# Supplementary material for: Using RNA-seq to determine the transcriptional landscape and the hypoxic response of the pathogenic yeast Candida parapsilosis
Source: BMC Genomics. 2011 Dec 22;12:628. doi: 10.1186/1471-2164-12-628 (PMC3287387; doi:10.1186/1471-2164-12-628)
Supplement: Additional file 3 — GO term enrichment analysis of genes with 5'UTR longer than 500 bp. GO term enrichment analysis performed on genes with 5' UTR longer than 500 bp. [file 1471-2164-12-628-S3.XLS]

## Sheet: GO term 5_ UTRS
Additional file 3 - GO term enrichment analysis of genes with 5' UTR longer than 500 bp.
Legend
GOID	Gene ontology Identifier
GO_term	Gene ontology term description
Cluster frequency	Cluster Frequency of the set of genes tested
Background frequency	Cluster Frequency of the gene background
Corrected P_value	The probability or chance of seeing at least x number of genes out of the total n genes in the list annotated to a particular GO term, given the proportion of genes in the whole genome that are annotated to that GO Term.
False Discovery rate	correction for multiple-testing
Gene(s) annotated to the term	List of genes annotated to each single GO term
GOID	GO_term	Cluster frequency	Background frequency	Corrected P-value	False discovery rate	Gene(s) annotated to the term
40007	growth	52 out of 257 genes, 20.2%	398 out of 5214 background genes, 7.6%	1.43e-08	0	VRG4:GCN4:CLB2:GPA2:MNT1:UME6:NAG1:RCK2:ADR1:SOD1:CDC24:BOI2:FGR47:SEP7:CDC42:PCL5:PES1:CST20:HSL1:CPH1:KEX2:CPP1:TPK1:CCR4:NIK1:FKH2:RAV2:TEC1:RHB1:PHR2:RIM8:ACE2:RAC1:HSP90:GIN1:GIN4:orf19.6705:TCC1:CHO1:UBI4:SSN6:orf19.6868:CCC1:YCK2:NRG1:CLB4:BCR1:RIM101:PBS2:RPO21:ERG3:BRE1
30447	filamentous growth	51 out of 257 genes, 19.8%	389 out of 5214 background genes, 7.5%	2.04e-08	0	VRG4:GCN4:CLB2:GPA2:MNT1:UME6:NAG1:RCK2:ADR1:SOD1:CDC24:FGR47:SEP7:CDC42:PCL5:PES1:CST20:HSL1:CPH1:KEX2:CPP1:TPK1:CCR4:NIK1:FKH2:RAV2:TEC1:RHB1:PHR2:RIM8:ACE2:RAC1:HSP90:GIN1:GIN4:orf19.6705:TCC1:CHO1:UBI4:SSN6:orf19.6868:CCC1:YCK2:NRG1:CLB4:BCR1:RIM101:PBS2:RPO21:ERG3:BRE1
9405	pathogenesis	33 out of 257 genes, 12.8%	186 out of 5214 background genes, 3.6%	3.55e-08	0	GPA2:MNT1:UME6:NAG1:RCK2:SOD1:GSC1:CDC24:SUN41:CDC42:SSD1:MIT1:PES1:CST20:HSL1:CPH1:BGL2:KEX2:CPP1:CCR4:NIK1:TEC1:HGT4:PHR2:RIM8:ACE2:HSP90:TCC1:UBI4:SSN6:NRG1:RIM101:ERG3
51704	multi-organism process	40 out of 257 genes, 15.6%	291 out of 5214 background genes, 5.6%	9.43e-07	0	GCN4:GPA2:MNT1:IMH3:UME6:SOD4:NAG1:RCK2:SOD1:GSC1:CDC24:SUN41:CDC42:SSD1:ADH1:MIT1:PES1:CST20:HSL1:CPH1:BGL2:KEX2:CPP1:CCR4:NIK1:TEC1:HGT4:PHR2:RIM8:ACE2:HSP90:TCC1:UBI4:SSN6:YCK2:NRG1:BCR1:RIM101:SPT7:ERG3
50789	regulation of biological process	66 out of 257 genes, 25.7%	703 out of 5214 background genes, 13.5%	3.85e-05	0	WAR1:orf19.1177:GCN4:CLB2:MSB2:orf19.1507:GPA2:orf19.173:orf19.1757:IMH3:UME6:REG1:CKB1:orf19.2146:orf19.223:RCK2:ARC1:ADR1:SOD1:orf19.2848:GSC1:CDC24:CDC42:ADH1:CST20:HSL1:orf19.4347:CPH1:YPD1:CPP1:STP2:CCR4:NIK1:LYS144:FKH2:orf19.5510:TEC1:HGT4:PHR2:ACE2:STD1:GLC7:PTC5:HSP90:GIN1:GIN4:orf19.6705:TCC1:SSN6:orf19.6810:orf19.7036:SAC7:NRG1:HSP60:CLB4:BCR1:RIM101:orf19.730:PBS2:MUB1:orf19.7468:orf1…
50896	response to stimulus	70 out of 257 genes, 27.2%	798 out of 5214 background genes, 15.3%	0.00021	0	PDR16:WAR1:orf19.1297:RAD2:GCN4:CLB2:GPA2:MNT1:orf19.173:IMH3:SOD4:CKB1:orf19.223:RCK2:orf19.2517:ADR1:SOD1:orf19.2848:GSC1:CDC24:BOI2:orf19.3459:CDC42:SSD1:ADH1:PES1:CST20:HSL1:orf19.4347:KSP1:CPH1:YPD1:DAG7:ZWF1:orf19.4764:CPP1:TPK1:CCR4:NIK1:orf19.5510:orf19.5830:TEC1:HGT4:RIM8:ACE2:STD1:GLC7:HSP90:GIN1:GIN4:UBI4:SSN6:YCK2:SSR1:orf19.7036:SAC7:NRG1:HSP60:RIM101:orf19.730:orf19.7336:PBS2:orf19.…
7165	signal transduction	20 out of 257 genes, 7.8%	114 out of 5214 background genes, 2.2%	0.00033	0	GPA2:RCK2:CDC24:CDC42:CST20:CPH1:YPD1:CPP1:CCR4:NIK1:HGT4:STD1:GLC7:HSP90:GIN1:SAC7:RIM101:orf19.730:PBS2:orf19.7489
23052	signaling	20 out of 257 genes, 7.8%	115 out of 5214 background genes, 2.2%	0.00038	0	GPA2:RCK2:CDC24:CDC42:CST20:CPH1:YPD1:CPP1:CCR4:NIK1:HGT4:STD1:GLC7:HSP90:GIN1:SAC7:RIM101:orf19.730:PBS2:orf19.7489
65007	biological regulation	71 out of 257 genes, 27.6%	839 out of 5214 background genes, 16.1%	0.00069	0	WAR1:orf19.1177:orf19.1272:GCN4:CLB2:MSB2:orf19.1507:GPA2:orf19.173:orf19.1757:IMH3:UME6:REG1:CKB1:orf19.2146:orf19.223:RCK2:ARC1:ADR1:SOD1:orf19.2848:GSC1:CDC24:CDC42:ADH1:CST20:HSL1:orf19.4347:CPH1:YPD1:CPP1:STP2:orf19.5022:CCR4:NIK1:LYS144:FKH2:orf19.5510:TEC1:HGT4:PHR2:ACE2:STD1:GLC7:PTC5:HSP90:GIN1:GIN4:orf19.6705:TCC1:SSN6:orf19.6810:CCC1:orf19.6979:orf19.7036:SPL1:SAC7:NRG1:HSP60:CLB4:BCR1…
30448	hyphal growth	25 out of 257 genes, 9.7%	178 out of 5214 background genes, 3.4%	0.00098	0	VRG4:GCN4:GPA2:UME6:NAG1:SOD1:CDC24:SEP7:CDC42:PCL5:CST20:CPH1:KEX2:CPP1:TPK1:NIK1:FKH2:TEC1:RIM8:GIN1:SSN6:YCK2:NRG1:RIM101:ERG3
10564	regulation of cell cycle process	15 out of 257 genes, 5.8%	73 out of 5214 background genes, 1.4%	0.00118	0	CLB2:orf19.1507:RCK2:CDC24:CDC42:CST20:HSL1:CCR4:HGT4:GLC7:GIN1:GIN4:orf19.6810:CLB4:BRE1
50794	regulation of cellular process	58 out of 257 genes, 22.6%	659 out of 5214 background genes, 12.6%	0.00272	0	WAR1:orf19.1177:GCN4:CLB2:orf19.1507:GPA2:orf19.173:orf19.1757:UME6:CKB1:orf19.2146:orf19.223:RCK2:ADR1:SOD1:orf19.2848:GSC1:CDC24:CDC42:CST20:HSL1:orf19.4347:CPH1:YPD1:CPP1:STP2:CCR4:NIK1:LYS144:FKH2:orf19.5510:TEC1:HGT4:PHR2:ACE2:STD1:GLC7:HSP90:GIN1:GIN4:orf19.6705:TCC1:SSN6:orf19.6810:SAC7:NRG1:CLB4:BCR1:RIM101:orf19.730:PBS2:MUB1:orf19.7468:orf19.7489:EPL1:ROM2:NAM7:BRE1
71852	fungal-type cell wall organization or biogenesis	22 out of 257 genes, 8.6%	153 out of 5214 background genes, 2.9%	0.00291	0	MSB2:MNT1:FLC2:orf19.2007:RCK2:SOD1:GSC1:XOG1:SUN41:SSD1:CST20:CPH1:BGL2:CCR4:RHB1:PHR2:ACE2:RAC1:SSR1:KRE6:PBS2:orf19.7489
71554	cell wall organization or biogenesis	23 out of 257 genes, 8.9%	169 out of 5214 background genes, 3.2%	0.00455	0.0029	MSB2:MNT1:FLC2:orf19.2007:RCK2:SOD1:GSC1:XOG1:SUN41:SSD1:CST20:CPH1:BGL2:CCR4:RHB1:PHR2:ACE2:RAC1:CHO1:SSR1:KRE6:PBS2:orf19.7489
31505	fungal-type cell wall organization	18 out of 257 genes, 7.0%	115 out of 5214 background genes, 2.2%	0.00675	0.0027	MSB2:MNT1:RCK2:SOD1:GSC1:XOG1:SUN41:SSD1:CST20:CPH1:BGL2:RHB1:PHR2:ACE2:RAC1:SSR1:KRE6:PBS2
44403	symbiosis, encompassing mutualism through parasitism	14 out of 257 genes, 5.4%	77 out of 5214 background genes, 1.5%	0.01176	0.0025	MNT1:IMH3:SOD4:SUN41:SSD1:ADH1:HSL1:CPH1:BGL2:TEC1:RIM8:YCK2:BCR1:RIM101
70882	cellular cell wall organization or biogenesis	22 out of 257 genes, 8.6%	168 out of 5214 background genes, 3.2%	0.01355	0.0024	MSB2:MNT1:FLC2:orf19.2007:RCK2:SOD1:GSC1:XOG1:SUN41:SSD1:CST20:CPH1:BGL2:CCR4:RHB1:PHR2:ACE2:RAC1:SSR1:KRE6:PBS2:orf19.7489
45229	external encapsulating structure organization	19 out of 257 genes, 7.4%	133 out of 5214 background genes, 2.6%	0.01473	0.0022	MSB2:MNT1:orf19.2007:RCK2:SOD1:GSC1:XOG1:SUN41:SSD1:CST20:CPH1:BGL2:RHB1:PHR2:ACE2:RAC1:SSR1:KRE6:PBS2
7047	cellular cell wall organization	19 out of 257 genes, 7.4%	133 out of 5214 background genes, 2.6%	0.01473	0.0021	MSB2:MNT1:orf19.2007:RCK2:SOD1:GSC1:XOG1:SUN41:SSD1:CST20:CPH1:BGL2:RHB1:PHR2:ACE2:RAC1:SSR1:KRE6:PBS2
71555	cell wall organization	19 out of 257 genes, 7.4%	133 out of 5214 background genes, 2.6%	0.01473	0.002	MSB2:MNT1:orf19.2007:RCK2:SOD1:GSC1:XOG1:SUN41:SSD1:CST20:CPH1:BGL2:RHB1:PHR2:ACE2:RAC1:SSR1:KRE6:PBS2
44419	interspecies interaction between organisms	14 out of 257 genes, 5.4%	79 out of 5214 background genes, 1.5%	0.01594	0.0019	MNT1:IMH3:SOD4:SUN41:SSD1:ADH1:HSL1:CPH1:BGL2:TEC1:RIM8:YCK2:BCR1:RIM101
51726	regulation of cell cycle	16 out of 257 genes, 6.2%	100 out of 5214 background genes, 1.9%	0.01598	0.0018	CLB2:orf19.1507:RCK2:CDC24:CDC42:CST20:HSL1:CCR4:FKH2:HGT4:GLC7:GIN1:GIN4:orf19.6810:CLB4:BRE1
44093	positive regulation of molecular function	7 out of 257 genes, 2.7%	21 out of 5214 background genes, 0.4%	0.02727	0.0052	GPA2:ARC1:SOD1:orf19.2848:CST20:PTC5:PBS2
19222	regulation of metabolic process	44 out of 257 genes, 17.1%	493 out of 5214 background genes, 9.5%	0.03613	0.005	WAR1:orf19.1177:GCN4:CLB2:GPA2:orf19.173:orf19.1757:UME6:REG1:CKB1:orf19.2146:ARC1:ADR1:SOD1:orf19.2848:CST20:orf19.4347:CPH1:STP2:CCR4:LYS144:FKH2:orf19.5510:TEC1:PHR2:ACE2:STD1:GLC7:PTC5:GIN1:orf19.6705:TCC1:SSN6:orf19.6810:NRG1:HSP60:CLB4:BCR1:RIM101:PBS2:orf19.7468:EPL1:NAM7:BRE1
10033	response to organic substance	13 out of 257 genes, 5.1%	76 out of 5214 background genes, 1.5%	0.04591	0.0048	GPA2:orf19.223:CDC24:CDC42:CST20:orf19.4347:CPH1:orf19.5510:orf19.5830:TEC1:HGT4:HSP90:YCK2
19236	response to pheromone	10 out of 257 genes, 3.9%	47 out of 5214 background genes, 0.9%	0.04761	0.0046	GPA2:orf19.223:CDC24:CDC42:CST20:orf19.4347:CPH1:orf19.5510:TEC1:HSP90
51701	interaction with host	12 out of 257 genes, 4.7%	67 out of 5214 background genes, 1.3%	0.05498	0.0052	IMH3:SOD4:SUN41:SSD1:ADH1:CPH1:BGL2:TEC1:RIM8:YCK2:BCR1:RIM101
The test was performed using GO term finder from the Candida Genome database (http://www.candidagenome.org/)
