# Supplementary material for: Using RNA-seq to determine the transcriptional landscape and the hypoxic response of the pathogenic yeast Candida parapsilosis
Source: BMC Genomics. 2011 Dec 22;12:628. doi: 10.1186/1471-2164-12-628 (PMC3287387; doi:10.1186/1471-2164-12-628)
Supplement: Additional file 4 — Identification of introns in C. parapsilosis. File listing all the introns and the gene structure with corresponding coordinates. [file 1471-2164-12-628-S4.XLS]

## Sheet: introns
Additional File 4 - identification of introns in C. parapsilosis
Legend
Cpar2ID	Gene ID from new annotation
Contig	Contig name
C.albicans ortholog	Candida albicans ortholog identified from the Candida Gene Order Browser (CGOB)
CDS Coordinates	Coordinates of coding sequence
UTR Intron coordinates	Coordinates of introns in 5' or 3' UTRs
Number of introns	Number of introns found
Annotation	Indicates the feature type,e.g. 5' UTR intron, pseudogene, corrected ORF.
Identification	How the intron was identified (RNA-seq data: using TopHat; C. albicans: by comparison with C.albicans ortholog known to have introns; Manual: by manual investigation of the RNA seq data)
Cpar2ID	Contig	C.albicans orthologue	CDS coordinates	UTR Intron coordinates	number of introns	Annotation	Identification
cpar2_100350	contig005569	orf19.4239	join(58476..60473,60555..60581)		1	corrected ORF	C. albicans
cpar2_100390	contig005569	orf19.4225.1	complement(join(65459..65694,65758..65824))		1	corrected ORF	RNA-seq
cpar2_100580	contig005569	orf19.4305.1	join(98569..98596,98669..98946)		1	new_intron	RNA-seq
cpar2_100640	contig005569	orf19.3942.1	complement(join(110830..111106,111597..111598))		1	new_intron	RNA-seq
cpar2_100700	contig005569	orf19.4257	complement(join(124709..129519,129631..129721))		1	corrected ORF	RNA-seq
cpar2_100900	contig005569	orf19.3930	complement(join(164938..165840,165893..165931))		1	corrected ORF	RNA-seq
cpar2_101040	contig005569	orf19.3972	join(189596..189620,189691..190088)		1	new_intron	RNA-seq
cpar2_101930	contig005569	orf19.1730	join(434594..434633,434698..435605)		1	corrected ORF	RNA-seq
cpar2_102000	contig005569	orf19.255		complement(456770..457749)	1	5'UTR_intron	RNA-seq
cpar2_102130	contig005569	no_id	join(489828..48§9830,490123..490335)		1	new_intron	RNA-seq
cpar2_102440	contig005569	orf19.242.2	complement(join(563928..564113,564190..564192))		1	new_intron	RNA-seq
cpar2_102500	contig005569	orf19.297	complement(join(572349..572775,572836..572900))		1	corrected ORF	RNA-seq
cpar2_102830	contig005569	orf19.238	join(652647..652671,652827..653800)		1	corrected ORF	RNA-seq
cpar2_102850	contig005569	orf19.234	join(655189..655239,655299..656129)		1	corrected ORF	RNA-seq
cpar2_102860	contig005569	orf19.233.1	complement(join(656235..656455,656529..656615,656677..656707))		2	new_intron	RNA-seq
cpar2_102890	contig005569	orf19.227	join(660972..660973,661058..661238)		1	new_intron	RNA-seq
cpar2_102900	contig005569	orf19.229	complement(join(661684..662913,662985..663023))		1	corrected ORF	RNA-seq
cpar2_103170	contig005569	orf19.5854	complement(join(713685..714288,714354..714469))		1	corrected ORF	RNA-seq
cpar2_103180	contig005569	orf19.913.2	complement(join(715014..715391,715463..715519))		1	corrected ORF	RNA-seq
cpar2_103410	contig005569	orf19.337	join(772429..772522,772606..773180)		1	corrected ORF	RNA-seq
cpar2_103800	contig005569	orf19.2439.1	join(853967..853975,854093..854320)		1	corrected ORF	RNA-seq
cpar2_103920	contig005569	no_id	complement(join(877071..877217,877274..878803))		1	corrected ORF	RNA-seq
cpar2_104090	contig005569	orf19.6866	join(910176..910178,910234..911139)		1	corrected ORF	RNA-seq
cpar2_104110	contig005569	orf19.3582	complement(join(912498..913146,913195..913244))		1	corrected ORF	C. albicans
cpar2_104130	contig005569	orf19.3579	complement(join(914607..915240,915306..915325))		1	corrected ORF	RNA-seq
cpar2_104140	contig005569	orf19.810	join(916130..916184,916234..919559)		1	corrected ORF	C. albicans
cpar2_104370	contig005569	orf19.2232	complement(join(965258..965779,966009..966011))		1	corrected ORF	RNA-seq
cpar2_104410	contig005569	orf19.2237.1	join(972657..972659,972746..973291)		1	corrected ORF	RNA-seq
cpar2_104580	contig005569	orf19.18	join(1009666..1010116,1010302..1011416)		1	corrected ORF	RNA-seq
cpar2_104710	contig005569	orf19.5491.1	join(1038037..1038054,1038353..1038667)		1	corrected ORF	RNA-seq
cpar2_104760	contig005569	orf19.5486.1	complement(join(1045063..1045393,1045459..1045463))		1	corrected ORF	RNA-seq
cpar2_105250	contig005569	orf19.6846	join(1139931..1139950,1140007..1141018)		1	corrected ORF	RNA-seq
cpar2_105310	contig005569	orf19.5196		complement(1155587..1155650)	1	5'UTR_intron	RNA-seq
cpar2_105330	contig005569	orf19.5194.1	complement(join(1156861..1157582,1157636..1157672))		1	corrected ORF	RNA-seq
cpar2_105340	contig005569	orf19.6854	complement(join(1157842..1159267,1159500..1159642,1159878..1159952))		2	corrected ORF	RNA-seq
cpar2_105490	contig005569	orf19.768	join(1187339..1187451,1187521..1190164)		1	corrected ORF	RNA-seq
cpar2_105830	contig005569	orf19.6062.3	join(1269233..1269334,1269459..1269815)		1	new_intron	RNA-seq
cpar2_105840	contig005569	orf19.6063	complement(join(1269905..1271286,1271352..1271364))		1	corrected ORF	RNA-seq
cpar2_105880	contig005569	orf19.6034	complement(join(1278249..1279550,1279654..1279689,1279991..1280002))		2	corrected ORF	RNA-seq
cpar2_105960	contig005569	orf19.2994.1	complement(join(1299461..1299868,1300156..1300176))		1	corrected ORF	RNA-seq
cpar2_106320	contig005569	orf19.3690.2	join(1358725..1358743,1358818..1359182)		1	corrected ORF	RNA-seq
cpar2_106400	contig005569	orf19.2929		complement(1378191..1379506)	1	5'UTR_intron	C. albicans
cpar2_106410	contig005569	orf19.2930	complement(join(1381623..1383457,1383519..1383543))		1	corrected ORF	RNA-seq
cpar2_106440	contig005569	orf19.2935		1386112..1386368	1	5'UTR_intron	C. albicans
cpar2_106690	contig005569	orf19.2942	complement(join(1433916..1435458,1435952..1436196))		1	corrected ORF	RNA-seq
cpar2_106700	contig005569	no_id	join(1439727..1439959,1440065..1441607)		1	corrected ORF	RNA-seq
cpar2_107040	contig005569	orf19.1058	complement(join(1496812..1497256,1497378..1497805))		1	new_intron	C. albicans
cpar2_107060	contig005569	orf19.1055	join(1499659..1499668,1499738..1501065)		1	corrected ORF	RNA-seq
cpar2_107190	contig005569	orf19.1039	join(1520782..1520784,1520847..1521932)		1	corrected ORF	RNA-seq
cpar2_107460	contig005569	orf19.2480.1	join(1579959..1579992,1580063..1580436)	1579737..1579945	2	5'UTR_intron and corrected ORF	RNA-seq
cpar2_107470	contig005569	orf19.2478.1	join(1581201..1581208,1581616..1581727,1581948..1582574)		2	corrected ORF	RNA-seq
cpar2_107590	contig005569	orf19.410.3	complement(join(1603413..1603864,1603938..1603980))		1	corrected ORF	RNA-seq
cpar2_107610	contig005569	orf19.412	join(1607670..1607679,1607786..1609311)		1	corrected ORF	RNA-seq
cpar2_107920	contig005569	orf19.446.2	complement(join(1669886..1670124,1670185..1670212))		1	new_intron	RNA-seq
cpar2_107930	contig005569	orf19.446.1	complement(join(1670808..1671004,1671101..1671140))		1	new_intron	RNA-seq
cpar2_108020	contig005569	orf19.57	complement(join(1691993..1692478,1692532..1692651))		1	corrected ORF	RNA-seq
cpar2_108200	contig005569	orf19.3663.1	join(1729588..1729615,1729846..1730087)		1	new_intron	RNA-seq
cpar2_108330	contig005569	no_id	complement(join(1754152..1754393,1754489..1754516))		1	new_intron	RNA-seq
cpar2_108440	contig005569	orf19.2965.1	complement(join(1786650..1786699,1786754..1786895))		1	new_intron	RNA-seq
cpar2_108520	contig005569	orf19.3007.2	complement(join(1796714..1797355,1797423..1797458))		1	corrected ORF	C. albicans
cpar2_108560	contig005569	orf19.3010.1	complement(join(1801686..1802926,1803304..1803364))		1	corrected ORF	RNA-seq
cpar2_108580	contig005569	orf19.3013	complement(join(1810774..1811941,1812113..1812153))		1	corrected ORF	RNA-seq
cpar2_108590	contig005569	orf19.3014		complement(1813516..1813652)	1	5'UTR_intron	RNA-seq
cpar2_108640	contig005569	orf19.3021	join(1821014..1821040,1821092..1822195)		1	corrected ORF	C. albicans
cpar2_108950	contig005569	orf19.3061.1	join(1888097..1888229,1888485..1888744)	1887730..1888095	2	5'UTR_intron and new_intron	RNA-seq
cpar2_108990	contig005569	orf19.3055	complement(join(1891710..1893354,1893413..1893486))		1	corrected ORF	RNA-seq
cpar2_109060	contig005569	orf19.4545	join(1904197..1904238,1904419..1907442)		1	corrected ORF	RNA-seq
cpar2_109170	contig005569	orf19.3325.3	complement(join(1927624..1927863,1928251..1928274))		1	corrected ORF	RNA-seq
cpar2_109380	contig005569	orf19.3351	complement(join(1976190..1976784,1976842..1976858))		1	corrected ORF	RNA-seq
cpar2_109480	contig005569	orf19.3354	complement(join(1996717..1997497,1997722..1997735))		1	corrected ORF	RNA-seq
cpar2_109530	contig005569	orf19.6105	join(2007656..2007697,2007770..2008876)		1	corrected ORF	RNA-seq
cpar2_109870	contig005569	no_id		2098706..2098767	1	5'UTR_intron	RNA-seq
cpar2_110000	contig005569	orf19.6010.1	complement(join(2123490..2123805,2123865..2123917))		1	corrected ORF	RNA-seq
cpar2_110010	contig005569	orf19.6011	join(2124724..2124782,2124839..2124885,2124940..2125067,2125130..2129179)		3	corrected ORF	RNA-seq
cpar2_110030	contig005569	orf19.6013	complement(join(2133323..2133642,2133698..2134103,2134162..2134257,2134319..2134360))		3	corrected ORF	RNA-seq
cpar2_110280	contig005569	orf19.3001	complement(join(2185044..2185611,2185668..2185702))		1	corrected ORF	RNA-seq
cpar2_110300	contig005569	orf19.3003	join(2187708..2187722,2187861..2192237)		1	corrected ORF	RNA-seq
cpar2_110310	contig005569	orf19.3003.1	join(2193116..2193127,2193410..2193928)		1	corrected ORF	RNA-seq
cpar2_110380	contig005569	orf19.1032	join(2208680..2208691,2208749..2210584)		1	corrected ORF	RNA-seq
cpar2_200360	contig005809	orf19.7626		complement(58431..58495)	1	5'UTR_intron	RNA-seq
cpar2_200520	contig005809	no_id	join(77848..78399,78662..78817)		1	new_intron	RNA-seq
cpar2_200560	contig005809	orf19.7600	complement(join(84118..85236,85359..85379))		1	corrected ORF	RNA-seq
cpar2_200750	contig005809	orf19.7576	join(121542..121632,121695..122002)		1	corrected ORF	RNA-seq
cpar2_200780	contig005809	orf19.7571	complement(join(131040..131439,131907..131950))		1	corrected ORF	RNA-seq
cpar2_200980	contig005809	orf19.7339	complement(join(183081..185593,185643..185850))		1	corrected ORF	C. albicans
cpar2_201000	contig005809	orf19.7341	complement(join(188436..189415,189469..189484))		1	corrected ORF	RNA-seq
cpar2_201070	contig005809	orf19.2835	complement(join(201539..202551,202606..202633))		1	corrected ORF	RNA-seq
cpar2_201130	contig005809	orf19.6604	complement(join(209359..210162,210217..210222))		1	corrected ORF	RNA-seq
cpar2_201270	contig005809	orf19.7292	join(228387..228402,228457..229616)		1	corrected ORF	RNA-seq
cpar2_201310	contig005809	orf19.6340	join(240930..241004,241057..241626)		1	corrected ORF	RNA-seq
cpar2_201560	contig005809	orf19.5006.1	complement(join(288702..288950,289013..289093))		1	corrected ORF	RNA-seq
cpar2_201570	contig005809	orf19.5007	join(290916..290925,291524..292644)		1	corrected ORF	RNA-seq
cpar2_201690	contig005809	orf19.6358	join(309087..309097,309155..309557)		1	corrected ORF	RNA-seq
cpar2_201750	contig005809	orf19.68.2	join(315685..315767,315820..316141)		1	corrected ORF	RNA-seq
cpar2_201870	contig005809	orf19.3760	join(343882..343986,344041..344136,344189..344962)		2	corrected ORF	C. albicans
cpar2_202020	contig005809	orf19.2621	complement(join(385315..385782,385838..385840))		1	corrected ORF	RNA-seq
cpar2_202080	contig005809	orf19.514	complement(join(391211..391236,391290..391554))		1	corrected ORF	RNA-seq
cpar2_202320	contig005809	orf19.485	join(436560..437127,437197..437234)		1	corrected ORF	RNA-seq
cpar2_202370	contig005809	orf19.479.2	join(442892..442925,442986..443605)		1	new_intron	RNA-seq
cpar2_202510	contig005809	orf19.4378	join(478218..478234,478310..479291)		1	corrected ORF	RNA-seq
cpar2_202550	contig005809	orf19.4375.1	join(487723..487725,488100..488282)		1	new_intron	RNA-seq
cpar2_212610	contig005809	orf19.2343.1	join(2713501..2713508,2713573..2713783)		1	corrected ORF	C. albicans
cpar2_202630	contig005809	orf19.4952.1	join(502092..502182,502252..502646)		1	corrected ORF	C. albicans
cpar2_202650	contig005809	orf19.4955	complement(join(504189..505708,505777..505849))		1	corrected ORF	C. albicans
cpar2_202900	contig005809	orf19.4967	join(562223..562241,562304..562602)		1	corrected ORF	RNA-seq
cpar2_202910	contig005809	orf19.4969	complement(join(562730..567171,567228..567231))		1	corrected ORF	RNA-seq
cpar2_203160	contig005809	orf19.2360		627437..627871	1	5'UTR_intron	C. albicans
cpar2_203190	contig005809	orf19.1856	join(637525..637561,637631..638676)		1	corrected ORF	C. albicans
cpar2_203260	contig005809	orf19.1848.1	complement(join(648745..648957,649015..649017))		1	new_intron	RNA-seq
cpar2_203520	contig005809	orf19.5024	complement(join(703004..704477,705007..705041))		1	corrected ORF	RNA-seq
cpar2_203550	contig005809	orf19.5282		719794..720682	1	5'UTR_intron	C. albicans
cpar2_203680	contig005809	orf19.1166	complement(join(748029..750793,750850..750865))		1	corrected ORF	RNA-seq
cpar2_203700	contig005809	orf19.1162.1	join(751871..751901,751955..752313)		1	corrected ORF	C. albicans
cpar2_203760	contig005809	orf19.4862.2	complement(join(764310..764555,764642..764701))		1	corrected ORF	RNA-seq
cpar2_204110	contig005809	orf19.6313.2	join(829949..830000,830055..830362)		1	new_intron	RNA-seq
cpar2_204240	contig005809	orf19.544.1	complement(join(856637..857354,857445..857479))		1	corrected ORF	RNA-seq
cpar2_204740	contig005809	orf19.1860	join(962628..962660,963016..964230)		1	corrected ORF	RNA-seq
cpar2_204810	contig005809	orf19.703	join(974139..974142,974201..974985)		1	corrected ORF	RNA-seq
cpar2_205060	contig005809	orf19.3856		complement(1026853..1026950)	1	5'UTR_intron	C. albicans
cpar2_205710	contig005809	orf19.6419.1	complement(join(1188259..1188457,1188551..1188642))		1	corrected ORF	RNA-seq
cpar2_205860	contig005809	orf19.6414.3	join(1216417..1216434,1216728..1217195)		1	corrected ORF	RNA-seq
cpar2_205880	contig005809	orf19.6415.1		complement(1220283..1220659)	1	5'UTR_intron	RNA-seq
cpar2_206350	contig005809	no_id	join(1347044..1347060,1347119..1347147,1347211..1347902)		2	corrected ORF	RNA-seq
cpar2_206430	contig005809	orf19.3559	complement(join(1366768..1367223,1367427..1367918))		1	corrected ORF	RNA-seq
cpar2_207230	contig005809	orf19.393	join(1536791..1536812,1536873..1537408)		1	corrected ORF	RNA-seq
cpar2_207320	contig005809	orf19.4909.1	complement(join(1559666..1559982,1560283..1560391))		1	corrected ORF	RNA-seq
cpar2_207460	contig005809	orf19.4740		1591337..1591391	1	5'UTR_intron	RNA-seq
cpar2_207470	contig005809	orf19.5249	join(1592430..1592487,1592552..1593138)		1	corrected ORF	RNA-seq
cpar2_207690	contig005809	orf19.1474	complement(join(1645872..1649381,1649449..1649661))		1	corrected ORF	RNA-seq
cpar2_207710	contig005809	orf19.1471		complement(1652091..1652346)	1	5'UTR_intron	RNA-seq
cpar2_207720	contig005809	orf19.1470		1653220..1653610	1	5'UTR_intron	RNA-seq
cpar2_207910	contig005809	orf19.667.1	join(1698400..1698406,1698705..1698970)		1	corrected ORF	RNA-seq
cpar2_208780	contig005809	orf19.2782	join(1882800..1882844,1882909..1883313)		1	corrected ORF	RNA-seq
cpar2_208850	contig005809	orf19.6198.1	complement(join(1895270..1895575,1895635..1895640))		1	corrected ORF	RNA-seq
cpar2_208920	contig005809	orf19.6222	complement(join(1914189..1914211,1914290..1914378,1914458..1917062,1917119..1917167))		3	corrected ORF	C. albicans
cpar2_208930	contig005809	orf19.6220.4	complement(join(1917331..1917650,1917973..1918009))		1	corrected ORF	C. albicans
cpar2_208940	contig005809	orf19.6220.3	complement(join(1918533..1918861,1918941..1919001,1919071..1919106))		2	corrected ORF	RNA-seq
cpar2_209350	contig005809	orf19.2311	join(2004049..2004051,2004281..2005051)		1	corrected ORF	RNA-seq
cpar2_209360	contig005809	orf19.2310.1		2005414..2005595	1	5'UTR_intron	RNA-seq
cpar2_209370	contig005809	orf19.2310	join(2006359..2006462,2006540..2007317)		1	corrected ORF	C. albicans
cpar2_209380	contig005809	orf19.2309.2	complement(join(2007401..2008161,2008334..2008337))		1	corrected ORF	C. albicans
cpar2_209410	contig005809	orf19.3572.3	complement(join(2015752..2016036,2016413..2016466))		1	corrected ORF	RNA-seq
cpar2_209450	contig005809	orf19.6882.1	join(2022509..2022527,2022855..2023159)		1	corrected ORF	RNA-seq
cpar2_209530	contig005809	orf19.6891	complement(join(2034468..2036969,2037028..2037078))		1	corrected ORF	RNA-seq
cpar2_209580	contig005809	orf19.4127	join(2050185..2050231,2050323..2051712)		1	corrected ORF	RNA-seq
cpar2_209600	contig005809	orf19.4128	complement(join(2053103..2054345,2054448..2054482))		1	corrected ORF	RNA-seq
cpar2_209730	contig005809	orf19.6873		complement(2079079..2079324)	1	5'UTR_intron	RNA-seq
cpar2_209900	contig005809	orf19.5212	complement(join(2123920..2124872,2124929..2125058))		1	corrected ORF	C. albicans
cpar2_209920	contig005809	orf19.5210.1	complement(join(2126993..2127139,2127555..2127611))		1	new_intron	RNA-seq
cpar2_209990	contig005809	orf19.3534	complement(join(2141647..2142260,2142331..2142361))		1	corrected ORF	RNA-seq
cpar2_210250	contig005809	orf19.1494	complement(join(2191963..2193096,2193158..2193223))		1	corrected ORF	RNA-seq
cpar2_210510	contig005809	orf19.4720	join(2261141..2261224,2261291..2261680)		1	corrected ORF	RNA-seq
cpar2_210540	contig005809	orf19.2329.1	complement(join(2266537..2266947,2267184..2267186))		1	corrected ORF	RNA-seq
cpar2_210620	contig005809	orf19.1496	join(2278027..2278032,2278113..2280245)		1	corrected ORF	RNA-seq
cpar2_210640	contig005809	orf19.5817	join(2282328..2282381,2282436..2282957)		1	corrected ORF	RNA-seq
cpar2_210830	contig005809	orf19.1553	complement(join(2307830..2309124,2309180..2309255))		1	corrected ORF	RNA-seq
cpar2_211070	contig005809	orf19.798	complement(join(2354746..2355513,2355643..2355651))		1	corrected ORF	RNA-seq
cpar2_211130	contig005809	orf19.792	join(2368631..2370476,2372635..2373869)		1	corrected ORF	RNA-seq
cpar2_211180	contig005809	orf19.837.1	join(2381957..2382097,2382161..2382421)		1	corrected ORF	RNA-seq
cpar2_211200	contig005809	orf19.838.1	join(2384640..2384646,2385159..2385730)		1	corrected ORF	RNA-seq
cpar2_211210	contig005809	orf19.840	join(2386139..2386149,2386523..2386994)		1	corrected ORF	RNA-seq
cpar2_211300	contig005809	orf19.836.1	complement(join(2405322..2405366,2405421..2405495,2405549..2405620,2405692..2405721))		3	new_intron	RNA-seq
cpar2_211390	contig005809	orf19.827.1	join(2424846..2424858,2425214..2425500)		1	corrected ORF	RNA-seq
cpar2_211480	contig005809	orf19.873.1	join(2459401..2459570,2459630..2459912)		1	corrected ORF	RNA-seq
cpar2_211630	contig005809	orf19.5788	join(2484803..2484806,2485022..2487546)		1	corrected ORF	RNA-seq
cpar2_211700	contig005809	orf19.909.1	complement(join(2503442..2503469,2503527..2503678,2503737..2503784))		2	corrected ORF	RNA-seq
cpar2_211970	contig005809	orf19.1517	join(2579300..2579315,2579387..2580447)		1	corrected ORF	RNA-seq
cpar2_212480	contig005809	orf19.827	join(2689989..2690583,2690639..2690697)		1	corrected ORF	RNA-seq
cpar2_212680	contig005809	orf19.4437	join(2726797..2726814,2726873..2729923)		1	corrected ORF	RNA-seq
cpar2_212830	contig005809	orf19.2018.1	complement(join(2755286..2755410,2755474..2755669))		1	corrected ORF	RNA-seq
cpar2_212910	contig005809	orf19.2031	join(2772095..2772142,2772200..2772829)		1	corrected ORF	RNA-seq
cpar2_213100	contig005809	orf19.2051	join(2797759..2797779,2797874..2797910,2797965..2800840)		2	corrected ORF	RNA-seq
cpar2_213170	contig005809	orf19.2066.1	join(2814954..2815017,2815298..2815437)		1	new_intron	RNA-seq
cpar2_213210	contig005809	orf19.2070	complement(join(2820348..2822050,2822119..2822152))		1	corrected ORF	RNA-seq
cpar2_213330	contig005809	orf19.2089	join(2848129..2848156,2848212..2849008)		1	corrected ORF	RNA-seq
cpar2_213420	contig005809	orf19.2094	complement(join(2862968..2865886,2865945..2865980))		1	corrected ORF	RNA-seq
cpar2_213460	contig005809	orf19.2099	join(2874581..2874617,2874679..2877515)		1	corrected ORF	RNA-seq
cpar2_213520	contig005809	orf19.2107	join(2884266..2884338,2884413..2885554)		1	corrected ORF	RNA-seq
cpar2_213730	contig005809	orf19.1923	complement(join(2926305..2928179,2928262..2928372))		1	corrected ORF	RNA-seq
cpar2_213770	contig005809	orf19.2012	join(2935929..2935951,2936013..2938188)		1	corrected ORF	RNA-seq
cpar2_214070	contig005809	orf19.1448.1	complement(join(2999937..3000190,3000323..3000344))		1	new_intron	RNA-seq
cpar2_300240	contig005806	orf19.7018	join(47034..47080,47393..47783)		1	corrected ORF	RNA-seq
cpar2_300330	contig005806	orf19.7006	complement(join(64885..69375,69529..69552))		1	corrected ORF	RNA-seq
cpar2_300430	contig005806	orf19.6906	join(83675..84199,84377..84802)		1	corrected ORF	C. albicans
cpar2_300560	contig005806	orf19.6462	complement(join(105954..106566,106623..106669))		1	corrected ORF	RNA-seq
cpar2_300830	contig005806	orf19.6563.1	join(177571..177734,177803..178046)		1	corrected ORF	RNA-seq
cpar2_300860	contig005806	orf19.7038	join(183769..184760,184829..184899,184978..185942)		2	corrected ORF	RNA-seq
cpar2_300970	contig005806	orf19.6568	join(204458..204520,204580..207852)		1	corrected ORF	RNA-seq
cpar2_301420	contig005806	orf19.7025		325672..325916	1	5'UTR_intron	RNA-seq
cpar2_302050	contig005806	orf19.3123.2	join(493136..493214,493280..493316,493384..493498,493606..493821)		3	new_intron	RNA-seq
cpar2_302080	contig005806	orf19.2922	join(498148..498475,498537..498721,498817..498825,498894..498938)		3	corrected ORF	2 introns with C. albicans comparison, 1 with RNA-seq data
cpar2_302160	contig005806	orf19.4660	join(521747..521752,522166..522870)		1	corrected ORF	RNA-seq
cpar2_302210	contig005806	orf19.5299	join(530933..530945,531015..531592)		1	corrected ORF	RNA-seq
cpar2_302900	contig005806	no_id	join(696546..696793,696862..697456)		1	corrected ORF	RNA-seq
cpar2_303070	contig005806	orf19.1114	complement(join(726653..727103,727190..727233))		1	corrected ORF	RNA-seq
cpar2_303590	contig005806	orf19.3200	join(837296..837568,837621..837953)		1	corrected ORF	RNA-seq
cpar2_303770	contig005806	orf19.567	complement(join(877549..878564,878625..878643))		1	corrected ORF	RNA-seq
cpar2_304060	contig005806	orf19.944	join(972110..972132,972196..973213)		1	corrected ORF	RNA-seq
cpar2_304130	contig005806	orf19.953.1	complement(join(982094..982511,982579..982589,982711..982713))		2	corrected ORF	1 C. albicans, 1 RNA-seq
cpar2_304310	contig005806	orf19.6663		1024136..1024285	1	5'UTR_intron	RNA-seq
cpar2_400150	contig006372	orf19.2735		complement(48930..49136)	1	5'UTR_intron	RNA-seq
cpar2_400330	contig006372	orf19.2713	join(82164..82262,82640..84586)		1	new_intron	C. albicans
cpar2_400350	contig006372	orf19.2711.1	complement(join(87123..87819,87882..87892))		1	corrected ORF	RNA-seq
cpar2_400800	contig006372	orf19.2707.1	complement(join(164071..164265,164416..164427))		1	new_intron	RNA-seq
cpar2_400930	contig006372	orf19.4647	join(196562..196658,196739..196977,197031..197630)		2	new_intron	RNA-seq
cpar2_400980	contig006372	orf19.4632		207443..207638	1	5'UTR_intron	RNA-seq
cpar2_401600	contig006372	orf19.4565	complement(join(355963..356826,356960..357022))		1	corrected ORF	RNA-seq
cpar2_401800	contig006372	orf19.3788.1	complement(join(394083..394400,394573..394575))		1	corrected ORF	RNA-seq
cpar2_401810	contig006372	orf19.3789		394906..395200	1	5'UTR_intron	RNA-seq
cpar2_401850	contig006372	orf19.2509	join(407320..407924,407993..409289)		1	corrected ORF	C. albicans
cpar2_401960	contig006372	orf19.3838	complement(join(431107..431674,431994..432076))		1	corrected ORF	RNA-seq
cpar2_401970	contig006372	no_id	complement(join(432282..434043,434106..434155))		1	corrected ORF	RNA-seq
cpar2_402180	contig006372	orf19.5647	complement(join(486291..487369,487655..487880))		1	corrected ORF	RNA-seq
cpar2_402220	contig006372	orf19.5653	join(492862..492971,493413..494808)		1	corrected ORF	RNA-seq
cpar2_402230	contig006372	orf19.5654	join(495045..495062,495122..496501)		1	corrected ORF	RNA-seq
cpar2_402260	contig006372	orf19.377	complement(join(499246..500543,500647..500689))		1	corrected ORF	C. albicans
cpar2_402440	contig006372	orf19.4182	join(533933..534036,534168..535095)		1	corrected ORF	C. albicans
cpar2_402610	contig006372	orf19.4623.3		566170..567069	1	5'UTR_intron	RNA-seq
cpar2_402760	contig006372	orf19.5660	complement(join(599069..600000,600062..600107))		1	corrected ORF	RNA-seq
cpar2_403320	contig006372	orf19.4575	join(725617..727547,727628..727808)		1	corrected ORF	RNA-seq
cpar2_403450	contig006372	orf19.3366.1	join(750098..750151,750425..750616)		1	corrected ORF	RNA-seq
cpar2_403980	contig006372	orf19.4879.2	join(881424..881430,881507..881874)		1	corrected ORF	RNA-seq
cpar2_404200	contig006372	orf19.7436.1	complement(join(942141..942428,942504..942548))		1	corrected ORF	RNA-seq
cpar2_404400	contig006372	orf19.5917.3	join(985254..985550,986386..986763)		1	corrected ORF	C. albicans
cpar2_404640	contig006372	orf19.7428	join(1033515..1033528,1033590..1034676)		1	corrected ORF	RNA-seq
cpar2_404680	contig006372	no_id	join(1045640..1045756,1045816..1046220)		1	corrected ORF	RNA-seq
cpar2_404880	contig006372	orf19.1634	complement(join(1099952..1101114,1101172..1101187))		1	corrected ORF	RNA-seq
cpar2_405050	contig006372	orf19.1624	join(1137023..1137041,1137102..1139428)		1	corrected ORF	RNA-seq
cpar2_405090	contig006372	orf19.1630	join(1142165..1142168,1142243..1142287,1142346..1144816)		2	corrected ORF	RNA-seq
cpar2_405140	contig006372	orf19.1618	complement(join(1151054..1153196,1153282..1153286))		1	corrected ORF	RNA-seq
cpar2_405310	contig006372	orf19.5996.1	complement(join(1210450..1210870,1211144..1211163))		1	corrected ORF	RNA-seq
cpar2_405330	contig006372	orf19.5982	complement(join(1213295..1213743,1214155..1214266))		1	corrected ORF	RNA-seq
cpar2_405350	contig006372	orf19.5985	complement(join(1215850..1216405,1216462..1216478))		1	corrected ORF	RNA-seq
cpar2_405570	contig006372	orf19.5964.2	join(1278718..1278720,1279022..1279381)		1	corrected ORF	RNA-seq
cpar2_405580	contig006372	orf19.5965	complement(join(1279640..1282906,1282983..1283000))		1	corrected ORF	RNA-seq
cpar2_405650	contig006372	orf19.5954	complement(join(1293004..1293605,1293675..1294584))		1	corrected ORF	C. albicans
cpar2_405680	contig006372	orf19.6975	complement(join(1299203..1299898,1300175..1300264))		1	corrected ORF	RNA-seq
cpar2_405840	contig006372	orf19.1750	join(1350411..1350487,1351321..1352050)		1	corrected ORF	RNA-seq
cpar2_405920	contig006372	orf19.4090.1	join(1365071..1365093,1365150..1365369)		1	corrected ORF	RNA-seq
cpar2_406130	contig006372	orf19.1400	join(1399954..1400076,1400148..1401797)		1	corrected ORF	RNA-seq
cpar2_406290	contig006372	no_id	join(1432277..1432852,1432916..1433611)		1	corrected ORF	C. albicans
cpar2_406660	contig006372	orf19.2257	complement(join(1505758..1506811,1506864..1506913))		1	corrected ORF	RNA-seq
cpar2_406870	contig006372	orf19.2245		1541009..1541071	1	5'UTR_intron	RNA-seq
cpar2_407160	contig006372	orf19.1757		1593568..1594129	1	5'UTR_intron	RNA-seq
cpar2_407550	contig006372	orf19.2179.2	complement(join(1694968..1695275,1695640..1695691))		1	corrected ORF	RNA-seq
cpar2_407750	contig006372	orf19.5348	join(1738549..1738571,1738627..1740835)		1	corrected ORF	RNA-seq
cpar2_407880	contig006372	orf19.5342.1	join(1757196..1757211,1757262..1757776)		1	corrected ORF	C. albicans
cpar2_500330	contig006139	no_id	complement(join(74441..74892,74985..74997))		1	corrected ORF	RNA-seq
cpar2_500390	contig006139	orf19.2770.1	complement(join(84929..85380,85510..85522))		1	corrected ORF	RNA-seq
cpar2_500510	contig006139	orf19.1238	join(116351..116358,116415..117885)		1	corrected ORF	RNA-seq
cpar2_500870	contig006139	orf19.740		complement(205055..205324)	1	5'UTR_intron	RNA-seq
cpar2_500930	contig006139	orf19.1409.1	join(220924..220935,221389..221739)		1	corrected ORF	C. albicans
cpar2_501030	contig006139	orf19.2876		243394..243565	1	5'UTR_intron	RNA-seq
cpar2_501240	contig006139	orf19.3140.1	complement(join(287117..287563,287632..287634))		1	corrected ORF	RNA-seq
cpar2_501460	contig006139	orf19.4413	complement(join(342938..343384,343554..343556))		1	corrected ORF	RNA-seq
cpar2_501520	contig006139	orf19.4406	complement(join(355104..355897,355950..355986))		1	corrected ORF	RNA-seq
cpar2_501680	contig006139	orf19.4149.1	join(402829..402873,403200..403622)		1	corrected ORF	RNA-seq
cpar2_501700	contig006139	orf19.4151	complement(join(405122..407152,407217..407426))		1	corrected ORF	C. albicans
cpar2_501830	contig006139	orf19.1967	join(431920..431956,432025..432467)		1	corrected ORF	RNA-seq
cpar2_501980	contig006139	orf19.4340.1	complement(join(454251..454640,454692..454700))		1	corrected ORF	C. albicans
cpar2_502040	contig006139	orf19.2639.1	complement(join(460326..460462,460521..460746,460808..460819))		2	new_intron	1 C. albicans, 1 RNA-seq
cpar2_502100	contig006139	orf19.6656		complement(474381..474651)	1	5'UTR_intron	RNA-seq
cpar2_502240	contig006139	orf19.3211	join(509822..509853,509908..510889)		1	corrected ORF	RNA-seq
cpar2_502430	contig006139	orf19.3991	join(555504..555675,555741..557941)		1	corrected ORF	RNA-seq
cpar2_502720	contig006139	orf19.4002	complement(join(620749..622137,622206..622226))		1	corrected ORF	RNA-seq
cpar2_503580	contig006139	orf19.1680	complement(join(824135..825985,826043..826045))		1	corrected ORF	RNA-seq
cpar2_503710	contig006139	orf19.1702	join(847159..847173,847224..847736)		1	corrected ORF	C. albicans
cpar2_503820	contig006139	orf19.5394.1	complement(join(871206..871572,871625..871635))		1	corrected ORF	RNA-seq
cpar2_504170	contig006139	orf19.5466	complement(join(951511..951915,952140..952142))		1	corrected ORF	RNA-seq
cpar2_600040	contig005504	orf19.5732	complement(join(10798..11463,11521..12327))		1	corrected ORF	RNA-seq
cpar2_600420	contig005504	orf19.1075.1	join(95894..95924,95980..96119)		1	new_intron	RNA-seq
cpar2_600670	contig005504	orf19.5569	join(176737..176755,176827..179033,179098..179613)		2	corrected ORF	RNA-seq
cpar2_600780	contig005504	orf19.5628	join(216419..216450,216507..217344)		1	corrected ORF	RNA-seq
cpar2_600790	contig005504	orf19.5629	complement(join(217698..217953,218011..218021))		1	corrected ORF	RNA-seq
cpar2_600980	contig005504	orf19.1212	join(270862..270895,271198..272333)		1	corrected ORF	RNA-seq
cpar2_601350	contig005504	orf19.3462	complement(join(335826..336379,336433..336451))		1	corrected ORF	RNA-seq
cpar2_601440	contig005504	orf19.3477	complement(join(355224..356685,356760..356962))		1	new_intron	RNA-seq
cpar2_601470	contig005504	orf19.3481		361407..361626, 361205..361360	2	3'UTR_intron	RNA-seq
cpar2_601830	contig005504	orf19.3504	complement(join(433820..434191,434538..434579))		1	corrected ORF	RNA-seq
cpar2_602060	contig005504	orf19.3405	join(492381..492449,492511..494055)		1	corrected ORF	RNA-seq
cpar2_602140	contig005504	orf19.686	complement(join(508123..509705,509757..509763))		1	corrected ORF	manual
cpar2_602160	contig005504	orf19.687.1	complement(join(511707..512131,512504..512510))		1	corrected ORF	RNA-seq
cpar2_602260	contig005504	orf19.3419	complement(join(532674..533901,533977..534662))		1	corrected ORF	RNA-seq
cpar2_602320	contig005504	orf19.3402	join(543626..543643,543699..544856)		1	corrected ORF	RNA-seq
cpar2_602330	contig005504	orf19.3396	complement(join(544911..545334,545389..545414))		1	corrected ORF	RNA-seq
cpar2_602530	contig005504	orf19.3426	join(595504..595518,595930..596385)		1	corrected ORF	RNA-seq
cpar2_602560	contig005504	orf19.3421.1	join(601897..601942,602003..602442)		1	corrected ORF	RNA-seq
cpar2_602580	contig005504	orf19.3415.1	join(611439..611439,611881..612275)		1	corrected ORF	RNA-seq
cpar2_602700	contig005504	orf19.3449.2	join(640414..640632,640685..641113)		1	corrected ORF	RNA-seq
cpar2_602710	contig005504	orf19.3450.1	join(641443..641685,641738..642157)		1	new_intron	RNA-seq
cpar2_602850	contig005504	orf19.4193.1	complement(join(677099..677533,677974..677994))		1	corrected ORF	RNA-seq
cpar2_602860	contig005504	orf19.4193	complement(join(678328..678385,678450..678708,678779..678875,678938..678940))		3	corrected ORF	RNA-seq
cpar2_602870	contig005504	orf19.4192	join(679286..679331,679387..681017)		1	corrected ORF	RNA-seq
cpar2_602880	contig005504	orf19.4192.1	complement(join(681188..681643,681693..681713))		1	corrected ORF	C. albicans
cpar2_603090	contig005504	orf19.3642		complement(729251..730624)	1	5'UTR_intron	RNA-seq
cpar2_603230	contig005504	orf19.114	complement(join(760486..762290,762351..762387))		1	new_intron	RNA-seq
cpar2_603570	contig005504	orf19.1203.1	join(850053..850055,850126..850380)		1	corrected ORF	RNA-seq
cpar2_700280	contig006110	orf19.7208	join(52180..52461,52520..53362)		1	corrected ORF	C. albicans
cpar2_700360	contig006110	orf19.7215.3	join(70254..70256,70320..70640)		1	corrected ORF	RNA-seq
cpar2_700380	contig006110	orf19.4980	complement(join(73413..74800,75050..75368))		1	new_intron	RNA-seq
cpar2_700500	contig006110	orf19.7239	join(100784..100809,100997..102968)		1	corrected ORF	RNA-seq
cpar2_700720	contig006110	orf19.5225.2	join(159068..159098,159409..159788)		1	corrected ORF	RNA-seq
cpar2_701020	contig006110	orf19.5236	complement(join(227642..228352,228416..228499))		1	corrected ORF	RNA-seq
cpar2_701350	contig006110	orf19.7335	join(283252..283295,283384..284092)		1	corrected ORF	RNA-seq
cpar2_701430	contig006110	orf19.7308	join(300366..300390,300693..302014)		1	corrected ORF	RNA-seq
cpar2_701780	contig006110	orf19.596.2	complement(join(376258..376470,376563..376622))		1	corrected ORF	C. albicans
cpar2_701810	contig006110	orf19.6285		380083..380566	1	5'UTR_intron	C. albicans
cpar2_701820	contig006110	orf19.6286.2	join(383582..383584,384175..384420)		1	new_intron	RNA-seq
cpar2_702160	contig006110	orf19.6403.1		complement(459345..459658)	1	5'UTR_intron	RNA-seq
cpar2_702290	contig006110	orf19.7048.1	complement(join(497307..497507,497578..497580))		1	corrected ORF	RNA-seq
cpar2_702400	contig006110	orf19.7043.1	join(513148..513174,513256..513492)		1	corrected ORF	RNA-seq
cpar2_702410	contig006110	orf19.7082	complement(join(513620..514411,514487..514525))		1	corrected ORF	RNA-seq
cpar2_702590	contig006110	orf19.6551.1	join(551598..551719,551773..551920)		1	new_intron	RNA-seq
cpar2_702860	contig006110	orf19.7157	join(613799..613823,613876..614591)		1	corrected ORF	C. albicans
cpar2_703160	contig006110	orf19.6517	complement(join(676314..677450,677511..677543))		1	corrected ORF	RNA-seq
cpar2_703550	contig006110	orf19.7144	complement(join(780434..781947,782581..782815))		1	corrected ORF	RNA-seq
cpar2_703850	contig006110	orf19.6696	join(838539..838771,838830..838860)		1	corrected ORF	RNA-seq
cpar2_703930	contig006110	orf19.7195	complement(join(856248..856727,856778..856819))		1	corrected ORF	C. albicans
cpar2_704160	contig006110	orf19.5137.1	join(912871..912922,913131..913179,913248..913647)		2	corrected ORF	RNA-seq
cpar2_704310	contig006110	orf19.5147	join(942263..942317,942382..944288)		1	corrected ORF	RNA-seq
cpar2_800470	contig005807	orf19.7509.1	complement(join(122191..122424,122720..122782))		1	corrected ORF	RNA-seq
cpar2_800480	contig005807	orf19.7509.2	complement(join(123208..123230,123296..123512))		1	corrected ORF	RNA-seq
cpar2_800640	contig005807	orf19.2598	join(168169..168189,168254..168913)		1	corrected ORF	RNA-seq
cpar2_800730	contig005807	orf19.2614	complement(join(186409..187088,187145..187151))		1	corrected ORF	RNA-seq
cpar2_800880	contig005807	orf19.3251	join(211403..211405,211459..211971)		1	corrected ORF	RNA-seq
cpar2_801270	contig005807	orf19.3735	complement(join(290907..292463,292531..292647))		1	corrected ORF	C. albicans
cpar2_801460	contig005807	orf19.2613	join(338565..338573,338629..339621)		1	corrected ORF	RNA-seq
cpar2_801880	contig005807	orf19.4931.1	complement(join(437963..438247,438473..438583))		1	corrected ORF	RNA-seq
cpar2_802010	contig005807	orf19.4393	join(473924..474010,474155..475468)		1	corrected ORF	RNA-seq
cpar2_802040	contig005807	orf19.2379	complement(join(479838..481596,481677..481726))		1	corrected ORF	RNA-seq
cpar2_802200	contig005807	orf19.2393	join(502524..503152,503206..503243,503330..504048)		2	corrected ORF	RNA-seq
cpar2_802220	contig005807	orf19.2397.3	join(505870..506104,506163..506884)		1	corrected ORF	RNA-seq
cpar2_802520	contig005807	orf19.2416.1	join(563686..563688,563772..564200)		1	corrected ORF	RNA-seq
cpar2_802570	contig005807	orf19.2863.1	complement(join(569592..570048,570103..570209))		1	corrected ORF	RNA-seq
cpar2_802590	contig005807	orf19.2864.1	complement(join(571461..571861,572195..572243))		1	corrected ORF	RNA-seq
cpar2_802610	contig005807	orf19.2423	complement(join(574192..576144,576209..576289))		1	corrected ORF	RNA-seq
cpar2_802670	contig005807	orf19.171	complement(join(592745..593124,594077..595385))		1	corrected ORF	RNA-seq
cpar2_802830	contig005807	orf19.2546	join(632942..632944,633002..634546)		1	corrected ORF	RNA-seq
cpar2_803070	contig005807	orf19.2533.1	join(677622..677624,677699..677956)		1	new_intron	C. albicans
cpar2_803140	contig005807	orf19.3223.1	join(692460..692463,692571..692863)		1	corrected ORF	RNA-seq
cpar2_803150	contig005807	orf19.3223	join(693393..693442,693578..694427)		1	corrected ORF	RNA-seq
cpar2_803290	contig005807	orf19.2318.1	complement(join(733668..734345,734396..734434))		1	corrected ORF	C. albicans
cpar2_803310	contig005807	orf19.2322.3	join(736217..736432,736487..736921)		1	corrected ORF	RNA-seq
cpar2_803400	contig005807	orf19.6265.1	complement(join(756627..757015,757371..757380))		1	corrected ORF	RNA-seq
cpar2_803420	contig005807	orf19.6264.4	join(758456..758461,758749..758898)		1	corrected ORF	RNA-seq
cpar2_803430	contig005807	orf19.6264.3	complement(join(759461..759970,760058..760081))		1	corrected ORF	RNA-seq
cpar2_803570	contig005807	orf19.1840	join(790243..790284,790352..794341)		1	corrected ORF	RNA-seq
cpar2_803630	contig005807	orf19.4826	join(807216..807245,807501..808568)		1	corrected ORF	RNA-seq
cpar2_803930	contig005807	orf19.4723	complement(join(885792..886437,886501..886718))		1	corrected ORF	RNA-seq
cpar2_804010	contig005807	orf19.3273	complement(join(896539..896715,896768..897454))		1	corrected ORF	RNA-seq
cpar2_804060	contig005807	orf19.7466		complement(913389..913682)	1	5'UTR_intron	C. albicans
cpar2_804440	contig005807	orf19.4730	complement(join(978532..979279,979335..979348))		1	corrected ORF	RNA-seq
cpar2_804520	contig005807	orf19.1139	join(999399..999429,1000261..1002971)		1	corrected ORF	RNA-seq
cpar2_804710	contig005807	orf19.5104	join(1052468..1052532,1052598..1053039)		1	corrected ORF	RNA-seq
cpar2_805300	contig005807	orf19.6559	join(1187351..1188256,1188513..1189121)		1	new_intron	RNA-seq
cpar2_805380	contig005807	orf19.7076	join(1203635..1203667,1204338..1205669)		1	corrected ORF	RNA-seq
cpar2_805440	contig005807	orf19.6534.2	join(1221320..1221324,1221384..1223442)		1	corrected ORF	RNA-seq
cpar2_805480	contig005807	orf19.6539	complement(join(1230189..1231673,1231762..1231764))		1	corrected ORF	RNA-seq
cpar2_805610	contig005807	orf19.6582	join(1257912..1257914,1257981..1258029,1258101..1258846)		2	corrected ORF	RNA-seq
cpar2_805700	contig005807	orf19.1604	complement(join(1288023..1290796,1291018..1291084))		1	corrected ORF	RNA-seq
cpar2_805730	contig005807	orf19.2168.3	complement(join(1298466..1298948,1299099..1299149))		1	corrected ORF	RNA-seq
cpar2_805740	contig005807	orf19.2167	complement(join(1299710..1301074,1301133..1301150))		1	corrected ORF	RNA-seq
cpar2_805830	contig005807	orf19.5869	join(1319813..1319830,1319989..1321134)		1	corrected ORF	RNA-seq
cpar2_805840	contig005807	orf19.5870	complement(join(1321222..1322091,1322183..1322197))		1	corrected ORF	RNA-seq
cpar2_805920	contig005807	no_id	complement(join(1350167..1350306,1350396..1350426))		1	new_intron	RNA-seq
cpar2_805960	contig005807	orf19.5904	join(1358355..1358356,1358707..1359283)		1	corrected ORF	RNA-seq
cpar2_806050	contig005807	orf19.5893	complement(join(1381988..1382580,1382777..1382825))		1	corrected ORF	RNA-seq
cpar2_806090	contig005807	orf19.5886	complement(join(1392314..1392782,1393001..1393014))		1	corrected ORF	RNA-seq
cpar2_806140	contig005807	orf19.5876	join(1401972..1401984,1402050..1402390)		1	corrected ORF	RNA-seq
cpar2_806230	contig005807	orf19.2173	join(1417527..1417532,1417733..1418896)		1	corrected ORF	RNA-seq
cpar2_806400	contig005807	no_id	join(1459451..1465820,1465905..1466356)		1	corrected ORF	RNA-seq
cpar2_806820	contig005807	orf19.7382	complement(join(1575258..1576291,1576491..1576689))		1	corrected ORF	RNA-seq
cpar2_806910	contig005807	orf19.356	complement(join(1599784..1600534,1600589..1600641))		1	corrected ORF	RNA-seq
cpar2_806920	contig005807	orf19.6998	complement(join(1601372..1602074,1602133..1602164))		1	corrected ORF	RNA-seq
cpar2_807220	contig005807	orf19.7360	join(1664593..1664625,1664686..1664985)		1	new_intron	RNA-seq
cpar2_807420	contig005807	orf19.5943.1	join(1730439..1730456,1730820..1731656)		1	corrected ORF	RNA-seq
cpar2_807530	contig005807	orf19.1658	join(1755733..1756325,1757214..1758312)		1	corrected ORF	RNA-seq
cpar2_807560	contig005807	orf19.5927	complement(join(1761521..1761936,1762218..1762230))		1	corrected ORF	RNA-seq
cpar2_807660	contig005807	orf19.1647	join(1779000..1779227,1779289..1780098)		1	corrected ORF	C. albicans
cpar2_807760	contig005807	orf19.6753	join(1803031..1803046,1803101..1803711)		1	corrected ORF	RNA-seq
cpar2_807860	contig005807	orf19.6187	join(1815658..1816599,1816654..1817901)		1	corrected ORF	RNA-seq
cpar2_807920	contig005807	orf19.6738	complement(join(1836417..1837848,1837909..1837970))		1	corrected ORF	RNA-seq
cpar2_807990	contig005807	orf19.6747	complement(join(1849516..1850466,1850521..1850535))		1	corrected ORF	RNA-seq
cpar2_808150	contig005807	orf19.6718	join(1886736..1886788,1886842..1887544)		1	corrected ORF	RNA-seq
cpar2_808580	contig005807	orf19.6822	complement(join(1977358..1978239,1978306..1978308))		1	corrected ORF	RNA-seq
cpar2_808900	contig005807	orf19.6787	join(2052983..2052999,2053067..2053463)		1	corrected ORF	RNA-seq
cpar2_808910	contig005807	orf19.6786	complement(join(2053696..2054617,2054674..2054798))		1	corrected ORF	RNA-seq
			355	34	422	No. of introns
					387	No of genes
