# Supplementary material for: Using RNA-seq to determine the transcriptional landscape and the hypoxic response of the pathogenic yeast Candida parapsilosis
Source: BMC Genomics. 2011 Dec 22;12:628. doi: 10.1186/1471-2164-12-628 (PMC3287387; doi:10.1186/1471-2164-12-628)
Supplement: Additional file 7 — Intron conservation in Candida species. Conservation of introns in four Candida genomes (C. albicans, C. dubliniensis, C. parapsilosis and D. hansenii). [file 1471-2164-12-628-S7.XLS]

## Sheet: Sheet1
Additional file 7. Intron conservation in gene orthologs in Candida species.
The presence of an ORF gene name indicates that intron is present in the ortholog in this species. Genes with more than one intron are listed on consecutive lines.
Intron No.	Gene No.	C. parapsilosis	C. albicans	C. dubliniensis	D. hansenii	Outgroup	Status
1	1	CPAR2_100390	orf19.4225.1	CD36_52010	DEHA2F14300g		Conserved / not determined
2	2	CPAR2_100580	orf19.4305.1	CD36_52600	DEHA2G06886g		Conserved / not determined
3	3	CPAR2_100640	orf19.3942.1	CD36_54210	DEHA2G24530g	YPR043W (S. cerevisiae)	Conserved / not determined
4	4	CPAR2_100700	orf19.4257	CD36_52250			Potential loss in D. hansenii
5	5	CPAR2_100900	orf19.3930	CD36_54080	DEHA2G19690g		Conserved / not determined
6	6	CPAR2_101040	orf19.3972	CD36_54460	DEHA2G20526g	YMR292W (S. cerevisiae)	Conserved / not determined
7	7	CPAR2_101930	orf19.1730		DEHA2F18194g		Loss in C. dubliniensis
8	8	CPAR2_102440			DEHA2B10098g		Ambiguous
9	9	CPAR2_102500	orf19.297	CD36_82990	DEHA2G00924g	YDL219W (S. cerevisiae)	Conserved / not determined
10	10	CPAR2_102830					Gained in C. parapsilosis
11	11	CPAR2_102850	orf19.234	CD36_82420	DEHA2F17688g		Conserved / not determined
12	12.1	CPAR2_102860			DEHA2F17666g		Ambiguous
13	12.2	CPAR2_102860	orf19.233.1	CD36_82410	DEHA2F17666g		Conserved / not determined
14	13	CPAR2_102890					Gained in C. parapsilosis
15	14	CPAR2_102900	orf19.229	CD36_82370	DEHA2F16324g		Conserved / not determined
16	15	CPAR2_103170			DEHA2D12012g		Ambiguous
17	16	CPAR2_103180	orf19.913.2	CD36_84010	DEHA2D11990g		Conserved / not determined
18	17	CPAR2_103410	orf19.337	CD36_83370	DEHA2D11660g		Conserved / not determined
19	18	CPAR2_103800	orf19.2439.1	CD36_05720	DEHA2C08448g		Conserved / not determined
20	19	CPAR2_104090	orf19.6866	CD36_20000	DEHA2F07854g		Conserved / not determined
21	20	CPAR2_104110	orf19.3582	CD36_19980	DEHA2F07898g		Conserved / not determined
22	21	CPAR2_104130					Gained in C. parapsilosis
23	22	CPAR2_104140	orf19.810			YGL251C (S. cerevisiae)	Ambiguous
24	23	CPAR2_104370	orf19.2232		DEHA2F01518g		Loss in C. dubliniensis
25	24	CPAR2_104410	orf19.2237.1		DEHA2F01430g		Loss in C. dubliniensis
26	25	CPAR2_104580	orf19.18	CD36_20770	DEHA2F01804g	YML056C (S. cerevisiae)	Conserved / not determined
27	26	CPAR2_104710	orf19.5491.1	CD36_20680	DEHA2F02024g		Conserved / not determined
28	27	CPAR2_104760	orf19.5486.1	CD36_20630	DEHA2F02156g	YLR275W (S. cerevisiae)	Conserved / not determined
29	28	CPAR2_105250	orf19.6846	CD36_04260	DEHA2D12980g	YPL031C (S. cerevisiae)	Conserved / not determined
30	29	CPAR2_105330	orf19.5194.1	CD36_04180	DEHA2D13508g		Conserved / not determined
31	30.1	CPAR2_105340	orf19.6854	CD36_04360	DEHA2D13398g		Conserved / not determined
32	30.2	CPAR2_105340	orf19.6854	CD36_04360	DEHA2D13398g		Conserved / not determined
33	31	CPAR2_105490					Gained in C. parapsilosis
34	32	CPAR2_105830	orf19.6062.3	CD36_00380	DEHA2G09306g		Conserved / not determined
35	33	CPAR2_105840	orf19.6063	CD36_00370	DEHA2G09328g		Conserved / not determined
36	34.1	CPAR2_105880	orf19.6034	CD36_00640	DEHA2D08800g		Conserved / not determined
37	34.2	CPAR2_105880	orf19.6034	CD36_00640	DEHA2D08800g		Conserved / not determined
38	35	CPAR2_105960	orf19.2994.1	CD36_02830	DEHA2D08558g	YMR143W (S. cerevisiae)	Conserved / not determined
39	36	CPAR2_106320	orf19.3690.2	CD36_02180	DEHA2C02046g	YGR034W (S. cerevisiae)	Conserved / not determined
40	37	CPAR2_106410		CD36_02290	DEHA2C01826g		Loss in C. albicans
41	38	CPAR2_106690					Gained in C. parapsilosis
42	39	CPAR2_107040	orf19.1058	CD36_03990	DEHA2D12496g		Ambiguous (Intron position not conserved between C. parapsilosis/D. hansenii and C. albicans/C. dubliniensis)
43	40	CPAR2_107060	orf19.1055	CD36_03970	DEHA2D12540g		Conserved / not determined
44	41	CPAR2_107190	orf19.1039	CD36_03830	DEHA2D16390g	YJL031C (S. cerevisiae)	Conserved / not determined
45	42	CPAR2_107460	orf19.2480.1	CD36_05380	DEHA2D03960g		Conserved / not determined
46	43.1	CPAR2_107470	orf19.2478.1	CD36_05400	DEHA2D02266g	YGL076C (S. cerevisiae)	Conserved / not determined
47	43.2	CPAR2_107470	orf19.2478.1	CD36_05400	DEHA2D02266g	YGL076C (S. cerevisiae)	Conserved / not determined
48	44	CPAR2_107590	orf19.410.3	CD36_05270	DEHA2D04180g		Conserved / not determined
49	45	CPAR2_107610	orf19.412	CD36_05250	DEHA2D04202g		Conserved / not determined
50	46	CPAR2_107920	orf19.446.2	CD36_04920	DEHA2E07238g		Conserved / not determined
51	47	CPAR2_108020	orf19.57	CD36_04760	DEHA2A04686g		Conserved / not determined
52	48	CPAR2_108200	orf19.3663.1	CD36_01920	DEHA2D05632g		Conserved / not determined
53	49	CPAR2_108520	orf19.3007.2	CD36_02950	DEHA2G15774g		Conserved / not determined
54	50	CPAR2_108560	orf19.3010.1	CD36_02990	DEHA2G15686g	YBR078W (S. cerevisiae)	Conserved / not determined
55	51	CPAR2_108580	orf19.3013	CD36_03010	DEHA2G12606g		Conserved / not determined
56	52	CPAR2_108640	orf19.3021	CD36_03070	DEHA2G16280g		Conserved / not determined
57	53	CPAR2_108950	orf19.3061.1	CD36_03380	DEHA2B06864g		Conserved / not determined
58	54	CPAR2_108990	orf19.3055	CD36_03320	DEHA2B07018g		Conserved / not determined
59	55	CPAR2_109060	orf19.4545	CD36_01630	DEHA2B06600g		Conserved / not determined
60	56	CPAR2_109170	orf19.3325.3	CD36_01270	DEHA2D15092g	YJL136C (S. cerevisiae)	Conserved / not determined
61	57	CPAR2_109380	orf19.3351	CD36_01480	DEHA2G07458g		Conserved / not determined
62	58	CPAR2_109480	orf19.3354	CD36_01510	DEHA2G07392g	YJR145C (S. cerevisiae)	Conserved / not determined
63	59	CPAR2_109530	orf19.6105	CD36_00080	DEHA2A13398g		Conserved / not determined
64	60	CPAR2_110000	orf19.6010.1	CD36_00890	DEHA2F09944g		Conserved / not determined
65	61.1	CPAR2_110010	orf19.6011	CD36_00880	DEHA2F09900g		Conserved / not determined
66	61.2	CPAR2_110010	orf19.6011	CD36_00880	DEHA2F09900g		Conserved / not determined
67	61.3	CPAR2_110010	orf19.6011	CD36_00880	DEHA2F09900g		Conserved / not determined
68	62.1	CPAR2_110030	orf19.6013	CD36_00860	DEHA2F09856g		Conserved / not determined
69	62.2	CPAR2_110030	orf19.6013	CD36_00860	DEHA2F09856g		Conserved / not determined
70	62.3	CPAR2_110030	orf19.6013	CD36_00860	DEHA2F09856g		Conserved / not determined
71	63	CPAR2_110280	orf19.3001	CD36_02880	DEHA2D09482g		Conserved / not determined
72	64	CPAR2_110300	orf19.3003	CD36_02900	DEHA2D09438g		Conserved / not determined
73	65	CPAR2_110310	orf19.3003.1	CD36_02910	DEHA2D09416g	YLR448W (S. cerevisiae)	Conserved / not determined
74	66	CPAR2_110380	orf19.1032	CD36_03510	DEHA2D09196g		Conserved / not determined
75	67	CPAR2_200560	orf19.7600	CD36_35225	DEHA2G05808g		Conserved / not determined
76	68	CPAR2_200750	orf19.7576	CD36_35075	DEHA2G06204g		Conserved / not determined
77	69	CPAR2_200780	orf19.7571	CD36_35055	DEHA2G06270g	YBR082C (S. cerevisiae)	Conserved / not determined
78	70	CPAR2_200980	orf19.7339				Ambiguous
79	71	CPAR2_201000	orf19.7341	CD36_34720			Loss in D. hansenii *
80	72	CPAR2_201070			DEHA2E02354g		Ambiguous
81	73	CPAR2_201130	orf19.6604		DEHA2G07062g	YLR199C (S. cerevisiae)	Loss in C. dubliniensis
82	74	CPAR2_201270	orf19.7292	CD36_34430	DEHA2B06358g	YDL029W (S. cerevisiae)	Conserved / not determined
83	75	CPAR2_201310	orf19.6340	CD36_12000	DEHA2G09988g		Conserved / not determined
84	76	CPAR2_201560	orf19.5006.1	CD36_12670	DEHA2D05390g		Conserved / not determined
85	77	CPAR2_201570	orf19.5007	CD36_12690	DEHA2D05412g	YFL039C (S. cerevisiae)	Conserved / not determined
86	78	CPAR2_201690	orf19.6358	CD36_11830	DEHA2D05148g	YGL087C (S. cerevisiae)	Conserved / not determined
87	79	CPAR2_201750	orf19.68.2	CD36_11670	DEHA2E16940g		Conserved / not determined
88	80.1	CPAR2_201870	orf19.3760	CD36_11740	DEHA2E16742g	YER179W (S. cerevisiae)	Conserved / not determined
89	80.2	CPAR2_201870	orf19.3760	CD36_11740	DEHA2E16742g		Conserved / not determined
90	81	CPAR2_202020	orf19.2621	CD36_33130			Loss in D. hansenii *
91	82	CPAR2_202080	orf19.514	CD36_29590		YBL026W (S. cerevisiae)	Loss in D. hansenii
92	83	CPAR2_202320	orf19.485	CD36_29310	DEHA2F14784g		Conserved / not determined
93	84	CPAR2_202370	orf19.479.2	CD36_29250	DEHA2F14674g		Conserved / not determined
94	85	CPAR2_202510	orf19.4378	CD36_29030	DEHA2F21516g		Conserved / not determined
95	86	CPAR2_202550	orf19.4375.1	CD36_28980	DEHA2F21582g	YOR182C (S. cerevisiae)	Conserved / not determined
96	87	CPAR2_202630	orf19.4952.1	CD36_12300	DEHA2E15708g		Conserved / not determined
97	88	CPAR2_202650	orf19.4955		DEHA2E15664g		Loss in C. dubliniensis
98	89	CPAR2_202900	orf19.4967	CD36_12440	DEHA2C14168g		Conserved / not determined
99	90	CPAR2_202910	orf19.4969				Ambiguous
100	91	CPAR2_203190	orf19.1856	CD36_32330	DEHA2A10450g		Conserved / not determined
101	92	CPAR2_203260	orf19.1848.1	CD36_32390	DEHA2A10604g		Conserved / not determined
102	93	CPAR2_203520	orf19.5024		DEHA2D06160g		Loss in C. dubliniensis
103	94	CPAR2_203680	orf19.1166	CD36_10830	DEHA2C03014g		Conserved / not determined
104	95	CPAR2_203700	orf19.1162.1	CD36_10860			Loss in D. hansenii *
105	96	CPAR2_203760	orf19.4862.2	CD36_09360			Loss in D. hansenii *
106	97	CPAR2_204110	orf19.6313.2	CD36_30160	DEHA2G22924g		Conserved / not determined
107	98	CPAR2_204240	orf19.544.1	CD36_29910	DEHA2F13904g		Conserved / not determined
108	99	CPAR2_204740	orf19.1860	CD36_32310	DEHA2G23584g		Conserved / not determined
109	100	CPAR2_204810	orf19.703				Ambiguous
110	101	CPAR2_205860	orf19.6414.3	CD36_34050	DEHA2A11660g		Conserved / not determined
111	102	CPAR2_206430	orf19.3559	CD36_19790	DEHA2C05610g		Conserved / not determined
112	103	CPAR2_207230	orf19.393	CD36_07990	DEHA2G14102g	YJL024C (S. cerevisiae)	Conserved / not determined
113	104	CPAR2_207320	orf19.4909.1	CD36_09780	DEHA2F12826g	YNL162W (S. cerevisiae)	Conserved / not determined
114	105	CPAR2_207470	orf19.5249	CD36_11380	DEHA2B08580g		Conserved / not determined
115	106	CPAR2_207690			DEHA2B04620g		Ambiguous
116	107	CPAR2_208780			DEHA2F25476g		Ambiguous
117	108	CPAR2_208850	orf19.6198.1	CD36_06600	DEHA2F25410g		Conserved / not determined
118	109	CPAR2_208930	orf19.6220.4	CD36_06440	DEHA2D14410g	YIL052C (S. cerevisiae)	Conserved / not determined
119	110.1	CPAR2_208940	orf19.6220.3	CD36_06450	DEHA2D14432g		Conserved / not determined
120	110.2	CPAR2_208940	orf19.6220.3	CD36_06450	DEHA2D14432g		Conserved / not determined
121	111	CPAR2_209370	orf19.2310	CD36_10360	DEHA2B15246g		Conserved / not determined
122	112	CPAR2_209380	orf19.2309.2	CD36_10370	DEHA2B15268g		Conserved / not determined
123	113	CPAR2_209410	orf19.3572.3	CD36_19890	DEHA2D11110g	YLR406C (S. cerevisiae)	Conserved / not determined
124	114	CPAR2_209450	orf19.6882.1	CD36_20150	DEHA2C16038g	YPL143W (S. cerevisiae)	Conserved / not determined
125	115	CPAR2_209530	orf19.6891	CD36_20230	DEHA2C15994g		Conserved / not determined
126	116	CPAR2_209580	orf19.4127	CD36_19410	DEHA2C14938g	YHR016C (S. cerevisiae)	Conserved / not determined
127	117	CPAR2_209600			DEHA2C14960g		Ambiguous
128	118	CPAR2_209990	orf19.3534	CD36_19540	DEHA2C06490g		Conserved / not determined
129	119	CPAR2_210250	orf19.1494	CD36_16680	DEHA2B04180g		Conserved / not determined
130	120	CPAR2_210510			DEHA2G14366g		Ambiguous
131	121	CPAR2_210540	orf19.2329.1	CD36_10200	DEHA2G14476g	YDR447C (S. cerevisiae)	Conserved / not determined
132	122	CPAR2_210620			DEHA2E24090g		Ambiguous
133	123	CPAR2_210640	orf19.5817	CD36_17500	DEHA2E07018g		Conserved / not determined
134	124	CPAR2_210830	orf19.1553	CD36_17250	DEHA2B07546g		Conserved / not determined
135	125	CPAR2_211070	orf19.798		DEHA2C16390g	YPL129W (S. cerevisiae)	Loss in C. dubliniensis
136	126	CPAR2_211130	orf19.792	CD36_18930			Potential loss in D. hansenii
137	127	CPAR2_211180	orf19.837.1	CD36_18505	DEHA2B04862g		Conserved / not determined
138	128	CPAR2_211200	orf19.838.1	CD36_18490	DEHA2B04906g	YBR189W (S. cerevisiae)	Conserved / not determined
139	129	CPAR2_211210	orf19.840	CD36_18480	DEHA2B04928g	YBR191W (S. cerevisiae)	Conserved / not determined
140	130	CPAR2_211390	orf19.827.1	CD36_18610	DEHA2D06820g	YMR194W (S. cerevisiae)	Conserved / not determined
141	131	CPAR2_211480	orf19.873.1	CD36_18220	DEHA2E20658g		Conserved / not determined
142	132	CPAR2_211630	orf19.5788		DEHA2G05742g		Loss in C. dubliniensis
143	133.1	CPAR2_211700	orf19.909.1	CD36_17965	DEHA2G05588g		Conserved / not determined
144	133.2	CPAR2_211700	orf19.909.1	CD36_17965			Potential loss in D. hansenii
145	134	CPAR2_211970	orf19.1517		DEHA2G08822g		Loss in C. dubliniensis
146	135	CPAR2_212480	orf19.827	CD36_18620			Potential loss in D. hansenii
147	136	CPAR2_212610	orf19.2343.1	CD36_10080	DEHA2G11682g		Conserved / not determined
148	137	CPAR2_212680	orf19.4437	CD36_06840	DEHA2C08294g		Ambiguous (D. hansenii intron position not conserved)
149	138	CPAR2_212830	orf19.2018.1	CD36_15960	DEHA2D18656g		Conserved / not determined
150	139	CPAR2_212910	orf19.2031	CD36_15870	DEHA2D18678g		Conserved / not determined
151	140.1	CPAR2_213100			DEHA2E14960g		Ambiguous
152	140.2	CPAR2_213100	orf19.2051	CD36_15670	DEHA2E14960g		Conserved / not determined
153	141	CPAR2_213170	orf19.2066.1	CD36_15565	DEHA2B07568g		Conserved / not determined
154	142	CPAR2_213210	orf19.2070		DEHA2G08558g		Loss in C. dubliniensis
155	143	CPAR2_213330	orf19.2089	CD36_15390	DEHA2G08734g	YLR093C (S. cerevisiae)	Conserved / not determined
156	144	CPAR2_213420			DEHA2A06754g		Ambiguous
157	145	CPAR2_213460	orf19.2099	CD36_15300	DEHA2A06908g		Conserved / not determined
158	146	CPAR2_213520	orf19.2107	CD36_15240	DEHA2A07040g		Conserved / not determined
159	147	CPAR2_213730			DEHA2A01034g		Ambiguous
160	148	CPAR2_214070	orf19.1448.1	CD36_16295	DEHA2A01672g	YDR424C (S. cerevisiae)	Conserved / not determined
161	149	CPAR2_300240	orf19.7018	CD36_70890		YML026C (S. cerevisiae)	Loss in D. hansenii
162	150	CPAR2_300330	orf19.7006	CD36_71000	DEHA2F22110g		Conserved / not determined
163	151	CPAR2_300430	orf19.6906	CD36_71100	DEHA2F21890g	YMR116C (S. cerevisiae)	Conserved / not determined
164	152	CPAR2_300560	orf19.6462	CD36_72210	DEHA2F21692g		Conserved / not determined
165	153	CPAR2_300830	orf19.6563.1	CD36_71440	DEHA2F16148g		Conserved / not determined
166	154.1	CPAR2_300860	orf19.7038	CD36_70730	DEHA2F15950g		Ambiguous (D. hansenii intron position not conserved)
167	154.2	CPAR2_300860	orf19.7038	CD36_70730	DEHA2F15950g		Conserved / not determined
168	155	CPAR2_300970			DEHA2A05324g		Ambiguous
169	156.1	CPAR2_302050	orf19.3123.2	CD36_46330	DEHA2G13046g		Conserved / not determined
170	156.2	CPAR2_302050	orf19.3123.2	CD36_46330	DEHA2G13046g		Conserved / not determined
171	156.3	CPAR2_302050	orf19.3123.2	CD36_46330	DEHA2G13046g		Conserved / not determined
172	157.1	CPAR2_302080	orf19.2922	CD36_45690	DEHA2D12210g	YGL033W (S. cerevisiae)	Conserved / not determined
173	157.2	CPAR2_302080	orf19.2922	CD36_45690			Potential loss in D. hansenii
174	157.3	CPAR2_302080	orf19.2922	CD36_45690			Potential loss in D. hansenii
175	158	CPAR2_302160	orf19.4660	CD36_41260	DEHA2B02904g	YPL090C (S. cerevisiae)	Conserved / not determined
176	159	CPAR2_302210			DEHA2E03168g		Ambiguous
177	160	CPAR2_303070	orf19.1114	CD36_53530	DEHA2G07876g		Conserved / not determined
178	161	CPAR2_303770	orf19.567		DEHA2E15378g		Loss in C. dubliniensis
179	162	CPAR2_304060	orf19.944	CD36_50460	DEHA2E12760g		Conserved / not determined
180	163.1	CPAR2_304130	orf19.953.1	CD36_50390	DEHA2B07722g	YLL050C (S. cerevisiae)	Conserved / not determined
181	163.2	CPAR2_304130	orf19.953.1	CD36_50390	DEHA2B07722g		Conserved / not determined
182	164	CPAR2_400350	orf19.2711.1	CD36_42710	DEHA2B03300g	YHR041C (S. cerevisiae)	Conserved / not determined
183	165	CPAR2_400800		CD36_42760	DEHA2G18524g	YGR183C (S. cerevisiae)	Loss in C. albicans
184	166	CPAR2_401600			DEHA2G18766g		Ambiguous
185	167	CPAR2_401800	orf19.3788.1	CD36_44540	DEHA2E22946g	YGL030W (S. cerevisiae)	Conserved / not determined
186	168	CPAR2_401960	orf19.3838	CD36_44190	DEHA2C11440g	YAL003W (S. cerevisiae)	Conserved / not determined
187	169	CPAR2_402180	orf19.5647	CD36_40290	DEHA2F06138g		Conserved / not determined
188	170	CPAR2_402220	orf19.5653	CD36_40330	DEHA2F06226g		Conserved / not determined
189	171	CPAR2_402230	orf19.5654	CD36_40340	DEHA2F06248g		Conserved / not determined
190	172	CPAR2_402260	orf19.377	CD36_40150	DEHA2F06314g		Conserved / not determined
191	173	CPAR2_402440	orf19.4182		DEHA2F05852g	YLR426W (S. cerevisiae)	Loss in C. dubliniensis
192	174	CPAR2_402760	orf19.5660	CD36_40380	DEHA2F09174g		Conserved / not determined
193	175	CPAR2_403320	orf19.4575	CD36_42050	DEHA2G18062g	YPL109C (S. cerevisiae)	Conserved / not determined
194	176	CPAR2_403980	orf19.4879.2	CD36_09500	DEHA2B12518g		Conserved / not determined
195	177	CPAR2_404200	orf19.7436.1	CD36_86440	DEHA2F17160g		Conserved / not determined
196	178	CPAR2_404400	orf19.5917.3	CD36_84550	DEHA2G13662g	YDR381W (S. cerevisiae)	Conserved / not determined
197	179	CPAR2_404640	orf19.7428				Ambiguous
198	180.1	CPAR2_404880	orf19.1634	CD36_82100	DEHA2D17556g		Conserved / not determined
199	180.2	CPAR2_405050	orf19.1624	CD36_82180	DEHA2D17688g		Conserved / not determined
200	181.1	CPAR2_405090	orf19.1630	CD36_82140	DEHA2G02332g	YML017W (S. cerevisiae)	Conserved / not determined
201	181.2	CPAR2_405090	orf19.1630		DEHA2G02332g		Loss in C. dubliniensis
202	182	CPAR2_405140			DEHA2G02222g		Ambiguous
203	183	CPAR2_405310	orf19.5996.1	CD36_85180	DEHA2F16544g	YOL121C (S. cerevisiae)	Conserved / not determined
204	184	CPAR2_405330	orf19.5982	CD36_85070	DEHA2F16566g	YOL120C (S. cerevisiae)	Conserved / not determined
205	185	CPAR2_405350	orf19.5985	CD36_85090	DEHA2F16610g		Conserved / not determined
206	186	CPAR2_405570	orf19.5964.2	CD36_84940	DEHA2B14344g	YDL191W (S. cerevisiae)	Conserved / not determined
207	187	CPAR2_405580			DEHA2B14366g		Ambiguous
208	188	CPAR2_405650	orf19.5954	CD36_84840	DEHA2B14498g	YGR225W (S. cerevisiae)	Conserved / not determined
209	189	CPAR2_405680	orf19.6975	CD36_85350	DEHA2B14564g	YGR214W (S. cerevisiae)	Conserved / not determined
210	190	CPAR2_405840	orf19.1750	CD36_24350	DEHA2E05610g		Conserved / not determined
211	191	CPAR2_405920	orf19.4090.1	CD36_23415	DEHA2B01892g		Conserved / not determined
212	192	CPAR2_406130			DEHA2B11176g		Ambiguous
213	193	CPAR2_406660	orf19.2257	CD36_21300	DEHA2F24156g		Conserved / not determined
214	194	CPAR2_407550	orf19.2179.2	CD36_22240	DEHA2G02992g	YOR293W (S. cerevisiae)	Conserved / not determined
215	195	CPAR2_407750	orf19.5348	CD36_24670	DEHA2F06710g		Conserved / not determined
216	196	CPAR2_407880	orf19.5342.1	CD36_24705	DEHA2F03256g		Conserved / not determined
217	197	CPAR2_500390	orf19.2770.1	CD36_42210	DEHA2G17732g		Conserved / not determined
218	198	CPAR2_500510	orf19.1238	CD36_45170	DEHA2C07326g		Conserved / not determined
219	199	CPAR2_500930	orf19.1409.1	CD36_44070	DEHA2B05412g		Conserved / not determined
220	200	CPAR2_501240	orf19.3140.1	CD36_46160	DEHA2E08734g		Conserved / not determined
221	201	CPAR2_501460	orf19.4413	CD36_45580	DEHA2D10582g		Conserved / not determined
222	202	CPAR2_501520	orf19.4406	CD36_45520	DEHA2C17116g		Conserved / not determined
223	203	CPAR2_501680	orf19.4149.1	CD36_50810	DEHA2E13486g	YDR025W (S. cerevisiae)	Conserved / not determined
224	204	CPAR2_501700	orf19.4151	CD36_50790		YNL012W (S. cerevisiae)	Loss in D. hansenii
225	205	CPAR2_501830	orf19.1967	CD36_51270	DEHA2F24288g		Conserved / not determined
226	206	CPAR2_501980	orf19.4340.1	CD36_52900	DEHA2E09878g		Conserved / not determined
227	207.1	CPAR2_502040	orf19.2639.1	CD36_53180	DEHA2E09724g	YNL147W (S. cerevisiae)	Conserved / not determined
228	207.2	CPAR2_502040	orf19.2639.1	CD36_53180	DEHA2E09724g		Conserved / not determined
229	208	CPAR2_502240	orf19.3211	CD36_53720			Potential loss in D. hansenii
230	209	CPAR2_502430					Gained in C. parapsilosis
231	210	CPAR2_502720	orf19.4002	CD36_54700	DEHA2G21142g		Conserved / not determined
232	211	CPAR2_503580	orf19.1680	CD36_81540	DEHA2D15356g		Conserved / not determined
233	212	CPAR2_503710	orf19.1702	CD36_81390	DEHA2A09350g		Conserved / not determined
234	213	CPAR2_503820	orf19.5394.1	CD36_80570	DEHA2A08998g		Conserved / not determined
235	214	CPAR2_504170			DEHA2G03718g	YIL069C (S. cerevisiae)	Loss in ancestor of C. albicans/C. dubliniensis
236	215	CPAR2_600040	orf19.5732	CD36_64180	DEHA2E01474g	YNR053C (S. cerevisiae)	Conserved / not determined
237	216	CPAR2_600780	orf19.5628	CD36_63600	DEHA2E19778g		Conserved / not determined
238	217	CPAR2_600790			DEHA2E19756g		Ambiguous
239	218	CPAR2_600980	orf19.1212	CD36_64590	DEHA2C03872g		Conserved / not determined
240	219	CPAR2_601350	orf19.3462	CD36_62400	DEHA2C04092g	YPL218W (S. cerevisiae)	Conserved / not determined
241	220	CPAR2_601830	orf19.3504	CD36_62220	DEHA2C04884g	YER117W (S. cerevisiae)	Conserved / not determined
242	221	CPAR2_602060	orf19.3405	CD36_61920	DEHA2E08580g		Conserved / not determined
243	222	CPAR2_602140			DEHA2F11836g		Ambiguous
244	223	CPAR2_602160	orf19.687.1	CD36_62095	DEHA2E05104g	YOL127W (S. cerevisiae)	Conserved / not determined
245	224	CPAR2_602260					Gained in C. parapsilosis
246	225	CPAR2_602320	orf19.3402		DEHA2F12034g		Loss in C. dubliniensis
247	226	CPAR2_602330	orf19.3396	CD36_61990	DEHA2F12144g		Conserved / not determined
248	227	CPAR2_602530	orf19.3426	CD36_61700	DEHA2F12540g		Conserved / not determined
249	228	CPAR2_602560	orf19.3421.1	CD36_61730	DEHA2F12474g		Conserved / not determined
250	229	CPAR2_602580	orf19.3415.1	CD36_61795	DEHA2F12430g		Ambiguous (Intron position not conserved)
251	230	CPAR2_602700	orf19.3449.2	CD36_61455	DEHA2F15730g		Conserved / not determined
252	231	CPAR2_602850	orf19.4193.1	CD36_60560	DEHA2F15422g	YDR064W (S. cerevisiae)	Conserved / not determined
253	232.1	CPAR2_602860	orf19.4193	CD36_60570	DEHA2F15378g		Conserved / not determined
254	232.2	CPAR2_602860	orf19.4193	CD36_60570	DEHA2F15378g		Conserved / not determined
255	232.3	CPAR2_602860	orf19.4193	CD36_60570	DEHA2F15378g		Conserved / not determined
256	233	CPAR2_602870	orf19.4192	CD36_60580	DEHA2F15356g		Conserved / not determined
257	234	CPAR2_602880	orf19.4192.1	CD36_60590	DEHA2F15334g		Conserved / not determined
258	235	CPAR2_603230		CD36_61190	DEHA2E21142g		Loss in C. albicans
259	236	CPAR2_603570	orf19.1203.1	CD36_60365	DEHA2G05038g		Conserved / not determined
260	237	CPAR2_700280	orf19.7208	CD36_12990			Loss in D. hansenii *
261	238	CPAR2_700360	orf19.7215.3	CD36_13060	DEHA2B01122g		Conserved / not determined
262	239	CPAR2_700380					Gained in C. parapsilosis
263	240	CPAR2_700500	orf19.7239	CD36_13260	DEHA2D04642g		Conserved / not determined
264	241	CPAR2_700720	orf19.5225.2	CD36_11610	DEHA2G09570g	YHR010W (S. cerevisiae)	Conserved / not determined
265	242	CPAR2_701020	orf19.5236	CD36_11510	DEHA2G09812g		Conserved / not determined
266	243	CPAR2_701350	orf19.7335	CD36_34685	DEHA2A02860g		Conserved / not determined
267	244	CPAR2_701430	orf19.7308	CD36_34530	DEHA2A02992g	YML085C (S. cerevisiae)	Conserved / not determined
268	245	CPAR2_701780	orf19.596.2	CD36_33640	DEHA2E03498g		Conserved / not determined
269	246	CPAR2_701820	orf19.6286.2	CD36_33250	DEHA2E03652g	YHR021C (S. cerevisiae)	Conserved / not determined
270	247	CPAR2_702400	orf19.7043.1	CD36_70690	DEHA2F22638g		Conserved / not determined
271	248	CPAR2_702410		CD36_70590	DEHA2G10934g		Loss in C. albicans
272	249	CPAR2_702590	orf19.6551.1	CD36_71570	DEHA2G24024g		Conserved / not determined
273	250	CPAR2_702860	orf19.7157	CD36_73840	DEHA2D10142g		Conserved / not determined
274	251	CPAR2_703160			DEHA2D10428g	YMR201C (S. cerevisiae)	Loss in ancestor of C. albicans/C. dubliniensis
275	252	CPAR2_703550	orf19.7144	CD36_73920	DEHA2C03432g		Conserved / not determined
276	253	CPAR2_703850	orf19.6696	CD36_73310	DEHA2C13772g		Conserved / not determined
277	254	CPAR2_703930	orf19.7195	CD36_73560	DEHA2C13904g		Conserved / not determined
278	255.1	CPAR2_704160	orf19.5137.1	CD36_72820	DEHA2C16478g		Conserved / not determined
279	255.2	CPAR2_704160	orf19.5137.1	CD36_72820	DEHA2C16478g		Conserved / not determined
280	256	CPAR2_704310	orf19.5147	CD36_72740	DEHA2C17512g		Conserved / not determined
281	257	CPAR2_800470	orf19.7509.1	CD36_25290	DEHA2D18304g		Conserved / not determined
282	258	CPAR2_800480	orf19.7509.2	CD36_25280			Potential loss in D. hansenii
283	259	CPAR2_800640	orf19.2598	CD36_26910	DEHA2B05544g		Conserved / not determined
284	260	CPAR2_800730	orf19.2614	CD36_27060	DEHA2C16544g		Conserved / not determined
285	261	CPAR2_800880	orf19.3251	CD36_26040	DEHA2E17006g		Conserved / not determined
286	262	CPAR2_801270	orf19.3735		DEHA2E22792g		Loss in C. dubliniensis
287	263	CPAR2_801460	orf19.2613	CD36_27050			Potential loss in D. hansenii
288	264	CPAR2_801880	orf19.4931.1	CD36_12120	DEHA2E14498g	YHL001W (S. cerevisiae)	Conserved / not determined
289	265	CPAR2_802010	orf19.4393	CD36_28700			Loss in D. hansenii *
290	266	CPAR2_802040	orf19.2379	CD36_28580			Loss in D. hansenii *
291	267.1	CPAR2_802200	orf19.2393				Ambiguous
292	267.2	CPAR2_802200	orf19.2393		DEHA2B00726g		Loss in C. dubliniensis
293	268	CPAR2_802220	orf19.2397.3		DEHA2B00770g		Loss in C. dubliniensis
294	269	CPAR2_802520	orf19.2416.1	CD36_28200	DEHA2A12628g		Conserved / not determined
295	270	CPAR2_802570	orf19.2863.1	CD36_28100	DEHA2A12826g	YGR029W (S. cerevisiae)	Conserved / not determined
296	271	CPAR2_802590	orf19.2864.1	CD36_28120	DEHA2A12782g	YGL103W (S. cerevisiae)	Conserved / not determined
297	272	CPAR2_802610	orf19.2423	CD36_28150	DEHA2A12738g		Conserved / not determined
298	273	CPAR2_802670	orf19.171	CD36_27480	DEHA2A12958g	YNL112W (S. cerevisiae)	Conserved / not determined
299	274	CPAR2_802830	orf19.2546		DEHA2A07480g		Loss in C. dubliniensis
300	275	CPAR2_803070	orf19.2533.1		DEHA2A07656g		Loss in C. dubliniensis
301	276	CPAR2_803140	orf19.3223.1	CD36_26310			Potential loss in D. hansenii
302	277	CPAR2_803150	orf19.3223	CD36_26320	DEHA2F20658g		Conserved / not determined
303	278	CPAR2_803290	orf19.2318.1	CD36_10280	DEHA2G15070g	YDR367W (S. cerevisiae)	Conserved / not determined
304	279	CPAR2_803310	orf19.2322.3	CD36_10260	DEHA2G14718g		Conserved / not determined
305	280	CPAR2_803400	orf19.6265.1	CD36_06040	DEHA2G15466g	YJL191W (S. cerevisiae)	Conserved / not determined
306	281	CPAR2_803420	orf19.6264.4	CD36_06060	DEHA2G15422g	YJL189W (S. cerevisiae)	Conserved / not determined
307	282	CPAR2_803570	orf19.1840	CD36_10010	DEHA2C10648g		Conserved / not determined
308	283	CPAR2_803630	orf19.4826	CD36_09070	DEHA2C10758g		Conserved / not determined
309	284	CPAR2_803930	orf19.4723	CD36_08160			Loss in D. hansenii *
310	285	CPAR2_804010	orf19.3273	CD36_25880	DEHA2B05830g		Conserved / not determined
311	286	CPAR2_804440	orf19.4730	CD36_08220	DEHA2D02882g	YNL050C (S. cerevisiae)	Conserved / not determined
312	287	CPAR2_804520			DEHA2F10274g		Ambiguous
313	288	CPAR2_804710	orf19.5104	CD36_07780	DEHA2F04026g		Conserved / not determined
314	289	CPAR2_805300	orf19.6559	CD36_71490	DEHA2A05676g		Conserved / not determined
315	290	CPAR2_805380	orf19.7076		DEHA2G11044g		Loss in C. dubliniensis
316	291	CPAR2_805440	orf19.6534.2	CD36_71680	DEHA2D09966g		Conserved / not determined
317	292	CPAR2_805480			DEHA2D10054g		Ambiguous
318	293.1	CPAR2_805610	orf19.6582	CD36_71300	DEHA2F09724g		Conserved / not determined
319	293.2	CPAR2_805610	orf19.6582	CD36_71300	DEHA2F09724g		Conserved / not determined
320	294	CPAR2_805700	orf19.1604	CD36_23560	DEHA2A10890g		Conserved / not determined
321	295	CPAR2_805730	orf19.2168.3	CD36_22340	DEHA2B11264g	YPR028W (S. cerevisiae)	Conserved / not determined
322	296	CPAR2_805740	orf19.2167	CD36_22360	DEHA2B11242g		Conserved / not determined
323	297	CPAR2_805830	orf19.5869	CD36_84200			Potential loss in D. hansenii
324	298	CPAR2_805840	orf19.5870	CD36_84210	DEHA2F11352g		Conserved / not determined
325	299	CPAR2_805960	orf19.5904	CD36_84440	DEHA2G13728g		Ambiguous (C. dubliniensis intron position is not conserved)
326	300	CPAR2_806050	orf19.5893	CD36_84370	DEHA2F11726g		Conserved / not determined
327	301	CPAR2_806090	orf19.5886	CD36_84330	DEHA2F11638g		Conserved / not determined
328	302	CPAR2_806140	orf19.5876	CD36_84270	DEHA2F11528g		Conserved / not determined
329	303	CPAR2_806230	orf19.2173		DEHA2B13002g	YDR005C (S. cerevisiae)	Loss in C. dubliniensis
330	304	CPAR2_806820	orf19.7382	CD36_85940	DEHA2D15994g		Conserved / not determined
331	305	CPAR2_806910	orf19.356	CD36_83590	DEHA2D16302g		Conserved / not determined
332	306	CPAR2_807220	orf19.7360	CD36_85730	DEHA2B11726g		Conserved / not determined
333	307	CPAR2_807420	orf19.5943.1	CD36_84780	DEHA2B09988g		Conserved / not determined
334	308	CPAR2_807560	orf19.5927	CD36_84630	DEHA2G13508g		Conserved / not determined
335	309	CPAR2_807660	orf19.1647				Ambiguous
336	310	CPAR2_807760	orf19.6753	CD36_87290	DEHA2F06886g	YBR062C (S. cerevisiae)	Conserved / not determined
337	311	CPAR2_807860	orf19.6187				Ambiguous
338	312	CPAR2_807920	orf19.6738	CD36_87410			Potential loss in D. hansenii
339	313	CPAR2_807990	orf19.6747		DEHA2F06776g		Loss in C. dubliniensis
340	314	CPAR2_808150	orf19.6718	CD36_87570	DEHA2F05236g		Conserved / not determined
341	315	CPAR2_808580	orf19.6822	CD36_86770	DEHA2F04620g	YLR128W (S. cerevisiae)	Conserved / not determined
342	316	CPAR2_808900	orf19.6787	CD36_87060			Loss in D. hansenii *
343	317	CPAR2_808910	orf19.6786	CD36_87070			Loss in D. hansenii *
344	318		orf19.740		DEHA2C06930g		Ambiguous
345	319			CD36_24510	DEHA2F06402g		Ambiguous
346	320		orf19.5844		DEHA2G23298g		Ambiguous
347	321		orf19.6405	CD36_33980		YOL048C (S. cerevisiae)	Ambiguous
348	322		orf19.6011	CD36_00880			Gained in ancestor of C. albicans/C. dubliniensis
349	323		orf19.2583	CD36_26850			Gained in ancestor of C. albicans/C. dubliniensis
350	324		orf19.4384	CD36_28770			Gained in ancestor of C. albicans/C. dubliniensis
351	325		orf19.2876	CD36_46060			Gained in ancestor of C. albicans/C. dubliniensis
352	326		orf19.1955	CD36_51180			Gained in ancestor of C. albicans/C. dubliniensis
353	327		orf19.5389	CD36_80620			Gained in ancestor of C. albicans/C. dubliniensis
354	328		orf19.201				Gained in C. albicans
355	329		orf19.1064				Gained in C. albicans
356	330		orf19.6719				Gained in C. albicans
357	331		orf19.7093				Gained in C. albicans
358	332		orf19.2432			YFL031W (S. cerevisiae)	Gained in C. albicans (S. cerevisiae intron position is not conserved)
359	333			CD36_83980			Gained in C. dubliniensis
360	334			CD36_04570			Gained in C. dubliniensis
361	335			CD36_04780			Gained in C. dubliniensis
362	336			CD36_15360			Gained in C. dubliniensis
363	337			CD36_16090			Gained in C. dubliniensis
364	338			CD36_22020			Gained in C. dubliniensis
365	339			CD36_83620			Gained in C. dubliniensis
366	340			CD36_22000			Gained in C. dubliniensis
367	341			CD36_30220			Gained in C. dubliniensis
368	342			CD36_46310			Gained in C. dubliniensis
369	343			CD36_83980			Gained in C. dubliniensis
370	344				DEHA2D17160g	ACR079W (E. gossypii) PAS_chr1-3_0075 (P. Pastoris)	Loss in ancestor of C. parapsilosis/C. albicans/C. dubliniensis
371	345				DEHA2G07832g	AFR528W (E. gossypii)	Loss in ancestor of C. parapsilosis/C. albicans/C. dubliniensis
372	346				DEHA2F05984g	AGL172W (E. gossypii)	Loss in ancestor of C. parapsilosis/C. albicans/C. dubliniensis
373	347				DEHA2C13222g	KLTH0C06886g (L. thermotolerans)	Loss in ancestor of C. parapsilosis/C. albicans/C. dubliniensis
374	348				DEHA2D13772g	PAS_chr1-4_0234 (P. pastoris)	Loss in ancestor of C. parapsilosis/C. albicans/C. dubliniensis
375	349				DEHA2F07678g	PAS_chr1-4_0316 (P. pastoris)	Loss in ancestor of C. parapsilosis/C. albicans/C. dubliniensis
376	350				DEHA2G02244g	PAS_chr2-1_0467 (P. pastoris)	Loss in ancestor of C. parapsilosis/C. albicans/C. dubliniensis
377	351				DEHA2D14872g	PAS_chr2-1_0474 (P. pastoris)	Loss in ancestor of C. parapsilosis/C. albicans/C. dubliniensis
378	352				DEHA2C06182g	SAKL0G00726g (L. kluyveri)	Loss in ancestor of C. parapsilosis/C. albicans/C. dubliniensis
379	353				DEHA2A11880g	SAKL0H15686g (L. kluyveri)	Loss in ancestor of C. parapsilosis/C. albicans/C. dubliniensis
380	354				DEHA2F03058g	SAKL0H25740g (L. kluyveri)	Loss in ancestor of C. parapsilosis/C. albicans/C. dubliniensis
381	355				DEHA2E04246g	YGL183C (S. cerevisiae)	Loss in ancestor of C. parapsilosis/C. albicans/C. dubliniensis
382	356				DEHA2F08228g	YJL177W (S. cerevisiae)	Loss in ancestor of C. parapsilosis/C. albicans/C. dubliniensis
383	357				DEHA2C12694g	YLR306W (S. cerevisiae)	Loss in ancestor of C. parapsilosis/C. albicans/C. dubliniensis
384	358		orf19.4530.1	CD36_01770	DEHA2D06380g		Loss in C. parapsilosis
385	359		orf19.670.2	CD36_10620	DEHA2E13882g		Loss in C. parapsilosis
386	360		orf19.27	CD36_20860	DEHA2E10450g		Loss in C. parapsilosis
387	361		orf19.544.1	CD36_29910	DEHA2F13904g		Loss in C. parapsilosis
388	362		orf19.1738	CD36_30070	DEHA2G22990g		Loss in C. parapsilosis
389	363		orf19.645.1	CD36_30500	DEHA2G19184g		Loss in C. parapsilosis
390	364		orf19.6403.1	CD36_33950	DEHA2C15642g		Loss in C. parapsilosis (Single base exon at start of ATG)
391	365		orf19.4575	CD36_42050	DEHA2G18062g		Loss in C. parapsilosis
392	366		orf19.4195.1	CD36_60530	DEHA2F15488g		Loss in C. parapsilosis
393	367		orf19.3648	CD36_60720	DEHA2F15158g		Loss in C. parapsilosis
394	368		orf19.131.2	CD36_61340	DEHA2F15576g	YPR063C (S. cerevisiae)	Loss in C. parapsilosis
395	369		orf19.6458.1	CD36_72250	DEHA2B05918g		Loss in C. parapsilosis
396	370		orf19.7195	CD36_73560	DEHA2C13904g		Loss in C. parapsilosis
397	371		orf19.359	CD36_83610	DEHA2D16280g		Loss in C. parapsilosis
398	372		orf19.2804	CD36_83980	DEHA2D12100g		Loss in C. parapsilosis
399	373				DEHA2A03388g		Potential gain in D. hansenii
400	374				DEHA2A06622g		Potential gain in D. hansenii
401	375				DEHA2A07128g		Potential gain in D. hansenii
402	376				DEHA2A07436g		Potential gain in D. hansenii
403	377				DEHA2A08734g		Potential gain in D. hansenii
404	378				DEHA2A09878g		Potential gain in D. hansenii
405	379				DEHA2A11704g		Potential gain in D. hansenii
406	380				DEHA2A12210g		Potential gain in D. hansenii
407	381				DEHA2A13860g		Potential gain in D. hansenii
408	382				DEHA2A14410g		Potential gain in D. hansenii
409	383				DEHA2B04246g		Potential gain in D. hansenii
410	384				DEHA2B05236g		Potential gain in D. hansenii
411	385				DEHA2B05522g		Potential gain in D. hansenii
412	386				DEHA2B05918g		Potential gain in D. hansenii
413	387				DEHA2B12122g		Potential gain in D. hansenii
414	388				DEHA2B14806g		Potential gain in D. hansenii
415	389				DEHA2B15092g		Potential gain in D. hansenii
416	390				DEHA2C08712g		Potential gain in D. hansenii
417	391				DEHA2D03300g		Potential gain in D. hansenii
418	392				DEHA2D04400g		Potential gain in D. hansenii
419	393				DEHA2D12562g		Potential gain in D. hansenii
420	394				DEHA2D15598g		Potential gain in D. hansenii
421	395				DEHA2D15818g		Potential gain in D. hansenii
422	396				DEHA2E01980g		Potential gain in D. hansenii
423	397				DEHA2E03168g		Potential gain in D. hansenii
424	398				DEHA2E03608g		Potential gain in D. hansenii
425	399				DEHA2E05918g		Potential gain in D. hansenii
426	400				DEHA2E08756g		Potential gain in D. hansenii
427	401				DEHA2E09460g		Potential gain in D. hansenii
428	402				DEHA2E10428g		Potential gain in D. hansenii
429	403				DEHA2E15708g		Potential gain in D. hansenii
430	404				DEHA2E15840g		Potential gain in D. hansenii
431	405				DEHA2E21626g		Potential gain in D. hansenii
432	406				DEHA2E22396g		Potential gain in D. hansenii
433	407				DEHA2E22484g		Potential gain in D. hansenii
434	408				DEHA2E22572g		Potential gain in D. hansenii
435	409				DEHA2E22858g		Potential gain in D. hansenii
436	410				DEHA2E24090g		Potential gain in D. hansenii
437	411.1				DEHA2F03894g		Potential gain in D. hansenii
438	411.2				DEHA2F03894g		Potential gain in D. hansenii
439	412				DEHA2F04972g		Potential gain in D. hansenii
440	413				DEHA2F05874g		Potential gain in D. hansenii
441	414.1				DEHA2F06314g		Potential gain in D. hansenii
442	414.2				DEHA2F06314g		Potential gain in D. hansenii
443	414.3				DEHA2F06314g		Potential gain in D. hansenii
444	414.4				DEHA2F06314g		Potential gain in D. hansenii
445	415				DEHA2F06798g		Potential gain in D. hansenii
446	416				DEHA2F10934g		Potential gain in D. hansenii
447	417				DEHA2F12496g		Potential gain in D. hansenii
448	418				DEHA2F13882g		Potential gain in D. hansenii
449	419				DEHA2F14784g		Potential gain in D. hansenii
450	420				DEHA2F17424g		Potential gain in D. hansenii
451	421				DEHA2F21560g		Potential gain in D. hansenii
452	422				DEHA2G02244g		Potential gain in D. hansenii
453	423				DEHA2G03168g		Potential gain in D. hansenii
454	424				DEHA2G03432g		Potential gain in D. hansenii
455	425				DEHA2G04004g		Potential gain in D. hansenii
456	426				DEHA2G05148g		Potential gain in D. hansenii
457	427				DEHA2G07282g		Potential gain in D. hansenii
458	428				DEHA2G07810g		Potential gain in D. hansenii
459	429				DEHA2G09196g		Potential gain in D. hansenii
460	430				DEHA2G10208g		Potential gain in D. hansenii
461	431				DEHA2G10714g		Potential gain in D. hansenii
462	432				DEHA2G10956g		Potential gain in D. hansenii
463	433				DEHA2G15114g		Potential gain in D. hansenii
464	434				DEHA2G15730g		Potential gain in D. hansenii
465	435				DEHA2G22330g		Potential gain in D. hansenii
466	436				DEHA2G24706g		Potential gain in D. hansenii
		* Intron present in close relative Sch. stipitis, so assumed to be loss in D. hansenii
