# Supplementary material for: Using RNA-seq to determine the transcriptional landscape and the hypoxic response of the pathogenic yeast Candida parapsilosis
Source: BMC Genomics. 2011 Dec 22;12:628. doi: 10.1186/1471-2164-12-628 (PMC3287387; doi:10.1186/1471-2164-12-628)
Supplement: Additional file 8 — Identification of novel transcriptional active regions (nTARs). Transcribed regions that do not overlap with annotated ORFs and do not appear to encode proteins. [file 1471-2164-12-628-S8.XLS]

## Sheet: Sheet1
Additional File 8 - Identification of novel transcriptional active regions (nTARs)
Legend
ID	nTAR ID
Contig	Contig name
Coordinates	nTAR co-ordinates
ID	Contig	Coordinates
ntar1	contig005504	616592..616969
ntar2	contig005504	97870..99127
ntar3	contig005504	90401..91121
ntar4	contig005504	769152..769304
ntar5	contig005504	814595..815253
ntar6	contig005504	860593..860805
ntar7	contig005504	615985..616418
ntar8	contig005504	580482..581316
ntar9	contig005504	577183..577661
ntar10	contig005504	55282..57112
ntar11	contig005504	769667..770642
ntar12	contig005806	393877..395480
ntar13	contig005806	912604..913116
ntar14	contig005806	271745..272849
ntar15	contig005806	615995..616678
ntar16	contig005569	2134436..2134924
ntar17	contig005569	1844146..1844352
ntar18	contig005569	2154571..2154930
ntar19	contig005569	310195..310928
ntar20	contig005569	1937402..1937904
ntar21	contig005569	1616473..1616814
ntar22	contig005569	2081775..2083793
ntar23	contig005569	357709..358415
ntar24	contig005569	623094..623602
ntar25	contig005569	1246019..1246314
ntar26	contig005569	319837..321418
ntar27	contig005569	337241..337899
ntar28	contig005569	374261..376267
ntar29	contig005569	494139..495638
ntar30	contig005569	1088157..1088507
ntar31	contig005569	2033321..2033734
ntar32	contig005569	347033..347745
ntar33	contig005806	414493..416536
ntar34	contig005807	1281839..1283355
ntar35	contig005807	1286238..1287153
ntar36	contig005807	199681..199834
ntar37	contig005807	926447..927473
ntar38	contig005807	1168541..1170568
ntar39	contig005807	1500597..1501106
ntar40	contig005807	2025925..2026418
ntar41	contig005807	1582651..1583129
ntar42	contig005807	960..3122
ntar43	contig005807	540223..540607
ntar44	contig005807	1328304..1328839
ntar45	contig005809	1260670..1262575
ntar46	contig005809	1424808..1425600
ntar47	contig005809	1618837..1620530
ntar48	contig005809	1313181..1314703
ntar49	contig005809	154027..155332
ntar50	contig005809	1038553..1040163
ntar51	contig005809	1472464..1473011
ntar52	contig005809	1862147..1862896
ntar53	contig005809	1948825..1950206
ntar54	contig005809	2757889..2758699
ntar55	contig005809	609942..610848
ntar56	contig005809	162346..162636
ntar57	contig005809	835797..835961
ntar58	contig005809	1306850..1307422
ntar59	contig005809	1308319..1310862
ntar60	contig005809	356523..356981
ntar61	contig006110	206932..207261
ntar62	contig006110	340060..340702
ntar63	contig006110	549691..550452
ntar64	contig006110	212080..212583
ntar65	contig006110	410336..411121
ntar66	contig006110	469946..470820
ntar67	contig006139	762752..763924
ntar68	contig006139	303325..304066
ntar69	contig006139	364995..365352
ntar70	contig006139	535939..536447
ntar71	contig006139	599876..600436
ntar72	contig006139	646314..647023
ntar73	contig006139	765649..765840
ntar74	contig006372	69123..69643
ntar75	contig006372	801559..801814
ntar76	contig006372	929481..930451
ntar77	contig006372	1057916..1058428
ntar78	contig006372	1096412..1097088
ntar79	contig006372	1643171..1643668
ntar80	contig006372	1764020..1764436
ntar81	contig006372	1765081..1765646
ntar82	contig006372	1298109..1298810
ntar83	contig006372	583146..583538
ntar84	contig006372	953990..955040
ntar85	contig006372	979802..980194
ntar86	contig006372	1190014..1190627
ntar87	contig006372	1766721..1768458
ntar88	contig006110	865642..866635
ntar89	contig005569	51332..51963
ntar90	contig006139	698549..700090
ntar91	contig006372	1704244..1704674
ntar92	contig005569	1279..1874
ntar93	contig005569	623080..623541
ntar94	contig006372	578738..580315
ntar95	contig005569	1711759..1712144
