# Supplementary material for: Using RNA-seq to determine the transcriptional landscape and the hypoxic response of the pathogenic yeast Candida parapsilosis
Source: BMC Genomics. 2011 Dec 22;12:628. doi: 10.1186/1471-2164-12-628 (PMC3287387; doi:10.1186/1471-2164-12-628)
Supplement: Additional file 10 — Genes differentially expressed in C. parapsilosis in normoxic versus hypoxic conditions. List of genes differentially expressed in hypoxia versus normoxia from (A) RNA-seq and (B) microarray experiment. [file 1471-2164-12-628-S10.XLS]

## Sheet: (A) RNA-seq
Additional File 10 - Genes differentially expressed in C. parapsilosis in hypoxic versus normoxic conditions from RNA-seq experiment
4 biological replicates grown in hypoxic condition and 5 biological replicates from the normoxic conditions ( Library generated with longer reads and technical replicates where not included).
Legend
Test_ID	cpar2 ID
Locus	Genomic coordiates of the transcript
Sample_1	growth in normoxia
Sample_2	growth in hypoxia
Value_1	FPKM value estimated from Sample_1
Value_2	FPKM value estimated from Sample_2
Ln.fold_change	natural log of the fold change Value_2/Value_1
test stat	value of hte test statistic used to compute significance of the observed change in FPKM
p_value	uncorrected p-value of the test statistic
C.a. ortholog	Candida albicans ortholog
C.a. orthologgene name	Gene name of the C. albicans ortholog
C.a. ortholog description	Description of the C. albicans ortholog from CandidaGenomeDatabase.org
test_id	locus	sample_1	sample_2	value_1	value_2	ln.fold_change.	test_stat	p_value	C.a. ortholog	C.a ortholog gene name	C.a. ortholog description
cpar2_404850	contig006372:1095212-1096325	normoxia	hypoxia	490.003	45287.9	4.52638	-99.6584	0
cpar2_203450	contig005809:686751-687903	normoxia	hypoxia	72.6403	3692.15	3.92845	-33.1573	0	orf19.638	FDH1	Putative formate dehydrogenase, oxidizes formate to produce CO2; Mig1p regulated; induced during macrophage infection; fluconazole-downregulated; downregulated by Efg1p under yeast, not hyphal, growth conditions; predicted to be cytosolic
cpar2_807700	contig005807:1788698-1790834	normoxia	hypoxia	6.28353	146.629	3.14997	-7.73209	1.07e-14	orf19.1652	POX1-3	Predicted acyl-CoA oxidase; farnesol regulated; protein detected by mass spec in stationary phase cultures
cpar2_403510	contig006372:761504-763943	normoxia	hypoxia	229.08	3514.32	2.73053	-40.0432	0	orf19.1327	RBT1	Cell wall protein with similarity to Hwp1p, required for virulence; cell-wall attached; predicted glycosylation; Tup1p repressed; serum, hyphal and alkaline induced; farnesol, alpha factor induced; Rfg1p-, Rim101p-regulated
cpar2_102580	contig005569:588925-590143	normoxia	hypoxia	12.7004	186.005	2.68414	-9.25489	0
cpar2_100830	contig005569:151909-152626	normoxia	hypoxia	221.877	3110.37	2.64038	-37.9978	0	orf19.3932.1
cpar2_402640	contig006372:571441-571966	normoxia	hypoxia	107.451	1412.8	2.5763	-25.7444	0
cpar2_600270	contig005504:65386-66274	normoxia	hypoxia	25.8119	336.468	2.56767	-12.5718	0	orf19.5615	AYR2	Predicted ORF in Assemblies 19, 20 and 21; shows colony morphology-related gene regulation by Ssn6p
cpar2_603610	contig005504:862898-864209	normoxia	hypoxia	590.091	6928.56	2.46313	-57.4379	0	orf19.4210		S. cerevisiae ortholog CLD1 has phospholipase A2 activity, has role in cardiolipin metabolic process and localizes to mitochondrion
cpar2_301400	contig005806:320361-323067	normoxia	hypoxia	220.363	2544.23	2.4463	-34.8372	0	orf19.7021	GPH1	Putative glycogen phosphorylase; gene regulated by Ssk1p, Mig1p, and Tup1p; fluconazole-induced; localizes to cell surface of hyphal cells, but not yeast-form cells; S. cerevisiae Gph1p is a stress-regulated protein of glycogen metabolism
cpar2_802720	contig005807:605822-607400	normoxia	hypoxia	66.44	732.613	2.40032	-18.7341	0	orf19.3232		Putative transporter; mutation confers hypersensitivity to toxic ergosterol analog; fungal-specific (no human or murine homolog)
cpar2_100710	contig005569:132209-133526	normoxia	hypoxia	35.0517	351.144	2.30437	-13.0091	0	orf19.4255	ECM331	GPI-anchored protein; mainly at plasma membrane, also at cell wall; caspofungin induced; Plc1p-regulated; repressed by Rim101p, Hog1p; colony morphology-related gene regulation by Ssn6p; induced by ketoconazole and by hypoxia
cpar2_401300	contig006372:271511-273422	normoxia	hypoxia	136.912	1315.49	2.26263	-25.1962	0	orf19.4591	CAT2	Major carnitine acetyl transferase localized in peroxisomes and mitochondria; involved in intracellular acetyl-CoA transport; transcriptionally induced in macrophage; farnesol-upregulated in biofilm; Hog1p-downregulated
cpar2_802240	contig005807:508523-510050	normoxia	hypoxia	36.2654	347.971	2.26125	-12.9589	0	orf19.2397		Predicted membrane transporter, member of the anion:cation symporter (ACS) family, major facilitator superfamily (MFS); amphotericin B, caspofungin repressed
cpar2_401450	contig006372:310856-312782	normoxia	hypoxia	29.7091	279.99	2.2433	-11.6261	0	orf19.4682	HGT17	Putative glucose transporter of the major facilitator superfamily; the C. albicans glucose transporter family comprises 20 members; 12 probable membrane-spanning segments; induced at low (0.2%, compared to 2%) glucose in rich media
cpar2_500850	contig006139:199327-201190	normoxia	hypoxia	548.871	4498.3	2.10359	-46.5261	0	orf19.1290	XKS1	Predicted ORF in Assemblies 19, 20 and 21; increased expression in response to prostaglandins
cpar2_100100	contig005569:17561-18125	normoxia	hypoxia	102.127	834.376	2.10047	-20.0361	0	orf19.4041	PEX4	Predicted ORF in Assemblies 19, 20 and 21; transcription is upregulated in both intermediate and mature biofilms
cpar2_109010	contig005569:1895478-1896024	normoxia	hypoxia	661.039	5337.78	2.08875	-50.658	0	orf19.3053		Protein detected by mass spec in exponential and stationary phase cultures; identified in extracts from biofilm and planktonic cells
cpar2_804750	contig005807:1060899-1061952	normoxia	hypoxia	39.4304	307.941	2.05537	-12.1519	0
cpar2_503990	contig006139:913533-914298	normoxia	hypoxia	1936.35	14843.3	2.03674	-84.2951	0	orf19.5437	RHR2	Putative glycerol 3-phosphatase; roles in osmotic tolerance, glycerol accumulation in response to salt; regulated by macrophage, stress response, yeast-hyphal switch, pheromone, GCN4, HOG1, NRG1, TUP1; antigenic in murine systemic infection
cpar2_402940	contig006372:639105-640725	normoxia	hypoxia	715.993	5328.62	2.00718	-50.427	0	orf19.5293
cpar2_602950	contig005504:693461-694715	normoxia	hypoxia	10150	72766	1.96978	-185.907	0	orf19.3651	PGK1	Phosphoglycerate kinase; enzyme of glycolysis; localizes to cell wall and to cytoplasm; antigenic during murine or human systemic infection; biofilm, Hog1p, GCN-induced; downregulated upon phagocytosis; possible N-glycosylation at N349
cpar2_201490	contig005809:274018-274669	normoxia	hypoxia	324.933	2300.7	1.95735	-33.0277	0
cpar2_400770	contig006372:158146-159901	normoxia	hypoxia	35.3708	249.658	1.95421	-10.8773	0
cpar2_108000	contig005569:1688818-1689829	normoxia	hypoxia	125.606	878.755	1.94536	-20.3936	0	orf19.55		S. cerevisiae ortholog IZH2 has role in cellular zinc ion homeostasis, response to toxin and localizes to plasma membrane
cpar2_105270	contig005569:1142481-1144119	normoxia	hypoxia	70.6406	489.972	1.93674	-15.2179	0	orf19.6844	ICL1	Isocitrate lyase; enzyme of glyoxylate cycle; required for wild-type virulence in murine systemic infection; no mammalian homolog; gene induced upon phagocytosis by macrophage; farnesol regulated; Pex5p-dependent peroxisomal localization
cpar2_205500	contig005809:1137876-1138704	normoxia	hypoxia	51.0879	348.424	1.91987	-12.8151	0	orf19.6445	ECI1	Protein similar to S. cerevisiae Eci1p, which is involved in fatty acid oxidation; transposon mutation affects filamentous growth; expression is regulated upon white-opaque switching
cpar2_212210	contig005809:2637838-2639332	normoxia	hypoxia	348.182	2345.66	1.90759	-33.2151	0	orf19.5806	ALD5	Protein described as an aldehyde dehydrogenase; decreased expression in fluconazole-resistant isolate, or in hyphae; biofilm induced;fluconazole-downregulated; protein abundance is affected by URA3 expression in the CAI-4 strain background
cpar2_800230	contig005807:54166-56935	normoxia	hypoxia	61.3887	404.761	1.88607	-13.7702	0
cpar2_209460	contig005809:2023538-2025002	normoxia	hypoxia	1989.03	12926	1.8716	-77.7057	0	orf19.6882	OSM1	Putative flavoprotein subunit of fumarate reductase; soluble protein in hyphae; fungal-specific (no human or murine homolog); caspofungin repressed; protein detected by mass spec in stationary phase cultures
cpar2_301300	contig005806:282608-283853	normoxia	hypoxia	95.6978	596.247	1.82946	-16.6131	0
cpar2_405010	contig006372:1125081-1126212	normoxia	hypoxia	1595.1	9927.91	1.82842	-67.782	0	orf19.1631	ERG6	Delta(24)-sterol C-methyltransferase, converts zymosterol to fecosterol in ergosterol biosynthesis by methylating position C-24; mutation confers nystatin resistance; fluconazole-induced; transcription increased in azole-resistant strain
cpar2_405780	contig006372:1327744-1329481	normoxia	hypoxia	270.246	1669.26	1.8208	-27.7689	0
cpar2_503040	contig006139:707961-710673	normoxia	hypoxia	135.827	826.585	1.80592	-19.5054	0	orf19.1288	FOX2	Predicted 3-hydroxyacyl-CoA epimerase, required for fatty acid beta-oxidation; upregulated upon phagocytosis; transcription is regulated by Mig1p and by white-opaque switching; transcriptional activation by oleate requires Ctf1p
cpar2_403180	contig006372:699537-700311	normoxia	hypoxia	1747.64	10608.7	1.80341	-69.8565	0	orf19.2765	PGA62	Putative GPI-anchored protein; fluconazole-induced; transcriptionally regulated by iron; expression greater in high iron; induced during cell wall regeneration; Cyr1p or Ras1p downregulated; transcription is positively regulated by Tbf1p
cpar2_404310	contig006372:969288-970317	normoxia	hypoxia	548.238	3293.24	1.79292	-38.8694	0	orf19.5323	MDH1-3	Predicted malate dehydrogenase; farnesol regulated
cpar2_108280	contig005569:1747956-1748991	normoxia	hypoxia	777.556	4517.09	1.75947	-45.3166	0	orf19.4530.1		ORF Predicted by Annotation Working Group; regulated by Nrg1p, Tup1p
cpar2_701390	contig006110:290792-291554	normoxia	hypoxia	217.858	1262.2	1.75677	-23.9457	0
cpar2_807600	contig005807:1770693-1772868	normoxia	hypoxia	33.2561	190.852	1.74726	-9.29849	0	orf19.1655	PXP2	Putative acyl-CoA oxidase; enzyme of fatty acid beta-oxidation; induced during macrophage infection; expression is opaque specific; has putative peroxisome targeting signal
cpar2_503690	contig006139:841055-842261	normoxia	hypoxia	238.058	1361.79	1.74404	-24.8264	0	orf19.1704	FOX3	Putative peroxisomal 3-oxoacyl CoA thiolase; expression is regulated upon white-opaque switching
cpar2_704060	contig006110:882893-883394	normoxia	hypoxia	104.868	597.662	1.74033	-16.4379	0
cpar2_301390	contig005806:317293-318982	normoxia	hypoxia	33.5799	188.508	1.72521	-9.21054	0	orf19.7093	HGT13	Predicted sugar transporter, involved in glycerol utilization; member of the major facilitator superfamily; 12 transmembrane; gene has intron; oxidative stress-induced via Cap1p; expressed in rich medium, 2% glucose
cpar2_808410	contig005807:1941098-1942655	normoxia	hypoxia	32.0137	170.261	1.67117	-8.6751	0	orf19.7447	JEN1	Lactate transporter; transcriptionally induced by lactic acid, activated by Cat8p; alkaline downregulated by Rim101p; localizes to plasma membrane; similar to S. cerevisiae Jen1p
cpar2_400570	contig006372:125337-126780	normoxia	hypoxia	288.037	1524.68	1.66645	-25.9383	0	orf19.4657		S. cerevisiae ortholog NEM1 has phosphoprotein phosphatase activity and has role in regulation of lipid biosynthetic process, nuclear envelope organization, ascospore formation
cpar2_109500	contig005569:1999814-2001479	normoxia	hypoxia	99.8157	523.037	1.65633	-15.1642	0	orf19.6066		S. cerevisiae ortholog HFD1 localizes to endosome, lipid particle, integral to mitochondrial outer membrane
cpar2_405900	contig006372:1362654-1363980	normoxia	hypoxia	332.864	1719.52	1.64207	-27.4219	0	orf19.1598	ERG24	C-14 sterol reductase, has a role in ergosterol biosynthesis; mutation confers increased sensitivity to dyclonine
cpar2_807040	contig005807:1625620-1626376	normoxia	hypoxia	149.559	770.558	1.63943	-18.3476	0	orf19.7350	RCT1	Soluble protein in hyphae; fluconazole-induced; mRNA abundance is elevated in a cyr1 or ras1 null mutant and decreased mRNA abundance in an efg1 null mutant; regulated by Nrg1p, Tup1p, Tbf1p, Ssn6p
cpar2_101870	contig005569:420290-422411	normoxia	hypoxia	233.468	1197.48	1.63493	-22.8526	0
cpar2_304060	contig005806:972109-973213	normoxia	hypoxia	873.921	4469.18	1.63197	-44.1231	0	orf19.944	IFG3	Putative D-amino acid oxidase
cpar2_405810	contig006372:1340801-1342835	normoxia	hypoxia	683.813	3471.25	1.62459	-38.8299	0	orf19.1743	ACS1	Putative acetyl-CoA synthetase, similar to S. cerevisiae Acs1p; upregulated in the presence of human neutrophils; fluconazole-downregulated; regulated by Nrg1p and Mig1p; shows colony morphology-related gene regulation by Ssn6p
cpar2_211810	contig005809:2538370-2539117	normoxia	hypoxia	9476.58	47541.8	1.61279	-143.362	0	orf19.903	GPM1	Surface protein that binds host complement Factor H and FHL-1; phosphoglycerate mutase; antigenic in murine, human infection; biofilm-, fluconazole-, or amino acid starvation (3-aminotriazole treatment) induced, farnesol-downregulated
cpar2_302890	contig005806:695250-696153	normoxia	hypoxia	137.265	687.477	1.61112	-17.2336	0	orf19.6679
cpar2_800020	contig005807:6154-7372	normoxia	hypoxia	157.771	789.253	1.60994	-18.4608	0	orf19.7520	POT1	Putative peroxisomal 3-oxoacyl CoA thiolase; transcription is regulated by Nrg1p and Mig1p; farnesol regulated
cpar2_807230	contig005807:1666246-1668514	normoxia	hypoxia	24.9205	124.378	1.60763	-7.32502	2.39e-13	orf19.7379	FAA2	Predicted acyl CoA synthetase; expression is regulated upon white-opaque switching; transcription is upregulated in both intermediate and mature biofilms
cpar2_702400	contig006110:513147-513492	normoxia	hypoxia	5033.14	25059.6	1.60521	-103.922	0	orf19.7043.1	ACB1	Protein described as similar to a region of acyl-coenzyme-A-binding protein; amphotericin B repressed; regulated by Nrg1p, Tup1p
cpar2_102550	contig005569:579690-581853	normoxia	hypoxia	85.7988	425.242	1.60065	-13.5247	0	orf19.272	FAA21	Predicted acyl CoA synthetase; upregulated upon phagocytosis; transcription is regulated by Nrg1p and Mig1p
cpar2_700380	contig006110:73412-75368	normoxia	hypoxia	2270.37	11026.2	1.58033	-68.5709	0	orf19.4980	HSP70	Putative hsp70 chaperone; role in entry into host cells; heat-shock, amphotericin B, Cd, ketoconazole-induced; farnesol-downregulated in biofilm; farnesol-induced; surface localized in yeast-form and hyphal cells; antigenic in host
cpar2_701130	contig006110:246024-248001	normoxia	hypoxia	63.11	305.205	1.5761	-11.3978	0
cpar2_804260	contig005807:949077-950133	normoxia	hypoxia	229.65	1109.42	1.57504	-21.7256	0	orf19.4735		Ortholog of S. cerevisiae YGL159W
cpar2_401110	contig006372:228042-229038	normoxia	hypoxia	38.4445	184.479	1.56832	-8.84601	0	orf19.4157	SPS20	Predicted ORF in Assemblies 19, 20 and 21; protein detected by mass spec in stationary phase cultures
cpar2_106140	contig005569:1331968-1333984	normoxia	hypoxia	1439.61	6835.67	1.55778	-53.719	0	orf19.3672	GAL10	UDP-glucose 4-epimerase, required for galactose utilization; mutant shows cell wall defects and increased filamentation; fluconazole- and ketoconazole-induced; protein detected by mass spec in stationary phase cultures
cpar2_601230	contig005504:314756-315440	normoxia	hypoxia	232.44	1094.25	1.54919	-21.4503	0	orf19.5727
cpar2_100770	contig005569:141660-141762	normoxia	hypoxia	992.811	4640.17	1.54197	-44.0967	0
cpar2_106950	contig005569:1483298-1483691	normoxia	hypoxia	680.066	3165.45	1.53786	-36.3859	0
cpar2_303740	contig005806:868742-870311	normoxia	hypoxia	1687.47	7822.38	1.53376	-57.1423	0	orf19.922	ERG11	Lanosterol 14-alpha-demethylase, member of cytochrome P450 family that functions in ergosterol biosynthesis; target of azole antifungals; may contribute to drug resistance; azole- or biofilm-induced; subject to hypoxic regulation
cpar2_103400	contig005569:769093-772252	normoxia	hypoxia	258.183	1193.25	1.53076	-22.3018	0	orf19.338		Protein detected by mass spec in stationary phase cultures; Hog1p-downregulated; shows colony morphology-related gene regulation by Ssn6p
cpar2_500880	contig006139:208591-210244	normoxia	hypoxia	71.0884	328.253	1.52986	-11.6945	0	orf19.742	ALD6	Putative aldehyde dehydrogenase; expression is regulated upon white-opaque switching; protein detected by mass spec in stationary phase cultures; transcription is upregulated in both intermediate and mature biofilms
cpar2_401550	contig006372:341530-343273	normoxia	hypoxia	112.863	519.018	1.52576	-14.6905	0
cpar2_806400	contig005807:1459450-1466356	normoxia	hypoxia	89.296	406.3	1.51513	-12.9636	0
cpar2_703370	contig006110:732977-733448	normoxia	hypoxia	111.15	502.229	1.50817	-14.3878	0
cpar2_804060	contig005807:906721-913378	normoxia	hypoxia	3027.36	13465.2	1.49242	-74.1967	0	orf19.7466	ACC1	Protein with similarity to acetyl-coenzyme-A carboxylases; regulated by Efg1p; amphotericin B repressed; caspofungin repressed; intron in 5'-UTR
cpar2_103450	contig005569:776812-777787	normoxia	hypoxia	5820.15	25732.2	1.48642	-102.407	0	orf19.2803	HEM13	Coproporphyrinogen III oxidase; antigenic in human/mouse; localizes to yeast-form cell surface, not hyphae; soluble in hyphae; iron-regulated expression; macrophage-downregulated; not Rfg1p regulated, farnesol-induced; possibly essential
cpar2_201370	contig005809:248034-248982	normoxia	hypoxia	804.113	3530.22	1.47938	-37.8596	0	orf19.7284	ASR2	Gene regulated by cAMP and by osmotic stress; greater mRNA abundance observed in a cyr1 or ras1 homozygous null mutant than in wild type; protein detected by mass spec in stationary phase cultures
cpar2_807620	contig005807:1773633-1774215	normoxia	hypoxia	193.983	848.022	1.47514	-18.5346	0	orf19.1653
cpar2_805790	contig005807:1308414-1309050	normoxia	hypoxia	159.397	691.952	1.46812	-16.7104	0	orf19.7446	OPI3	Putative phosphatidylethanolamine N-methyltransferase of phosphatidylcholine biosynthesis; downregulation correlates with clinical development of fluconazole resistance; amphotericin B repressed; caspofungin repressed
cpar2_807980	contig005807:1847487-1849219	normoxia	hypoxia	10055.7	43410.8	1.46256	-133.305	0	orf19.6745	TPI1	Triose-phosphate isomerase; antigenic in mouse or human; mutation affects filamentous growth; biofilm-induced; macrophage-downregulated protein; detected by mass spec in exponential and stationary phase cultures; possibly an essential gene
cpar2_807720	contig005807:1795283-1797419	normoxia	hypoxia	131.835	563.312	1.45228	-15.0108	0
cpar2_101620	contig005569:343910-345473	normoxia	hypoxia	1414.32	6008.59	1.44654	-48.9444	0	orf19.3171	ACH1	Acetyl-coA hydrolase; acetate utilization; nonessential; soluble protein in hyphae; antigenic in human; induced on polystyrene adherence; farnesol-, ketoconazole-induced; no human or murine homolog
cpar2_207210	contig005809:1533920-1535240	normoxia	hypoxia	19327.4	81923.2	1.44426	-180.608	0	orf19.395	ENO1	Enolase (2-phospho-D-glycerate-hydrolyase), enzyme of glycolysis and gluconeogenesis; major cell-surface antigen; binds host plasmin/plasminogen; immunoprotective; phagocytosis, biofilm-regulated; farnesol-downregulated; possibly essential
cpar2_703940	contig006110:856989-858327	normoxia	hypoxia	457.762	1939.29	1.44373	-27.7836	0	orf19.7196		Protein described as a vacuolar protease; upregulated in the presence of human neutrophils
cpar2_701420	contig006110:296682-299961	normoxia	hypoxia	51.3913	215.344	1.43277	-9.22884	0	orf19.7310		Protein similar to S. cerevisiae Gin3p; transcription is upregulated in response to treatment with ciclopirox olamine; positively regulated by Sfu1p; Hog1p, fluconazole-downregulated
cpar2_109780	contig005569:2067321-2069322	normoxia	hypoxia	254.712	1052.71	1.41899	-20.3212	0	orf19.3306		S. cerevisiae ortholog HOP1 has four-way junction DNA binding, has role in synaptonemal complex assembly, meiotic recombination checkpoint and localizes to lateral element
cpar2_300740	contig005806:138744-140625	normoxia	hypoxia	94.7451	391.244	1.41814	-12.3854	0
cpar2_402710	contig006372:586500-588336	normoxia	hypoxia	76.0894	313.868	1.41706	-11.0896	0	orf19.5640	PEX5	Protein of the Pex5p family; required for PTS1-mediated peroxisomal protein import, fatty acid beta-oxidation; similar to S. cerevisiae Pas10p peroxisomal targeting receptor; macrophage/pseudohyphal-repressed
cpar2_804310	contig005807:957986-959738	normoxia	hypoxia	243.395	1002.39	1.41546	-19.8084	0	orf19.4737	TPO3	Possible role in polyamine transport; MFS-MDR family; transcription induced by Sfu1p, regulated upon white-opaque switching; decreased expression in hyphae compared to yeast-form cells; regulated by Nrg1p; fungal-specific
cpar2_702980	contig006110:635900-637889	normoxia	hypoxia	55.0152	225.639	1.41133	-9.38622	0	orf19.6518
cpar2_300730	contig005806:135244-136984	normoxia	hypoxia	37.965	155.132	1.40761	-7.77387	7.55e-15	orf19.6577	FLU1	Multidrug efflux pump of the plasma membrane; MDR family member of the MFS (major facilitator superfamily) of transporters; preferred substrate may be mycophenolic acid; fungal-specific (no human or murine homolog)
cpar2_602940	contig005504:691367-693320	normoxia	hypoxia	99.4443	405.328	1.4051	-12.556	0	orf19.3653	FAT1	Predicted enzyme of sphingolipid biosynthesis; upregulated in biofilm
cpar2_104530	contig005569:1001051-1002173	normoxia	hypoxia	55.23	224.185	1.40097	-9.32596	0	orf19.541
cpar2_200280	contig005809:45144-46248	normoxia	hypoxia	2894.19	11723.4	1.39889	-67.396	0	orf19.7676	XYL2	Protein described as similar to D-xylulose reductase; immunogenic in mouse; soluble protein in hyphae; Hog1p-induced; induced during cell wall regeneration; caspofungin or fluconazole-induced; Mnl1p-induced in weak acid stress
cpar2_407170	contig006372:1597758-1598913	normoxia	hypoxia	1122.69	4522.34	1.3933	-41.7853	0	orf19.1756	GPD1	Protein similar to S. cerevisiae glycerol-3-phosphate dehydrogenase (enzyme of glycerol biosynthesis); biofilm-induced expression; regulated by Efg1p; regulated by Tsa1p, Tsa1Bp under H2O2 stress conditions
cpar2_304120	contig005806:980578-981907	normoxia	hypoxia	124.975	499.7	1.38589	-13.857	0	orf19.952
cpar2_401230	contig006372:253669-254749	normoxia	hypoxia	16726	66339.8	1.37783	-159.245	0	orf19.4618	FBA1	Putative fructose-bisphosphate aldolase, enzyme of glycolysis; antigenic in murine or human infection; regulated by yeast-hyphal switch; induced by Efg1p, Gcn4p, Hog1p, biofilm growth, or fluconazole; phagocytosis-repressed; fungal-specific
cpar2_101860	contig005569:417303-419034	normoxia	hypoxia	49.505	195.112	1.3715	-8.61827	0	orf19.4679	AGP2	Protein described as an amino acid permease; hyphal downregulated; regulated upon white-opaque switching; induced in core caspofungin response, during cell wall regeneration, or by flucytosine; fungal-specific (no human or murine homolog)
cpar2_211260	contig005809:2398930-2400700	normoxia	hypoxia	53.6371	205.708	1.34422	-8.76776	0	orf19.843		Putative DNA repair exonuclease; fungal-specific (no human or murine homolog)
cpar2_601530	contig005504:370495-371527	normoxia	hypoxia	350.598	1343.47	1.34337	-22.4001	0	orf19.5611		S. cerevisiae ortholog GRE2 has methylglyoxal reductase (NADPH-dependent) activity, 3-methylbutanal reductase activity, has role in filamentous growth, ergosterol metabolic process and localizes to cytoplasm, nucleus
cpar2_209240	contig005809:1983445-1984960	normoxia	hypoxia	5086.82	19472.2	1.34233	-85.2483	0	orf19.3575	CDC19	Putative pyruvate kinase; on yeast-form cell surface; soluble in hyphae; antigenic; Gcn4p, Hog1p regulated; induced on polystyrene adherence; downregulated upon phagocytosis, farnesol treatment; mutation affects filamentation
cpar2_106260	contig005569:1349947-1350820	normoxia	hypoxia	315.67	1206.72	1.34097	-21.2117	0	orf19.3684		S. cerevisiae ortholog SPS19 has 2,4-dienoyl-CoA reductase (NADPH) activity, has role in fatty acid catabolic process, ascospore formation and localizes to peroxisomal matrix
cpar2_800220	contig005807:51669-53352	normoxia	hypoxia	1239.69	4728.51	1.33875	-41.9562	0	orf19.2841	PGM2	Ortholog of S. cerevisiae PGM2
cpar2_211400	contig005809:2426360-2427821	normoxia	hypoxia	259.315	986.33	1.33595	-19.1433	0	orf19.854	UGA11	Predicted ORF in Assemblies 19, 20 and 21; macrophage-induced gene; overlaps orf19.854.1, which is a region annotated as a blocked reading frame
cpar2_211270	contig005809:2401202-2401526	normoxia	hypoxia	183.872	698.262	1.33435	-16.098	0	orf19.842	ASR3	Gene regulated by cAMP and by osmotic stress; greater mRNA abundance observed in a cyr1 or ras1 homozygous null mutant than in wild type
cpar2_105550	contig005569:1206751-1207969	normoxia	hypoxia	742.481	2800.76	1.32765	-32.1635	0	orf19.767	ERG3	C-5 sterol desaturase; introduces C-5(6) double bond into episterol in ergosterol biosynthesis; clinically-isolated homozygous null mutants show azole resistance, defects in hyphal growth and virulence; Efg1p-repressed; fluconazole-induced
cpar2_106960	contig005569:1485154-1487164	normoxia	hypoxia	3230.3	12174.2	1.32675	-67.0356	0	orf19.1064	ACS2	Probable acetyl-CoA synthetase; antigenic during murine systemic infection; antigenic in human; upregulated by Efg1p; macrophage-induced protein; soluble protein in hyphae; gene contains an intron
cpar2_808670	contig005807:2004686-2005697	normoxia	hypoxia	42676	159891	1.32086	-242.424	0	orf19.6814	TDH3	Glyceraldehyde-3-phosphate dehydrogenase; enzyme of glycolysis; NAD-linked; binds fibronectin and laminin; at surface of yeast-form cells and hyphae; soluble in hyphae; antigenic during infection; farnesol-downregulated
cpar2_207780	contig005809:1673593-1675051	normoxia	hypoxia	356.61	1331.89	1.31771	-22.1004	0	orf19.6229	CAT1	Catalase; role in resistance to oxidative stress, neutrophils, peroxide; role in murine systemic virulence; regulated by iron, ciclopirox olamine, fluconazole, growth, carbon source, pH, Rim101p, Ssn6p, Hog1p, farnesol, core stress response
cpar2_403820	contig006372:842677-844399	normoxia	hypoxia	28.242	104.77	1.31095	-6.18312	6.28e-10
cpar2_802000	contig005807:468155-470222	normoxia	hypoxia	80.8028	297.149	1.30222	-10.3793	0	orf19.4392	DEM1	Predicted ORF in Assemblies 19, 20 and 21; alpha-factor induced
cpar2_201200	contig005809:220200-220806	normoxia	hypoxia	149.441	545.133	1.29413	-14.0154	0
cpar2_204880	contig005809:987283-988933	normoxia	hypoxia	2871.05	10436.9	1.29067	-61.2444	0	orf19.3888	PGI1	Protein described as glucose-6-phosphate isomerase, enzyme of glycolysis; antigenic in human; regulated by Efg1p; induced in biofilm, upon adherence to polystyrene; downregulated in the presence of human neutrophils, upon phagocytosis
cpar2_101480	contig005569:301966-303742	normoxia	hypoxia	670.466	2435.84	1.29007	-29.5805	0	orf19.3974	PUT2	Putative delta-1-pyrroline-5-carboxylate dehydrogenase; alkaline upregulated; protein detected by mass spec in exponential and stationary phase cultures
cpar2_804740	contig005807:1058777-1060823	normoxia	hypoxia	5602.62	20315.3	1.28814	-85.3633	0	orf19.5112	TKL1	Putative transketolase; localizes to surface of yeast-form cells, but not hyphae; soluble protein in hyphae; transcription regulated by Nrg1p, Mig1p, and Tup1p; antigenic in human or murine infection; possibly essential (by UAU1 method)
cpar2_808380	contig005807:1934239-1935556	normoxia	hypoxia	106.967	386.784	1.28535	-11.7659	0	orf19.5862		Protein described as related to arginases; downregulated upon adherence to polystyrene; regulated by Gcn2p and Gcn4p
cpar2_209770	contig005809:2093877-2096985	normoxia	hypoxia	245.774	884.91	1.28107	-17.7673	0	orf19.6877	PNG2	Putative peptide:N-glycanase; gene contains highly variable numbers of 12-bp repeats; transcription is upregulated under treatment with caspofungin, ciclopirox olamine, ketoconazole or hypoxia; gene of core caspofungin response
cpar2_802070	contig005807:484329-486063	normoxia	hypoxia	33.284	114.158	1.23251	-6.25678	3.93e-10	orf19.4384	HXT5	Protein described as a sugar transporter; transcription upregulated in response to treatment with ciclopirox olamine; Snf3p-induced; alkaline downregulated; shows colony morphology-related gene regulation by Ssn6p; possibly essential gene
cpar2_400970	contig006372:206194-207100	normoxia	hypoxia	2561.45	8773.56	1.23117	-54.8198	0	orf19.4631	ERG251	C-4 sterol methyl oxidase with a role in ergosterol biosynthesis; ketoconazole-induced; amphotericin B, caspofungin repressed; possibly an essential gene, disruptants not obtained by UAU1 method
cpar2_204260	contig005809:858160-859582	normoxia	hypoxia	1437.44	4872.49	1.22074	-40.6707	0	orf19.734	GLK1	Putative glucokinase; transcription is regulated upon yeast-hyphal switch; transcriptionally regulated by Efg1p; fluconazole-induced; induced in core stress response; shows colony morphology-related gene regulation by Ssn6p
cpar2_210880	contig005809:2319427-2320114	normoxia	hypoxia	119.268	399.667	1.20926	-11.5897	0	orf19.1562		Predicted ORF in Assemblies 19, 20 and 21; transcription is repressed in response to alpha pheromone in SpiderM medium
cpar2_700580	contig006110:122265-124752	normoxia	hypoxia	340.359	1139.61	1.20844	-19.5634	0	orf19.7221	SET3	Putative NAD-dependent histone deacetylase; mutations affect filamentous growth; genetic evidence suggests that Set3p and Hos2p function together as a complex involved in regulation of white-opaque switching, morphogenesis, and virulence
cpar2_808820	contig005807:2038174-2039635	normoxia	hypoxia	358.93	1196.46	1.20399	-20.0059	0	orf19.6800	POS5	Protein likely to be essential for growth, based on an insertional mutagenesis strategy; similar to S. cerevisiae Pos5p, which is a mitochondrial NADH kinase involved in the oxidative stress response
cpar2_100870	contig005569:160372-161329	normoxia	hypoxia	66.6701	220.743	1.19725	-8.5672	0	orf19.3931	SFC1	Putative succinate-fumarate transporter; gene is alkaline upregulated; transcription is upregulated in both intermediate and mature biofilms
cpar2_206020	contig005809:1265871-1267329	normoxia	hypoxia	10229.3	33840.9	1.19641	-106.036	0	orf19.542	HXK2	Protein described as hexokinase II; antigenic in human; downregulated in the presence of human neutrophils; regulated by Efg1p; fluconazole-induced; shows colony morphology-related gene regulation by Ssn6p
cpar2_105690	contig005569:1235354-1236299	normoxia	hypoxia	85.1455	281.096	1.19433	-9.65496	0	orf19.6073	HMX1	Heme oxygenase; acts in utilization of hemin iron; gene transcriptionally activated by heat, low iron, or hemin; negatively regulated by Efg1p; expression greater in low iron; upregulated by Rim101p at pH 8
cpar2_101670	contig005569:356678-357062	normoxia	hypoxia	3189.24	10443.1	1.18616	-58.6294	0	orf19.3160	HSP12	Heat-shock protein; induced upon osmotic/oxidative/cadmium stress, fluphenazine treatment, low iron, CDR1 and CDR2 overexpression, or ssn6 or ssk1 homozygous null mutation; repressed by Hog1p, flucytosine, elevated CO2
cpar2_704260	contig006110:932692-933220	normoxia	hypoxia	408.351	1333.57	1.18349	-20.9254	0	orf19.5158		Protein with similarity to a human gene associated with colon cancer and to orf19.5158; regulated by Gcn4p, Cyr1p; induced in response to amino acid starvation; macrophage-induced protein, macrophage-downregulated gene
cpar2_101230	contig005569:237367-238894	normoxia	hypoxia	811.234	2639.27	1.1797	-29.3863	0	orf19.4274	PUT1	Alkaline upregulated by Rim101p
cpar2_206900	contig005809:1473907-1475368	normoxia	hypoxia	4268.91	13881.8	1.17922	-67.3798	0	orf19.5117	OLE1	Fatty acid desaturase (stearoyl-CoA desaturase), essential protein involved in oleic acid synthesis; required for aerobic hyphal growth and chlamydospore formation; subject to hypoxic regulation; fluconazole-induced; caspofungin repressed
cpar2_301310	contig005806:286489-287725	normoxia	hypoxia	79.7245	258.36	1.17578	-9.17741	0
cpar2_502980	contig006139:694761-696159	normoxia	hypoxia	405.415	1308.98	1.1721	-20.6217	0	orf19.5379	ERG4	Protein described as similar to sterol C-24 reductase; shows Mob2p-dependent hyphal regulation; fluconazole-induced; caspofungin repressed
cpar2_808510	contig005807:1967602-1968400	normoxia	hypoxia	149.829	482.627	1.16975	-12.5078	0	orf19.6830		Putative enoyl-CoA hydratase
cpar2_201730	contig005809:313305-314766	normoxia	hypoxia	106.867	342.476	1.16461	-10.5107	0	orf19.4982
cpar2_102080	contig005569:477752-479483	normoxia	hypoxia	398.569	1274.62	1.16252	-20.2568	0	orf19.260	SLD1	Sphingolipid delta-8 desaturase, catalyzes desaturation at carbon-8 in the long-chain base moiety of ceramides during glucosylceramide synthesis, which is important for virulence; ketoconazole and hypoxia induced
cpar2_211700	contig005809:2503441-2503784	normoxia	hypoxia	614.16	1957.12	1.15897	-25.0581	0	orf19.909.1		Predicted ORF in Assembly 20 and 21; gene has intron
cpar2_803890	contig005807:879162-880818	normoxia	hypoxia	305.565	973.694	1.15893	-17.6743	0	orf19.4833	MLS1	Malate synthase; enzyme of the glyoxylate cycle; peroxisomal; no mammalian homolog; transcription is induced upon phagocytosis by macrophage; regulated upon white-opaque switching; biofilm-repressed; strong oxidative stress induced
cpar2_404780	contig006372:1068606-1072068	normoxia	hypoxia	39.6992	125.979	1.15478	-6.34466	2.23e-10
cpar2_503420	contig006139:794771-795683	normoxia	hypoxia	237.135	751.81	1.15386	-15.4923	0	orf19.5417	DOT5	Alkaline downregulated
cpar2_407270	contig006372:1621729-1623055	normoxia	hypoxia	52.0313	164.562	1.15144	-7.23965	4.5e-13	orf19.1369
cpar2_501170	contig006139:273856-274702	normoxia	hypoxia	1222.61	3854.89	1.14836	-34.9866	0	orf19.2897	SOU2	Protein similar to Sou1p; not required for utilization of L-sorbose
cpar2_502580	contig006139:581860-583072	normoxia	hypoxia	29190.4	91138.3	1.13854	-169.291	0	orf19.3997	ADH1	Alcohol dehydrogenase; at yeast-form but not hyphal cell surface; soluble in hyphae; immunogenic in human or mouse; complements S. cerevisiae adh1 adh2 adh3 mutation; regulated by growth phase, carbon source; fluconazole-, farnesol-induced
cpar2_210480	contig005809:2255274-2256732	normoxia	hypoxia	1563.06	4867.44	1.13592	-39.0718	0	orf19.406	ERG1	Squalene epoxidase, catalyzes epoxidation of squalene to 2,3(S)-oxidosqualene in the ergosterol biosynthetic pathway; essential; target of allylamine antifungal drugs; uses NADH as a reducing cofactor, while S. cerevisiae Erg1p uses NADPH
cpar2_808070	contig005807:1864881-1867158	normoxia	hypoxia	36.072	112.186	1.13464	-15.931	0	orf19.6709
cpar2_807400	contig005807:1718760-1724415	normoxia	hypoxia	3006.67	9304.12	1.12962	-53.8482	0	orf19.5949	FAS2	Alpha subunit of fatty-acid synthase; required for virulence in mouse systemic infection and rat oropharyngeal infection models; regulated by Efg1p; fluconazole-induced; amphotericin B repressed
cpar2_302650	contig005806:644797-650941	normoxia	hypoxia	2862.07	8848.21	1.12867	-52.4869	0	orf19.979	FAS1	Beta subunit of fatty-acid synthase; multifunctional enzyme; fluconazole-induced; amphotericin B, caspofungin repressed; macrophage/pseudohyphal-induced; fungal-specific (no human or murine homolog)
cpar2_803600	contig005807:800687-801356	normoxia	hypoxia	160.724	494.465	1.12379	-12.3768	0	orf19.4763		Protein not essential for viability
cpar2_600530	contig005504:138778-140827	normoxia	hypoxia	362.414	1114.72	1.12357	-18.5813	0	orf19.5622	GLC3	Protein described as similar to 1,4-glucan branching enzyme; fluconazole-induced; shows colony morphology-related gene regulation by Ssn6p; protein detected by mass spectometry in stationary phase cultures
cpar2_101070	contig005569:199962-202953	normoxia	hypoxia	2255.28	6866.8	1.11342	-45.8765	0	orf19.3967	PFK1	Alpha subunit of phosphofructokinase (PFK), which is Pfk1p, Pfk2p heteromultimer; PFK is activated by fructose 2,6-bisphosphate or AMP, inhibited by ATP; activity reduced on hyphal induction; phagocytosis-downregulated; fluconazole-induced
cpar2_502810	contig006139:642074-642872	normoxia	hypoxia	2622.92	7951.8	1.10911	-49.2567	0	orf19.2496		Predicted ORF in Assemblies 19, 20 and 21; fluconazole-downregulated
cpar2_108370	contig005569:1764620-1766252	normoxia	hypoxia	408.349	1235.72	1.10728	-19.3988	0	orf19.4527	HGT1	High-affinity glucose transporter, member of major facilitator superfamily; transcription induced by progesterone and by drugs including chloramphenicol and benomyl; likely essential for growth, based on an insertional mutagenesis strategy
cpar2_104660	contig005569:1023764-1025432	normoxia	hypoxia	49.3679	149.13	1.10552	-6.73277	1.66e-11	orf19.5498	EFH1	Transcriptional activator; minor role in transcriptional regulation, compared to Efg1p; regulates filamentous growth, phenotypic switching; homodimerizes; has APSES domain and acidic region; EFG1 and EFH1 genetically interact
cpar2_601670	contig005504:405217-406264	normoxia	hypoxia	999.744	3012.45	1.10301	-30.2199	0	orf19.5525		Protein abundance is affected by URA3 expression in the CAI-4 strain background; regulated by Efg1p and Efh1p; repressed by Rgt1p; protein detected by mass spec in exponential and stationary phase cultures
cpar2_203520	contig005809:703003-705041	normoxia	hypoxia	5901.09	17763.4	1.102	-73.3438	0	orf19.5024	GND1	Putative 6-phosphogluconate dehydrogenase; soluble protein in hyphae; farnesol-, macrophage-induced protein; antigenic in mouse; protein detected by mass spec in exponential and stationary phase cultures
cpar2_802660	contig005807:588001-590587	normoxia	hypoxia	90.9252	273.378	1.10082	-9.093	0	orf19.169	CHO2	Putative phosphatidyl-ethanolamine N-methyltransferase; fungal-specific (no human or murine homolog); amphotericin B repressed
cpar2_405360	contig006372:1216738-1217803	normoxia	hypoxia	170.555	512.634	1.1005	-12.4496	0	orf19.5986	THI4	Protein repressed during the mating process; fungal-specific (no human or murine homolog); protein detected by mass spec in stationary phase cultures
cpar2_601780	contig005504:425203-426511	normoxia	hypoxia	107.251	320.879	1.09589	-9.82541	0	orf19.692
cpar2_300190	contig005806:36632-38975	normoxia	hypoxia	126.663	378.773	1.0954	-10.6723	0	orf19.7106		S. cerevisiae ortholog VPS70 has role in protein targeting to vacuole
cpar2_202420	contig005809:450189-452277	normoxia	hypoxia	100.656	299.734	1.09118	-9.47206	0	orf19.473	TPO4	Putative sperimidine transporter; fungal-specific (no human or murine homolog)
cpar2_602260	contig005504:532673-534662	normoxia	hypoxia	2089.89	6217.83	1.09031	-43.1211	0	orf19.3419	MAE1	Malic enzyme, mitochondrial; transcription regulated by Mig1p and Tup1p; shows colony morphology-related gene regulation by Ssn6p
cpar2_701650	contig006110:352304-354065	normoxia	hypoxia	86.3528	256.881	1.09017	-8.76404	0	orf19.2633	HGT14	Putative glucose transporter of the major facilitator superfamily; the C. albicans glucose transporter family comprises 20 members; 12 probable membrane-spanning segments; expressed in rich medium with 2% glucose
cpar2_400130	contig006372:43427-45683	normoxia	hypoxia	388.209	1150.96	1.08681	-18.5171	0	orf19.2737		Ortholog of S. cerevisiae YDR109C
cpar2_802250	contig005807:510889-511972	normoxia	hypoxia	1185.89	3513.81	1.0862	-32.3436	0	orf19.2396	IFR2	Increased transcription is observed upon benomyl treatment; transcription is upregulated in response to treatment with ciclopirox olamine, alpha pheromone; regulated by oxidative stress (via Cap1p) and osmotic stress (via Hog1p)
cpar2_106080	contig005569:1320343-1321234	normoxia	hypoxia	1187.2	3514.42	1.08528	-32.33	0	orf19.2977
cpar2_402140	contig006372:479786-482066	normoxia	hypoxia	94.1716	278.215	1.08328	-9.08641	0	orf19.5673	OPT7	Putative oligopeptide transporter; possibly transports GSH and related compounds; induced upon biofilm formation; Hog1p-induced; expression of OPT6, -7, or -8 does not suppress defect of mutant lacking Opt1p, -2p, or -3p; fungal-specific
cpar2_400960	contig006372:205043-205706	normoxia	hypoxia	224.312	661.418	1.08135	-13.9952	0	orf19.4639		Predicted ORF in Assemblies 19, 20 and 21; protein detected by mass spec in exponential and stationary phase cultures
cpar2_212810	contig005809:2752657-2753869	normoxia	hypoxia	1807.09	5314.98	1.07881	-39.6171	0	orf19.1591	ERG10	Protein similar to acetyl-CoA acetyltransferase; role in ergosterol biosynthesis; soluble in hyphae; changes in protein abundance associated with azole resistance; fluconazole or ketoconazole induced; macrophage-downregulated protein
cpar2_808660	contig005807:2002643-2003495	normoxia	hypoxia	743.701	2176.22	1.07371	-25.2785	0	orf19.6816		S. cerevisiae ortholog YJR096W has aldehyde reductase activity, has role in arabinose catabolic process, D-xylose catabolic process, cellular response to oxidative stress and localizes to cytoplasm, nucleus
cpar2_603150	contig005504:748631-749123	normoxia	hypoxia	558.842	1634.8	1.07341	-21.9057	0	orf19.86		Putative glutathione peroxidase; peroxide-induced; induced in response to peroxide, exposure to neutrophils and macrophage blood fractions; downregulated during infection of macrophages
cpar2_100530	contig005569:88122-88758	normoxia	hypoxia	1001.07	2923.22	1.07162	-29.2632	0	orf19.1974	TFS1	Transcription is regulated upon yeast-hyphal switch; shows colony morphology-related gene regulation by Ssn6p
cpar2_208800	contig005809:1886617-1887616	normoxia	hypoxia	1339.34	3907.31	1.07067	-33.8142	0	orf19.6202	RBT4	Protein with similarity to plant pathogenesis-related proteins; required for virulence in mouse systemic and rabbit corneal infections; not required for filamentation; mRNA binds to She3p and is localized to hyphal tips
cpar2_109870	contig005569:2098776-2099691	normoxia	hypoxia	506.784	1470.71	1.06541	-20.684	0
cpar2_204420	contig005809:903382-905497	normoxia	hypoxia	162.613	471.402	1.06434	-11.7032	0
cpar2_301770	contig005806:412149-413643	normoxia	hypoxia	828.586	2382.45	1.05616	-26.1872	0	orf19.4754	ZWF1	Putative glucose-6-phosphate dehydrogenase; antigenic in murine infection; activity induced by O2 or oxidizing agents H2O2 or menadione; caspofungin repressed; macrophage induced; induced in core stress response; regulated by Gcn2p, Gcn4p
cpar2_703570	contig006110:785109-786855	normoxia	hypoxia	102.561	291.447	1.0444	-9.09674	0	orf19.6557		Predicted ORF in Assemblies 19, 20 and 21; transcriptionally activated by Mnl1p under weak acid stress
cpar2_808750	contig005807:2024670-2025558	normoxia	hypoxia	2214.5	6289.25	1.04382	-42.2431	0	orf19.6757	GCY1	Predicted ORF in Assemblies 19, 20 and 21; mutation confers hypersensitivity to toxic ergosterol analog; farnesol-downregulated; protein detected by mass spec in stationary phase cultures
cpar2_106620	contig005569:1417833-1419228	normoxia	hypoxia	150.363	426.192	1.04184	-10.9838	0	orf19.2952	EXG2	GPI-anchored cell wall protein, similar to S. cerevisiae exo-1,3-beta-glucosidase Exg2p; predicted Kex2p substrate; induced during cell wall regeneration; possibly an essential gene, disruptants not obtained by UAU1 method
cpar2_105770	contig005569:1260660-1261608	normoxia	hypoxia	264.258	747.995	1.04047	-14.5395	0	orf19.6057		S. cerevisiae ortholog ECM31 has 3-methyl-2-oxobutanoate hydroxymethyltransferase activity, has role in pantothenate biosynthetic process and localizes to mitochondrion
cpar2_701400	contig006110:292442-293801	normoxia	hypoxia	1258.61	3561.05	1.04005	-31.7161	0	orf19.7312	ERG13	Similar to S. cerevisiae ergosterol biosynthesis protein Erg13p; transposon mutation affects filamentous growth; repressed by amphotericin B, caspofungin; detected by mass spectometry in exponential and stationary phase cultures
cpar2_703970	contig006110:863169-864738	normoxia	hypoxia	1154.21	3255.23	1.03685	-30.2661	0	orf19.5178	ERG5	Putative C-22 sterol desaturase; fungal C-22 sterol desaturases are cytochrome P450 enzymes of ergosterol biosynthesis, catalyze formation of the C-22(23) double bond in the sterol side chain; transposon mutation affects filamentous growth
cpar2_213720	contig005809:2924329-2925502	normoxia	hypoxia	438.338	1233.78	1.03485	-18.6108	0	orf19.1917
cpar2_603730	contig005504:883346-884627	normoxia	hypoxia	306.936	856.359	1.02605	-15.4233	0	orf19.118	FAD2	Delta-12 fatty acid desaturase, involved in production of linoleic acid, which is a major component of membranes
cpar2_800050	contig005807:8651-11626	normoxia	hypoxia	64.9692	180.845	1.02373	-9.14646	0	orf19.7517	CHT1	Chitinase; putative N-terminal catalytic domain; has secretory signal sequence; lacks S/T region and N-glycosylation motifs of Chs2p and Chs3p; alkaline downregulated; expression not detected in yeast-form or hyphal cells
cpar2_102970	contig005569:673989-676173	normoxia	hypoxia	219.104	606.941	1.01888	-12.9277	0	orf19.246		S. cerevisiae ortholog YIL108W localizes to cytoplasm
cpar2_208010	contig005809:1721755-1724857	normoxia	hypoxia	440.633	1218.52	1.01718	-18.2983	0	orf19.4451	RIA1	Putative translation elongation factor; genes encoding ribosomal subunits, translation factors, and tRNA synthetases are downregulated upon phagocytosis by murine macrophage
cpar2_406710	contig006372:1518001-1519930	normoxia	hypoxia	336.59	930.174	1.01651	-15.9807	0	orf19.2248	ARE2	Acyl CoA:sterol acyltransferase (ASAT); uses cholesterol and oleoyl-CoA substrates; protoberberine derivative drug inhibits enzyme activity; 7 putative transmembrane regions; ketoconazole-induced
cpar2_807710	contig005807:1791836-1793972	normoxia	hypoxia	107.263	295.661	1.01393	-8.99536	0
cpar2_502820	contig006139:643827-645396	normoxia	hypoxia	223.04	614.355	1.01322	-12.9611	0
cpar2_401470	contig006372:318203-322292	normoxia	hypoxia	161.175	443.888	1.01308	-11.0162	0	orf19.2752	ADR1	Putative transcription factor with zinc finger DNA-binding motif; similar to S. cerevisiae Adr1p but mutant phenotype suggests that it has a different set of target genes; transposon mutation affects filamentous growth
cpar2_301610	contig005806:372793-374563	normoxia	hypoxia	582.669	1583.62	0.999848	-20.6353	0	orf19.7085		Predicted ORF in Assemblies 19, 20 and 21; induced in core stress response; induced by heavy metal (cadmium) stress via Hog1p; oxidative stress-induced via Cap1p; induced by Mnl1p under weak acid stress; macrophage-downregulated
cpar2_703030	contig006110:646333-649192	normoxia	hypoxia	2033.9	5506.84	0.996035	-38.387	0	orf19.6540	PFK2	Beta subunit of phosphofructokinase (PFK), which is a heteromultimer of Pfk1p and Pfk2p; PFK is activated by fructose 2,6-bisphosphate or AMP, inhibited by ATP; downregulated upon phagocytosis or hyphal growth; fluconazole-induced
cpar2_100920	contig005569:167486-168326	normoxia	hypoxia	388.435	1049.9	0.994324	-16.7429	0	orf19.3921		Ortholog of S. cerevisiae FSH3
cpar2_103000	contig005569:680160-681036	normoxia	hypoxia	648.176	1744.1	0.989833	-21.5173	0	orf19.250	SLC1	Putative fatty acyltransferase; protein repressed during the mating process
cpar2_500390	contig006139:84928-85522	normoxia	hypoxia	2282.92	6131.8	0.988034	-40.2987	0	orf19.2770.1	SOD1	Cytosolic copper- and zinc-containing superoxide dismutase, involved in protection from oxidative stress and required for full virulence; alkaline upregulated by Rim101p; upregulated in the presence of human blood
cpar2_808490	contig005807:1961706-1963557	normoxia	hypoxia	1403.41	3748.13	0.982356	-31.3906	0	orf19.7459		Predicted ORF in Assemblies 19, 20 and 21; fluconazole-induced; ketoconazole-repressed
cpar2_210410	contig005809:2230981-2232571	normoxia	hypoxia	244.535	651.06	0.979243	-13.0562	0	orf19.4445		Putative protein of unknown function; Plc1p-regulated; expression is upregulated early upon infection of reconstituted human epithelium (RHE), while expression of the C. dubliniensis ortholog is not upregulated; not required for viability
cpar2_703580	contig006110:787229-788969	normoxia	hypoxia	69.6394	185.383	0.979094	-6.96623	3.26e-12	orf19.5169
cpar2_800630	contig005807:167090-167945	normoxia	hypoxia	177.79	473.275	0.979072	-11.1305	0	orf19.2599	CRC1	Mitochondrial carnitine carrier protein
cpar2_406760	contig006372:1524996-1526331	normoxia	hypoxia	1105.09	2939.94	0.978465	-27.7301	0	orf19.3616	ERG9	Putative farnesyl-diphosphate farnesyl transferase (squalene synthase) involved in the sterol biosynthesis pathway; likely to be essential for growth; regulated by fluconazole and lovastatin; amphotericin B, caspofungin repressed
cpar2_407080	contig006372:1578198-1579716	normoxia	hypoxia	129.369	343.864	0.97758	-9.47813	0	orf19.4090		Predicted membrane transporter, member of the fucose:proton symporter (FHS) family, major facilitator superfamily (MFS)
cpar2_109770	contig005569:2065760-2067137	normoxia	hypoxia	172.055	455.636	0.973883	-10.8837	0	orf19.3307		S. cerevisiae ortholog FMO1 has role in protein folding and localizes to endoplasmic reticulum membrane
cpar2_301660	contig005806:384466-385714	normoxia	hypoxia	227.067	601.175	0.973642	-12.4997	0	orf19.4816		Predicted ORF in Assemblies 19, 20 and 21; induced by nitric oxide
cpar2_100090	contig005569:14448-17340	normoxia	hypoxia	404.725	1071.01	0.973154	-16.6784	0	orf19.4043		Predicted ORF in Assemblies 19, 20 and 21; transcription is induced in response to alpha pheromone in SpiderM medium
cpar2_603350	contig005504:786442-787291	normoxia	hypoxia	677.383	1786.59	0.96983	-21.4935	0	orf19.6322	ARD	D-arabitol dehydrogenase, NAD-dependent (ArDH); enzyme of D-arabitol and D-arabinose catabolism; D-arabitol is a marker for active infection in humans; has conserved YXXXK motif of short-chain alcohol-polyol-sugar dehydrogenases
cpar2_701830	contig006110:384822-386076	normoxia	hypoxia	421.324	1107.32	0.966294	-16.8811	0	orf19.6287	AAT21	Protein detected by mass spec in exponential and stationary phase cultures; Gcn4p-regulated
cpar2_203580	contig005809:730463-730940	normoxia	hypoxia	136.754	357.721	0.961573	-9.56427	0
cpar2_110070	contig005569:2141911-2143945	normoxia	hypoxia	293.73	766.701	0.959435	-13.9818	0	orf19.6018	LRO1	S. cerevisiae ortholog LRO1 has phospholipid:diacylglycerol acyltransferase activity and has role in lipid storage, triglyceride biosynthetic process
cpar2_200170	contig005809:28297-30310	normoxia	hypoxia	247.28	644.729	0.958309	-12.8116	0	orf19.7645		Biotin protein ligase; catalyzes covalent attachment of biotin to biotin-dependent enzymes including acetyl CoA carboxylase and pyruvate carboxylase
cpar2_404240	contig006372:951372-951987	normoxia	hypoxia	3947.91	10284.9	0.957487	-51.1412	0	orf19.1354	UCF1	Putative protein of unknown function; mRNA binds to She3p; transcription is induced in high iron, decreased upon yeast-hyphal switch; downregulation correlates with clinical development of fluconazole resistance; Ras1p-regulated
cpar2_205820	contig005809:1209503-1210361	normoxia	hypoxia	129.491	336.423	0.954756	-9.23214	0	orf19.732		Predicted ORF in Assemblies 19, 20 and 21; transcription is upregulated in both intermediate and mature biofilms
cpar2_109160	contig005569:1925074-1926892	normoxia	hypoxia	160.898	415.848	0.949549	-10.2275	0	orf19.3325		Protein described as glycogen synthesis initiator; regulated by Efg1p and Efh1p; Hog1p-downregulated; shows colony morphology-related gene regulation by Ssn6p; increased expression in response to prostaglandins
cpar2_201500	contig005809:276040-277741	normoxia	hypoxia	55.6263	143.724	0.949238	-6.01134	1.84e-09	orf19.5000	CYB2	Protein described as precursor protein of cytochrome b2; transcriptionally regulated by iron; expression greater in high iron; alkaline downregulated; shows colony morphology-related gene regulation by Ssn6p
cpar2_105130	contig005569:1116331-1117615	normoxia	hypoxia	318.208	819.674	0.946199	-14.3255	0	orf19.1891	2001-04-01	Vacuolar aspartic proteinase; mRNA abundance is equivalent in yeast-form and mycelial cells but is elevated at lower growth temperatures; upregulated in the presence of human neutrophils; detected by mass spec in stationary phase cultures
cpar2_602050	contig005504:490108-491845	normoxia	hypoxia	215.919	554.998	0.944059	-11.7703	0	orf19.5576		Protein similar to S. cerevisiae Ydr531wp; transposon mutation affects filamentous growth; downregulated in core stress response
cpar2_104190	contig005569:929979-933147	normoxia	hypoxia	813.871	2086.04	0.94122	-22.7739	0	orf19.2192	GDH2	Putative NAD-specific glutamate dehydrogenase; fungal-specific (no human or murine homolog); transcription is regulated by Nrg1p, Mig1p, Tup1p, and Gcn4p
cpar2_211650	contig005809:2491920-2494041	normoxia	hypoxia	34.6462	88.732	0.940434	-4.69436	2.67e-06	orf19.5784
cpar2_703710	contig006110:815054-816686	normoxia	hypoxia	581.741	1482.31	0.935334	-19.1179	0	orf19.1339	CPY1	Carboxypeptidase Y; transcriptionally regulated at yeast-hyphal transition or macrophage response; upregulated in the presence of human neutrophils; regulated by Gcn2p and Gcn4p; putative N-glycosylation
cpar2_101330	contig005569:264716-265616	normoxia	hypoxia	304.63	774.399	0.93299	-13.7952	0
cpar2_102630	contig005569:605288-607139	normoxia	hypoxia	97.2581	246.622	0.930491	-7.77119	7.77e-15	orf19.288	MET13	Predicted ORF in Assemblies 19, 20 and 21; ketoconazole-induced; amphotericin B repressed
cpar2_406820	contig006372:1534630-1535236	normoxia	hypoxia	137.659	348.88	0.929948	-9.23933	0	orf19.3612	PST2	Putative NADH:quinone oxidoreductase; similar to 1,4-benzoquinone reductase; immunogenic in mice; benomyl treatment induces transcription; oxidative stress-induced via Cap1p; fungal-specific (no human/murine homolog), farnesol-downregulated
cpar2_807310	contig005807:1687250-1688324	normoxia	hypoxia	689.666	1744.52	0.928025	-20.6319	0	orf19.6007		Predicted ORF in Assemblies 19, 20 and 21; decreased expression in response to prostaglandins
cpar2_212140	contig005809:2616821-2618126	normoxia	hypoxia	157.979	398.427	0.92506	-9.83894	0
cpar2_209600	contig005809:2053102-2054482	normoxia	hypoxia	313.882	788.083	0.920587	-13.7927	0	orf19.4128
cpar2_804730	contig005807:1056032-1057772	normoxia	hypoxia	151.126	377.929	0.916594	-9.5236	0	orf19.5110	OPY2	S. cerevisiae ortholog OPY2 has role in cell cycle arrest in response to pheromone, osmosensory signaling pathway and localizes to integral to membrane, plasma membrane, fungal-type vacuole
cpar2_106650	contig005569:1424980-1425706	normoxia	hypoxia	295.905	733.838	0.908248	-13.1891	0	orf19.2948	SNO1	Protein of unknown function expressed during stationary phase; transcription is regulated by Tup1p, Efg1p
cpar2_212780	contig005809:2748589-2749153	normoxia	hypoxia	292.692	725.092	0.907179	-13.0999	0	orf19.4520		S. cerevisiae ortholog YDR248C localizes to cytoplasm
cpar2_205560	contig005809:1156413-1157223	normoxia	hypoxia	152.127	376.84	0.907104	-9.44331	0
cpar2_700920	contig006110:202178-203834	normoxia	hypoxia	48.5827	120.086	0.90494	-5.32218	1.03e-07
cpar2_801560	contig005807:355096-360228	normoxia	hypoxia	336.395	831.353	0.904768	-23.1485	0	orf19.3240	ERG27	3-Keto sterol reductase of ergosterol biosynthesis; acts in C-4 sterol demethylation with Erg25p and Erg26p; possible drug target, essential for viability; functional homolog of S. cerevisiae Erg27p
cpar2_405150	contig006372:1154428-1155442	normoxia	hypoxia	414.261	1021.32	0.90235	-15.491	0	orf19.1785
cpar2_202120	contig005809:399153-400899	normoxia	hypoxia	152.44	374.635	0.899179	-9.35974	0	orf19.510
cpar2_405830	contig006372:1344267-1348170	normoxia	hypoxia	386.192	948.345	0.898384	-14.8827	0	orf19.1751	SPT23	Protein involved in regulation of unsaturated fatty acid biosynthesis; controls the expression of the Ole1p delta-9-fatty acid desaturase
cpar2_207280	contig005809:1546685-1549229	normoxia	hypoxia	467.544	1148.09	0.898364	-16.375	0	orf19.391	UPC2	Transcriptional regulator of ergosterol biosynthetic genes and sterol uptake; binds ERG2 promoter; has Zn(2)-Cys(6) binuclear cluster; induced upon ergosterol depletion, by azoles, anaerobicity; macrophage/pseudohyphal-repressed
cpar2_703300	contig006110:714294-714681	normoxia	hypoxia	3915.13	9568.33	0.89361	-47.1019	0	orf19.7049	CYB5	Cytochrome b(5); not essential for viability; similar to S. cerevisiae Cyb5p; transcriptionally regulated by iron; expression greater in high iron; fluconazole-induced; shows colony morphology-related gene regulation by Ssn6p
cpar2_209840	contig005809:2113799-2114720	normoxia	hypoxia	151.916	370.362	0.891151	-9.24944	0	orf19.5216
cpar2_213920	contig005809:2964754-2966353	normoxia	hypoxia	103.174	250.158	0.885679	-7.56967	3.75e-14	orf19.2003	HNM1	Predicted ORF in Assemblies 19, 20 and 21; mutation confers hypersensitivity to toxic ergosterol analog; shows colony morphology-related gene regulation by Ssn6p; clade-associated gene expression
cpar2_109530	contig005569:2007655-2008876	normoxia	hypoxia	1062.44	2550.49	0.875722	-23.9828	0	orf19.6105	MVD	Mevalonate diphosphate decarboxylase; functional homolog of S. cerevisiae Erg19p; possible drug target; transcriptionally regulated by carbon source, yeast-hyphal switch, growth phase, antifungals; gene has intron
cpar2_109030	contig005569:1897340-1898204	normoxia	hypoxia	167.091	401.03	0.875497	-9.50822	0	orf19.3051		Predicted ORF in Assemblies 19, 20 and 21; shows colony morphology-related gene regulation by Ssn6p
cpar2_804900	contig005807:1088502-1089822	normoxia	hypoxia	941.204	2251.85	0.872346	-22.4749	0	orf19.4836	URA1	Dihydroorotate dehydrogenase (DHODH); enzyme of de novo pyrimidine biosynthesis; putative bipartite mitochondrial targeting motif, membrane spanning region; transcription is regulated upon yeast-hyphal switch, or by Nrg1p, Mig1p, Tup1p
cpar2_210470	contig005809:2253460-2254711	normoxia	hypoxia	251.442	601.17	0.871667	-11.6063	0	orf19.405	VCX1	Putative H+/Ca2+ antiporter; fungal-specific (no human or murine homolog)
cpar2_201540	contig005809:285603-287601	normoxia	hypoxia	127.985	305.808	0.871044	-8.27376	2.22e-16	orf19.5005	OSM2	Protein described as mitochondrial fumarate reductase; regulated by Ssn6p, Gcn2p, and Gcn4p; Hog1p-downregulated; protein detected by mass spec in stationary phase cultures
cpar2_703040	contig006110:649853-651683	normoxia	hypoxia	124.844	296.84	0.866126	-8.11957	4.44e-16	orf19.6456
cpar2_402160	contig006372:483135-484458	normoxia	hypoxia	387.381	916.021	0.860631	-14.2004	0	orf19.5645	MET15	O-acetylhomoserine O-acetylserine sulfhydrylase; involved in sulfur amino acid biosynthesis; immunogenic; Hog1p, biofilm, possibly adherence-induced; brown colony color of homozygous mutant in Pb(2+) medium is visual selection marker
cpar2_301800	contig005806:420554-422735	normoxia	hypoxia	287.268	677.247	0.85762	-12.1803	0	orf19.1570	ERG7	2,3-epoxysqualene-lanosterol cyclase (lanosterol synthase), catalyzes the conversion of 2,3-oxidosqualene to lanosterol in sterol biosynthesis; fluconazole-induced; possibly an essential gene, disruptants not obtained by UAU1 method
cpar2_106210	contig005569:1340143-1340893	normoxia	hypoxia	450.984	1060.23	0.854809	-15.205	0	orf19.3679		Predicted ORF in Assemblies 19, 20 and 21; protein detected by mass spec in stationary phase cultures
cpar2_101880	contig005569:422688-423513	normoxia	hypoxia	220.427	517.82	0.854062	-10.6196	0	orf19.1721	NCE103	Carbonic anhydrase involved in the conversion of carbon dioxide to bicarbonate; essential for pathogenesis in host niches with limited CO2, wild-type white-opaque switching; biofilm induced; activated by Mnl1p under weak acid stress
cpar2_401990	contig006372:436583-437732	normoxia	hypoxia	88.8206	208.317	0.852441	-6.72674	1.74e-11	orf19.5295		Predicted ORF in Assemblies 19, 20 and 21; transcription is induced in response to alpha pheromone in SpiderM medium
cpar2_502100	contig006139:472974-474378	normoxia	hypoxia	257.053	602.147	0.85122	-11.425	0	orf19.6656	DUR3	Putative urea transporter; transcription is upregulated in clinical isolates from HIV+ patients with oral candidiasis; alkaline downregulated; amphotericin B induced; shows colony morphology-related gene regulation by Ssn6p
cpar2_803840	contig005807:860329-861816	normoxia	hypoxia	2157.04	5052.4	0.851127	-33.0919	0
cpar2_206270	contig005809:1325711-1327826	normoxia	hypoxia	694.174	1623.41	0.849561	-18.7338	0	orf19.3278	GSY1	Protein described as glycogen synthase; enzyme of glycogen metabolism; transcription downregulated upon yeast-hyphal switch and regulated by Efg1p; strong oxidative stress induced; shows colony morphology-related gene regulation by Ssn6p
cpar2_602960	contig005504:695543-696398	normoxia	hypoxia	1176.82	2737.43	0.844201	-24.2186	0	orf19.3649		S. cerevisiae ortholog FES1 has adenyl-nucleotide exchange factor activity, has role in translation and localizes to cytosolic ribosome, cytosol
cpar2_105460	contig005569:1180666-1183456	normoxia	hypoxia	171.135	397.837	0.843591	-9.22801	0	orf19.775
cpar2_407410	contig006372:1653577-1654696	normoxia	hypoxia	1872.47	4350.97	0.843137	-30.5059	0	orf19.1779	MP65	Cell surface mannoprotein; mycelial antigen; possible role in cell-wall glucan metabolism; has adhesin motif; O-glycosylation but no predicted N-glycosylation; induced by heat, upon germ tube formation, wall regeneration; diagnostic marker
cpar2_200120	contig005809:21247-22372	normoxia	hypoxia	2077.52	4802.35	0.837931	-31.9093	0	orf19.7654	CPR6	Putative peptidyl-prolyl cis-trans isomerase; macrophage/pseudohyphal-repressed; heavy metal (cadmium) stress-induced; heterozygous null mutant displays sensitivity to virgineone
cpar2_208240	contig005809:1767278-1769045	normoxia	hypoxia	65.9288	152.336	0.837515	-5.68119	1.34e-08	orf19.4456	GAP4	Putative amino acid permease; hyphal induced; regulated by Gcn2p and Gcn4p; shows colony morphology-related gene regulation by Ssn6p; detected at plasma membrane of yeast-form and germ tube by mass spectrometry
cpar2_201240	contig005809:225011-226343	normoxia	hypoxia	196.169	453.197	0.837352	-9.79765	0	orf19.7288
cpar2_302800	contig005806:680609-682463	normoxia	hypoxia	1180.94	2726.92	0.836864	-24.0234	0	orf19.4246		Protein with similarity to S. cerevisiae Ykr070wp; transposon mutation affects filamentous growth; Hog1p-downregulated; shows colony morphology-related gene regulation by Ssn6p; induced during cell wall regeneration; possibly essential gene
cpar2_200790	contig005809:133309-135952	normoxia	hypoxia	91.2239	210.523	0.836279	-6.67166	2.53e-11	orf19.7570	UGA3	Putative transcription factor with zinc cluster DNA-binding motif, required for utilization of gamma-aminobutyrate (GABA) as a nitrogen source
cpar2_101910	contig005569:430847-432470	normoxia	hypoxia	50.2485	115.905	0.835785	-4.94826	7.49e-07	orf19.1719	SGA1	Putative glucoamylase; fungal-specific (no human or murine homolog)
cpar2_805890	contig005807:1334595-1337103	normoxia	hypoxia	145.384	334.838	0.834269	-8.39965	0	orf19.4066		Predicted ORF in Assemblies 19, 20 and 21; Hog1p-downregulated
cpar2_102830	contig005569:652646-653800	normoxia	hypoxia	3038.48	6992.56	0.833488	-38.3595	0	orf19.238	CCP1	Similar to cytochrome-c peroxidase N terminus; transcription is negatively regulated by Rim101p or alkaline pH; transcription induced by interaction with macrophage or low iron; oxygen-induced activity
cpar2_200640	contig005809:97631-99686	normoxia	hypoxia	890.909	2047.56	0.832161	-20.7339	0	orf19.7592	FAA4	Predicted acyl CoA synthase
cpar2_301020	contig005806:216747-218727	normoxia	hypoxia	165.436	380.054	0.831732	-8.9295	0	orf19.7053	GAC1	Protein described as similar to regulatory subunit of serine/threonine phosphoprotein phosphatase 1; fluconazole-induced; caspofungin repressed; transcriptionally activated by Mnl1p under weak acid stress; regulated by Nrg1p, Tup1p
cpar2_407750	contig006372:1738548-1740835	normoxia	hypoxia	441.666	1012.61	0.829735	-14.5507	0	orf19.5348	TPS3	Protein described as regulatory subunit of trehalose-phosphate synthase; regulated by Efg1p; biofilm-repressed expression; regulated by Tsa1p, Tsa1Bp under H2O2 stress conditions
cpar2_105300	contig005569:1151829-1154424	normoxia	hypoxia	1453.5	3329.63	0.828889	-26.3661	0	orf19.5197	APE2	Neutral arginine-, alanine-, leucine-specific metallo-aminopeptidase; expected to be secreted, purified from cell wall and intracellular fractions; protein repressed during the mating process; Hog1p-, farnesol-induced; possibly essential
cpar2_808260	contig005807:1909525-1909759	normoxia	hypoxia	1926.65	4400.81	0.826005	-30.2368	0	orf19.6731.1
cpar2_106000	contig005569:1307817-1309092	normoxia	hypoxia	81.0655	184.772	0.823865	-6.1842	6.24e-10	orf19.2990	XOG1	Exo-1,3-beta-glucanase, major exoglucanase; member of family 5 glycosyl hydrolases; affects sensitivity to inhibitors of chitin and glucan synthesis; not required for yeast-to-hyphal transition or for virulence in mouse systemic infection
cpar2_105760	contig005569:1257006-1260288	normoxia	hypoxia	52.2923	118.896	0.821398	-4.95015	7.42e-07	orf19.6070	ENA2	Putative sodium transporter; transcription upregulated in response to ciclopirox olamine; alkaline upregulated by Rim101p; repressed upon high-level peroxide stress; upregulated in oral candidiasis clinical isolates; possibly essential gene
cpar2_702060	contig006110:437710-438907	normoxia	hypoxia	68.0816	154.6	0.820136	-5.6385	1.72e-08	orf19.5816	EBP7	Predicted ORF in Assemblies 19, 20 and 21; mutation confers hypersensitivity to toxic ergosterol analog; oxidative stress-induced via Cap1p
cpar2_806500	contig005807:1501854-1503312	normoxia	hypoxia	247.083	560.705	0.819472	-10.7318	0	orf19.217
cpar2_702390	contig006110:511714-512566	normoxia	hypoxia	1064.34	2410.58	0.817509	-22.2137	0	orf19.7178	PRE5	Alpha6 subunit of the 20S proteasome; regulated by Gcn4p; induced in response to amino acid starvation (3-aminotriazole treatment)
cpar2_807240	contig005807:1669326-1671591	normoxia	hypoxia	42.2706	95.0904	0.810736	-4.38566	1.16e-05
cpar2_110330	contig005569:2196236-2199341	normoxia	hypoxia	727.957	1636.31	0.809954	-18.1802	0	orf19.1031	HMG1	HMG-CoA reductase; enzyme of sterol pathway; inhibited by lovastatin; gene not transcriptionally regulated in response to lovastatin and fluconazole
cpar2_207460	contig005809:1591565-1592216	normoxia	hypoxia	204.836	459.421	0.807758	-9.61439	0	orf19.4740		S. cerevisiae ortholog PTH1 has aminoacyl-tRNA hydrolase activity, has role in mitochondrial translation and localizes to mitochondrion
cpar2_203540	contig005809:708908-712580	normoxia	hypoxia	65.4024	146.61	0.807214	-5.42858	5.68e-08	orf19.5026		Putative transcription factor with zinc finger DNA-binding motif
cpar2_101350	contig005569:271585-272539	normoxia	hypoxia	1420.76	3184.52	0.807107	-25.298	0	orf19.4317	GRE3	Similar to D-xylose reductases; antigenic in murine systemic infection; soluble protein in hyphae; transcriptionally induced by macrophage interaction and by Mnl1p under weak acid stress; farnesol-induced
cpar2_403550	contig006372:779731-781408	normoxia	hypoxia	151.189	338.54	0.806109	-8.24102	2.22e-16	orf19.1325	ECM38	Alkaline upregulated; possibly an essential gene, disruptants not obtained by UAU1 method
cpar2_402830	contig006372:610264-610846	normoxia	hypoxia	689.686	1544.04	0.805919	-17.5967	0	orf19.5666
cpar2_205350	contig005809:1100645-1101674	normoxia	hypoxia	90.7252	202.756	0.804168	-6.3666	1.93e-10	orf19.6637		Predicted ORF in Assemblies 19, 20 and 21; induced by hypoxia
cpar2_203720	contig005809:754111-757756	normoxia	hypoxia	94.1678	210.448	0.80416	-6.4862	8.8e-11	orf19.4784	CRP1	Copper transporter of the plasma membrane; P1-type ATPase (CPx type); mediates Cu resistance; similar to proteins of Menkes and Wilson disease; copper-induced; Tbf1p-activated; suppresses Cu sensitivity of S. cerevisiae cup1 null mutant
cpar2_202280	contig005809:429741-430215	normoxia	hypoxia	379.191	845.362	0.801724	-12.9714	0	orf19.489	DAP1	Protein similar to S. cerevisiae Dap1p, which is a protein related to mammalian membrane-associated progesterone receptors involved in response to DNA damage; induced in core stress response; Hog1p regulated; clade-associated expression
cpar2_212450	contig005809:2681224-2682109	normoxia	hypoxia	180.705	402.545	0.800944	-8.94472	0	orf19.1505
cpar2_805040	contig005807:1133659-1134301	normoxia	hypoxia	1010.23	2247.42	0.79961	-21.1095	0	orf19.4886
cpar2_403640	contig006372:807654-809421	normoxia	hypoxia	77.0575	171.123	0.79783	-5.81552	6.04e-09	orf19.1308		Predicted membrane transporter, member of the drug:proton antiporter (14 spanner) (DHA2) family, major facilitator superfamily (MFS)
cpar2_801030	contig005807:236500-237433	normoxia	hypoxia	266.557	590.666	0.795662	-10.7832	0	orf19.163		S. cerevisiae ortholog PAN6 has pantoate-beta-alanine ligase activity, has role in pantothenate biosynthetic process and localizes to cytoplasm, nucleus
cpar2_703660	contig006110:803614-804538	normoxia	hypoxia	350.316	775.071	0.794118	-12.3349	0	orf19.1340		Predicted ORF in Assemblies 19, 20 and 21; protein level decreased in stationary phase cultures
cpar2_407910	contig006372:1761053-1762223	normoxia	hypoxia	224.347	494.487	0.790326	-9.81815	0	orf19.5339		Predicted ORF in Assemblies 19, 20 and 21; transcription detected in high-resolution tiling array experiments
cpar2_805300	contig005807:1187350-1189121	normoxia	hypoxia	425.651	935.876	0.787863	-13.4764	0	orf19.6559		Predicted ORF in Assemblies 19, 20 and 21; protein level decreased in stationary phase cultures
cpar2_204970	contig005809:1003820-1006088	normoxia	hypoxia	206.256	453.417	0.787696	-9.37877	0	orf19.3869		Predicted ORF in Assemblies 19, 20 and 21; regulated by Tsa1p, Tsa1Bp in minimal media at 37 deg; shows colony morphology-related gene regulation by Ssn6p
cpar2_202130	contig005809:401878-403363	normoxia	hypoxia	398.569	875.525	0.786943	-13.0235	0	orf19.6992		Predicted membrane transporter, member of the drug:proton antiporter (12 spanner) (DHA1) family, major facilitator superfamily (MFS)
cpar2_700310	contig006110:55941-56928	normoxia	hypoxia	281.566	617.305	0.784995	-10.9159	0	orf19.7210		S. cerevisiae ortholog YJR008W localizes to cytoplasm, nucleus
cpar2_800970	contig005807:225555-226566	normoxia	hypoxia	2130.88	4666.21	0.783813	-29.9787	0	orf19.2608	ADH5	Putative alcohol dehydrogenase; soluble protein in hyphae; expression is regulated upon white-opaque switching; fluconazole-induced; antigenic during murine systemic infection; regulated by Nrg1p, Tup1p; macrophage-downregulated protein
cpar2_806490	contig005807:1493688-1494891	normoxia	hypoxia	1447.34	3166.51	0.7829	-24.6746	0	orf19.220	PIR1	Structural protein of cell wall; 1,3-beta-glucan-linked; O-glycosylated by Pmt1p; N-mannosylated; tandem repeats; heterozygous mutant has cell wall defects; hyphal repressed; Hog1p, fluconazole, hypoxia induced; iron, Efg1p, Plc1p regulated
cpar2_212180	contig005809:2628868-2632804	normoxia	hypoxia	150.965	329.645	0.780966	-7.94689	2e-15	orf19.5804	HYU1	Protein described as hydantoin utilization protein A; induced upon adherence to polystyrene; regulated by Gcn2p and Gcn4p
cpar2_406510	contig006372:1476665-1479092	normoxia	hypoxia	87.052	189.968	0.780348	-6.02923	1.65e-09	orf19.2272	AFT2	Putative transcription factor with a role in colony morphology and virulence; functionally complements S. cerevisiae aft1 mutant growth defect
cpar2_808740	contig005807:2022612-2024343	normoxia	hypoxia	167.602	364.119	0.775888	-8.31225	0	orf19.7270
cpar2_501020	contig006139:240896-242597	normoxia	hypoxia	25153.2	54456.7	0.77242	-101.319	0	orf19.2877	PDC11	Protein similar to pyruvate decarboxylase; antigenic; at hyphal cell surface, not yeast-form cells; soluble in hyphae; regulated by Gcn4p, Efg1p, Efh1p; fluconazole-, farnesol-, biofilm-induced; repressed upon amino acid starvation
cpar2_301150	contig005806:247732-248623	normoxia	hypoxia	696.743	1503.21	0.76894	-16.7777	0	orf19.6489	FMP45	Protein induced during the mating process; mutation confers hypersensitivity to toxic ergosterol analog and to amphotericin B; alkaline downregulated; repressed by alpha pheromone in SpiderM medium; possibly essential gene (by UAU1 method)
cpar2_603420	contig005504:800641-803311	normoxia	hypoxia	475.255	1022.49	0.766149	-13.8003	0	orf19.6336	PGA25	Putative GPI-anchored protein of unknown function; fluconazole-downregulated
cpar2_211790	contig005809:2533304-2534165	normoxia	hypoxia	140.057	300.476	0.76332	-7.46061	8.62e-14	orf19.899
cpar2_803760	contig005807:831856-834568	normoxia	hypoxia	317.566	680.93	0.762773	-11.2251	0	orf19.7479	NTH1	Neutral trehalase; hyphal induction in homozygous null mutant is delayed but not reduced overall; not required for virulence in mouse systemic infection; homodimeric enzyme; possible regulatory cAMP-dependent phosphorylation at S10 and S213
cpar2_803110	contig005807:686492-687095	normoxia	hypoxia	234.634	502.601	0.761768	-9.63445	0	orf19.3226		S. cerevisiae ortholog NPC2 has role in intracellular sterol transport and localizes to fungal-type vacuole lumen
cpar2_304210	contig005806:1002339-1004586	normoxia	hypoxia	472.974	1007.91	0.75659	-13.5747	0	orf19.978	BDF1	Putative transcription factor; downregulated upon adherence to polystyrene; reduced mRNA abundance detected in homozygous null mutant; macrophage/pseudohyphal-repressed; possibly an essential gene, disruptants not obtained by UAU1 method
cpar2_213670	contig005809:2914143-2915304	normoxia	hypoxia	445.816	947.934	0.754379	-13.136	0	orf19.1911	PGA52	GPI-anchored cell surface protein of unknown function; fluconazole-induced; possibly an essential gene, disruptants not obtained by UAU1 method
cpar2_800860	contig005807:208655-209342	normoxia	hypoxia	1140.78	2418.42	0.751406	-20.9201	0	orf19.2568	IFU5	Predicted membrane protein; estradiol-induced; increased transcription is associated with CDR1 and CDR2 overexpression or fluphenazine treatment; gene has putative drug-responsive regulatory site; similar to S. cerevisiae Wwm1p
cpar2_500820	contig006139:194569-196732	normoxia	hypoxia	49.0079	103.819	0.750673	-4.33134	1.48e-05
cpar2_602730	contig005504:655708-656941	normoxia	hypoxia	677.242	1434.44	0.750504	-16.0973	0
cpar2_211730	contig005809:2515725-2516466	normoxia	hypoxia	552.776	1170.4	0.75015	-14.5353	0	orf19.5777		Predicted ORF in Assemblies 19, 20 and 21; induced upon biofilm formation
cpar2_302990	contig005806:712046-712316	normoxia	hypoxia	11148.6	23579.9	0.749082	-65.1729	0	orf19.1105.2	PGA56	Regulator of sorbose utilization; putative GPI-anchor; predicted helix-loop helix domain; hyphal induced; induced during cell wall regeneration; shows colony morphology-related gene regulation by Ssn6p; transcription activated by Tbf1p
cpar2_203590	contig005809:732343-734023	normoxia	hypoxia	110.751	233.649	0.746537	-6.47105	9.73e-11	orf19.5280	MUP1	Alkaline upregulated by Rim101p
cpar2_600610	contig005504:152928-154884	normoxia	hypoxia	324.389	684.208	0.74632	-11.0712	0	orf19.5711		Predicted ORF in Assemblies 19, 20 and 21; possibly an essential gene, disruptants not obtained by UAU1 method
cpar2_107310	contig005569:1548559-1550101	normoxia	hypoxia	181.337	381.924	0.744867	-8.25953	2.22e-16	orf19.2458		Putative transcription factor with zinc finger DNA-binding motif
cpar2_805400	contig005807:1209735-1212003	normoxia	hypoxia	50.0619	105.382	0.74433	-4.33626	1.45e-05
cpar2_800610	contig005807:160982-161660	normoxia	hypoxia	184.405	388.017	0.743914	-8.31719	0	orf19.7531		Protein detected by mass spec in stationary phase cultures; transcription is induced upon yeast-hyphal transition; benomyl or caspofungin induced
cpar2_406050	contig006372:1385919-1387227	normoxia	hypoxia	970.114	2038.84	0.742721	-19.0424	0	orf19.1390	PMI1	Phosphomannose isomerase; cell wall biosynthesis enzyme; drug target; functional homolog of S. cerevisiae and E. coli phosphomannose isomerase; Gcn4p-regulated; repressed by 3-AT; induced on adherence to polystyrene, phagocytosis
cpar2_801500	contig005807:347372-349094	normoxia	hypoxia	57.3608	120.412	0.741554	-4.62224	3.8e-06
cpar2_205030	contig005809:1021338-1022406	normoxia	hypoxia	762.73	1599.61	0.740611	-16.831	0	orf19.3859		Predicted ORF in Assemblies 19, 20 and 21; transcription is upregulated in response to treatment with ciclopirox olamine; transcription is induced in response to alpha pheromone in SpiderM medium
cpar2_108720	contig005569:1833165-1835814	normoxia	hypoxia	677.7	1421.21	0.740558	-15.8639	0
cpar2_202450	contig005809:459989-461879	normoxia	hypoxia	106.901	223.815	0.738914	-6.28496	3.28e-10	orf19.467
cpar2_806350	contig005807:1439088-1439763	normoxia	hypoxia	177.129	370.429	0.737782	-8.07627	6.66e-16	orf19.3605
cpar2_601770	contig005504:422730-423846	normoxia	hypoxia	1098.72	2295.25	0.736697	-20.0814	0	orf19.691	GPD2	Similar to glycerol 3-P dehydrogenases; regulated by Ssn6p, Nrg1p, Efg1p; induced upon osmotic and oxidative stress (via Hog1p), cell wall regeneration, macrophage/pseudohyphal growth, core stress response; possibly essential (UAU1 method)
cpar2_103490	contig005569:785608-787021	normoxia	hypoxia	266.401	556.349	0.736392	-9.88363	0	orf19.276		Plasma membrane-localized protein of unknown function; increased transcription is observed in an azole-resistant strain that overexpresses MDR1
cpar2_103480	contig005569:783626-785333	normoxia	hypoxia	191.946	400.795	0.736233	-8.38753	0	orf19.277	THI6	Putative thiamin-phosphate pyrophosphorylase, hydroxyethylthiazole kinase; fungal-specific (no human or murine homolog)
cpar2_104460	contig005569:988932-989934	normoxia	hypoxia	442.143	922.305	0.735243	-12.7107	0	orf19.6868		Putative protein of unknown function; homozygous transposon insertion causes decreased colony wrinkling under filamentous growth-inducing conditions, but does not block true hyphal formation in liquid media
cpar2_807180	contig005807:1653869-1655465	normoxia	hypoxia	134.552	280.498	0.734616	-7.00519	2.47e-12	orf19.7364
cpar2_700390	contig006110:76318-78199	normoxia	hypoxia	57.7453	119.862	0.730295	-4.55897	5.14e-06	orf19.7257		S. cerevisiae ortholog MLH3 has role in reciprocal meiotic recombination, mismatch repair and localizes to MutLbeta complex
cpar2_500680	contig006139:158866-160123	normoxia	hypoxia	200.953	417.032	0.730091	-8.50198	0	orf19.1272		S. cerevisiae ortholog YGR111W has role in regulation of cell size and localizes to cytoplasm, nucleus
cpar2_601480	contig005504:362345-363761	normoxia	hypoxia	247.556	511.226	0.725174	-9.36542	0	orf19.3482		S. cerevisiae ortholog NPY1 has NAD+ diphosphatase activity, has role in NADH metabolic process and localizes to peroxisome
cpar2_200980	contig005809:183080-185850	normoxia	hypoxia	42.4994	87.7444	0.724939	-3.87904	0.000104872	orf19.7339	BGL22	Putative glucanase; induced during cell wall regeneration
cpar2_205570	contig005809:1157973-1158783	normoxia	hypoxia	196.348	405.311	0.724767	-8.33548	0	orf19.6443
cpar2_211130	contig005809:2368630-2373869	normoxia	hypoxia	164.055	338.034	0.722942	-7.59781	3.02e-14	orf19.792
cpar2_805590	contig005807:1254997-1255672	normoxia	hypoxia	1702.2	3504.62	0.72216	-24.4441	0	orf19.5180	PRX1	Protein described as a putative cysteine peroxidase; transcriptionally induced by interaction with macrophage; fluconazole induced; Fkh2p-downregulated; caspofungin repressed
cpar2_700910	contig006110:200225-202004	normoxia	hypoxia	526.776	1082.37	0.720132	-13.5555	0	orf19.4777	DAK2	Protein described as similar to dihydroxyacetone kinase; transcription is decreased upon yeast-hyphal switch; fluconazole-induced; caspofungin repressed; protein detected by mass spec in stationary phase cultures
cpar2_202600	contig005809:494381-495356	normoxia	hypoxia	5036.71	10329.8	0.718278	-41.795	0	orf19.4371	TAL1	Putative transaldolase; protein detected by mass spec in exponential and stationary phase cultures; biofilm induced; oxidative stress-induced via Cap1p; induced by nitric oxide in yhb1 mutant
cpar2_801070	contig005807:243433-244414	normoxia	hypoxia	97.4518	199.443	0.716171	-5.79455	6.85e-09	orf19.2853
cpar2_803870	contig005807:874085-875732	normoxia	hypoxia	104.894	214.508	0.7154	-6.00451	1.92e-09	orf19.6276
cpar2_600870	contig005504:233759-235340	normoxia	hypoxia	126.171	257.81	0.714583	-6.577	4.8e-11	orf19.5728
cpar2_101160	contig005569:221421-222252	normoxia	hypoxia	1179.26	2408.71	0.714202	-20.0953	0
cpar2_702150	contig006110:457522-458866	normoxia	hypoxia	556.769	1135.58	0.712747	-13.7764	0	orf19.6403		S. cerevisiae ortholog SIL1 has adenyl-nucleotide exchange factor activity, has role in SRP-dependent cotranslational protein targeting to membrane, translocation and localizes to endoplasmic reticulum
cpar2_100780	contig005569:142251-142353	normoxia	hypoxia	2546.65	5163.19	0.706776	-29.1879	0
cpar2_204160	contig005809:843031-843844	normoxia	hypoxia	1881.93	3814.91	0.70662	-25.0849	0	orf19.5285	PST3	Putative flavodoxin; biofilm induced; fungal-specific (no human or murine homolog); protein detected by mass spec in stationary phase cultures
cpar2_108910	contig005569:1880778-1881858	normoxia	hypoxia	157.172	318.389	0.705932	-7.24146	4.44e-13	orf19.3065	DAO1	Putative D-amino acid oxidase; transcription is regulated upon yeast-hyphal switch
cpar2_212900	contig005809:2771004-2771589	normoxia	hypoxia	799.523	1618.75	0.705395	-16.3187	0	orf19.2030		Predicted ORF in Assemblies 19, 20 and 21; greater mRNA abundance observed in a cyr1 or ras1 homozygous null mutant than in wild type; expression upregulated by hypoxia, by ketoconazole and during growth in the mouse cecum
cpar2_102250	contig005569:518001-521610	normoxia	hypoxia	130.869	263.378	0.699397	-6.53954	6.17e-11	orf19.6973		Predicted ORF in Assemblies 19, 20 and 21; regulated by Gcn2p and Gcn4p
cpar2_800690	contig005807:175956-177162	normoxia	hypoxia	85.2185	171.377	0.698646	-5.27079	1.36e-07
cpar2_200460	contig005809:71469-72297	normoxia	hypoxia	112.858	226.7	0.697499	-6.0545	1.41e-09
cpar2_203890	contig005809:788006-790249	normoxia	hypoxia	48.6734	97.642	0.696176	-8.99505	0	orf19.1427		Putative transporter; fungal-specific (no human or murine homolog)
cpar2_214160	contig005809:3017506-3019837	normoxia	hypoxia	244.405	490.09	0.695763	-8.88504	0	orf19.1462	SMP2	Transcription is regulated by Nrg1p
cpar2_406140	contig006372:1403276-1404845	normoxia	hypoxia	111.21	222.707	0.69444	-5.98072	2.22e-09	orf19.1600
cpar2_402200	contig006372:488575-489394	normoxia	hypoxia	1796.86	3593.46	0.693074	-23.9875	0	orf19.5650	PRO3	Protein induced during the mating process; alkaline upregulated
cpar2_208360	contig005809:1791862-1792762	normoxia	hypoxia	1913.35	3815.88	0.690317	-24.6431	0	orf19.5054		Putative quinolinate phosphoribosyl transferase, involved in NAD biosynthesis
cpar2_304320	contig005806:1024758-1025280	normoxia	hypoxia	449.253	225.254	-0.690355	8.45592	0	orf19.6662		Putative protein of unknown function, transcription is upregulated in clinical isolates from HIV+ patients with oral candidiasis
cpar2_801670	contig005807:387845-391454	normoxia	hypoxia	213.965	107.259	-0.690566	5.83699	5.32e-09	orf19.4929
cpar2_107090	contig005569:1506457-1506853	normoxia	hypoxia	9132.37	4576.5	-0.690891	38.1476	0	orf19.1052		Predicted histone H2B
cpar2_100740	contig005569:136268-137213	normoxia	hypoxia	107.459	53.7475	-0.692809	4.14689	3.37e-05	orf19.4012	PCL5	Protein similar to S. cerevisiae Pcl5p and other cyclins for Pho85p kinase; Gcn4p-induced; suppresses toxicity of C. albicans Gcn4p overproduction in S. cerevisiae via increased Pho85p-dependent phosphorylation and degradation of Gcn4p
cpar2_504170	contig006139:951510-952142	normoxia	hypoxia	16851.7	8422.51	-0.693545	51.973	0	orf19.5466	RPS24	Predicted ribosomal protein; hyphal downregulated; genes encoding cytoplasmic ribosomal subunits, translation factors, and tRNA synthetases are downregulated upon phagocytosis by murine macrophage; transcription activated by Tbf1p
cpar2_406360	contig006372:1444798-1445893	normoxia	hypoxia	266.614	133.232	-0.693713	6.53851	6.21e-11	orf19.1886	RCL1	Predicted ORF in Assemblies 19, 20 and 21; essential; downregulated during core stress response; S. cerevisiae ortholog is essential
cpar2_603600	contig005504:856936-858820	normoxia	hypoxia	766.574	382.976	-0.693959	11.09	0	orf19.4211	FET3	Multicopper oxidase; required for growth under low-iron conditions; null mutant shows decreased prostaglandin E2 production; functional homolog of S. cerevisiae Fet3p; ketoconazole, caspofungin, amphotericin B repressed
cpar2_405310	contig006372:1210449-1211163	normoxia	hypoxia	13474	6729.04	-0.694333	46.5141	0	orf19.5996.1	RPS19A	Putative ribosomal protein; protein level decreased in stationary phase cultures
cpar2_504110	contig006139:940907-942752	normoxia	hypoxia	167.14	83.4097	-0.695069	5.18477	2.16e-07	orf19.5454	DAL1	Predicted ORF in Assemblies 19, 20 and 21; transcription is regulated by Nrg1p and Mig1p; macrophage/pseudohyphal-repressed
cpar2_804630	contig005807:1028230-1030030	normoxia	hypoxia	274.622	136.75	-0.69724	6.66188	2.7e-11	orf19.4889		Predicted membrane transporter, member of the drug:proton antiporter (12 spanner) (DHA1) family, major facilitator superfamily (MFS)
cpar2_107150	contig005569:1514663-1515620	normoxia	hypoxia	231.37	115.1	-0.698217	6.12138	9.28e-10	orf19.1050
cpar2_404000	contig006372:884579-885434	normoxia	hypoxia	143.931	71.5676	-0.698693	4.83058	1.36e-06	orf19.154		S. cerevisiae ortholog UTP30 localizes to nucleolus, 90S preribosome
cpar2_805560	contig005807:1252185-1252980	normoxia	hypoxia	837.353	416.131	-0.699246	11.6584	0	orf19.7203		S. cerevisiae ortholog MRP7 has structural constituent of ribosome and localizes to mitochondrial large ribosomal subunit
cpar2_602180	contig005504:515139-516357	normoxia	hypoxia	192.414	95.5529	-0.699969	5.59304	2.23e-08	orf19.3459		Predicted ORF in Assemblies 19, 20 and 21; possibly an essential gene, disruptants not obtained by UAU1 method
cpar2_104690	contig005569:1036169-1036814	normoxia	hypoxia	4170.87	2071.15	-0.700023	26.0416	0	orf19.5493	GSP1	Small RAN G-protein; essential; prenylation not predicted; overproduction complements viability of S. cerevisiae gsp1 mutant; macrophage/pseudohyphal-induced; not transcriptionally regulated during white-opaque or yeast-hyphal switching
cpar2_202560	contig005809:488472-489255	normoxia	hypoxia	548.328	272.123	-0.70062	9.44842	0	orf19.4375		S. cerevisiae ortholog NNT1 has role in nicotinamide metabolic process, chromatin silencing at rDNA and localizes to cytoplasm
cpar2_803590	contig005807:800108-800561	normoxia	hypoxia	1251	620.472	-0.70122	14.2808	0
cpar2_503100	contig006139:723225-725292	normoxia	hypoxia	79.8966	39.5531	-0.703089	3.61636	0.000298771	orf19.5429		S. cerevisiae ortholog DIA2 has role in invasive growth in response to glucose limitation, SCF-dependent proteasomal ubiquitin-dependent protein catabolic process, protein ubiquitination, regulation of DNA replication
cpar2_800470	contig005807:122190-122782	normoxia	hypoxia	5567.94	2755.41	-0.703459	30.2016	0	orf19.7509.1	ATP17	Mitochondrial ATPase complex subunit; downregulated by Efg1p; flucytosine induced; caspofungin repressed
cpar2_400090	contig006372:32676-33777	normoxia	hypoxia	84.35	41.668	-0.705241	3.72448	0.000195721	orf19.2743
cpar2_603240	contig005504:762513-763641	normoxia	hypoxia	392.183	193.641	-0.705724	8.03515	8.88e-16	orf19.124	CIC1	Predicted ORF in Assemblies 19, 20 and 21; transcription is upregulated in both intermediate and mature biofilms
cpar2_502910	contig006139:672243-673446	normoxia	hypoxia	440.37	217.34	-0.706155	8.51846	0	orf19.5277
cpar2_109630	contig005569:2034482-2035085	normoxia	hypoxia	17901.2	8827.28	-0.707021	54.3625	0	orf19.6085	RPL16A	Protein similar to S. cerevisiae ribosomal protein Rpl16Ap; transposon mutation affects filamentous growth; genes encoding cytoplasmic ribosomal subunits are downregulated upon phagocytosis by murine macrophage
cpar2_407770	contig006372:1741923-1742382	normoxia	hypoxia	3503.39	1724.39	-0.708855	24.0969	0	orf19.5351	TIF11	Translation initiation factor eIF1a; possibly transcriptionally regulated upon hyphal formation; genes encoding ribosomal subunits, translation factors, and tRNA synthetases are downregulated upon phagocytosis by murine macrophage
cpar2_400810	contig006372:164924-166169	normoxia	hypoxia	1537.44	756.655	-0.708965	15.9649	0	orf19.2694	TYS1	Putative tRNA-Tyr synthetase; genes encoding ribosomal subunits, translation factors, and tRNA synthetases are downregulated upon phagocytosis by murine macrophage; protein detected by mass spec in stationary phase cultures
cpar2_407650	contig006372:1721210-1722227	normoxia	hypoxia	389.032	191.395	-0.709321	8.03391	8.88e-16	orf19.25		S. cerevisiae ortholog TRM10 has tRNA (guanine) methyltransferase activity, has role in tRNA methylation and localizes to cytoplasm, nucleus
cpar2_407520	contig006372:1684285-1686115	normoxia	hypoxia	1371.49	673.844	-0.710651	15.106	0	orf19.2183	KRE30	YEF3-subfamily ABC family protein, predicted not to be a transporter; downregulated during core stress response; mutation confers hypersensitivity to amphotericin B
cpar2_402770	contig006372:600400-600685	normoxia	hypoxia	3119.59	1532.69	-0.710679	22.7833	0	orf19.5660.1		S. cerevisiae ortholog TIM11 has structural molecule activity and has role in ATP synthesis coupled proton transport, protein oligomerization, cristae formation
cpar2_200930	contig005809:167940-169230	normoxia	hypoxia	223.536	109.692	-0.711892	6.10668	1.02e-09	orf19.7561	DEF1	Protein required for filamentous growth and for escape from epithelial cells and dissemination in an RHE model; transcription induced in oral candidiasis clinical isolates; induced by fluconazole, high cell density; hyphally regulated
cpar2_406500	contig006372:1473829-1474378	normoxia	hypoxia	2034.82	997.162	-0.713249	18.4512	0	orf19.2275		S. cerevisiae ortholog MNP1 has role in aerobic respiration and localizes to mitochondrion
cpar2_807770	contig005807:1803759-1804539	normoxia	hypoxia	635.217	311.252	-0.713365	10.3104	0	orf19.6752		S. cerevisiae ortholog RSM10 has structural constituent of ribosome and localizes to mitochondrial small ribosomal subunit
cpar2_406020	contig006372:1381967-1382612	normoxia	hypoxia	348.679	170.573	-0.714991	7.65208	1.98e-14	orf19.1388		Predicted ORF in Assemblies 19, 20 and 21; induced upon biofilm formation
cpar2_501650	contig006139:398361-398682	normoxia	hypoxia	462.293	226.141	-0.715041	8.81147	0	orf19.4146	SMD3	Protein described as a core snRNP protein; induced upon adherence to polystyrene
cpar2_703920	contig006110:855556-856225	normoxia	hypoxia	303.64	148.471	-0.715451	7.14428	9.05e-13	orf19.7194		Protein not essential for viability; decreased transcription is observed upon fluphenazine treatment; induced upon adherence to polystyrene
cpar2_102390	contig005569:551085-551772	normoxia	hypoxia	154.82	75.6906	-0.715612	5.10231	3.36e-07	orf19.292
cpar2_204170	contig005809:843969-845787	normoxia	hypoxia	345.418	168.855	-0.715712	7.62204	2.49e-14	orf19.551
cpar2_109420	contig005569:1984170-1985145	normoxia	hypoxia	3893.33	1902.37	-0.716162	25.6016	0	orf19.3358	LSC1	Protein described as succinate-CoA ligase subunit; transcriptionally regulated by iron; expression greater in high iron; fluconazole-induced
cpar2_400800	contig006372:164070-164427	normoxia	hypoxia	3871.09	1891.46	-0.716189	25.5291	0	orf19.2707.1	QCR9	Putative ubiquinol cytochrome c reductase; shows colony morphology-related gene regulation by Ssn6p
cpar2_500300	contig006139:68662-69787	normoxia	hypoxia	109.238	53.3577	-0.716512	4.28997	1.79e-05	orf19.1794
cpar2_700990	contig006110:220385-222464	normoxia	hypoxia	56.963	27.774	-0.718301	3.10374	0.0019109
cpar2_502070	contig006139:468979-469291	normoxia	hypoxia	309.662	150.862	-0.719116	7.2428	4.39e-13
cpar2_402380	contig006372:522448-523633	normoxia	hypoxia	423.485	206.234	-0.719508	8.47347	0	orf19.4177	HIS5	Predicted ORF in Assemblies 19, 20 and 21; Gcn4p-regulated
cpar2_102840	contig005569:654088-654664	normoxia	hypoxia	13699.4	6657.7	-0.721574	48.2987	0	orf19.236	RPL9B	Predicted ribosomal protein; genes encoding cytoplasmic ribosomal subunits, translation factors, and tRNA synthetases are downregulated upon phagocytosis by murine macrophage; repressed by nitric oxide
cpar2_303730	contig005806:867437-868496	normoxia	hypoxia	932.223	452.915	-0.721869	12.6032	0	orf19.923	THR1	Putative homoserine kinase; fungal-specific (no human or murine homolog); transcription is regulated by Tup1p; amphotericin B repressed; regulated by Gcn2p and Gcn4p
cpar2_502040	contig006139:460325-460819	normoxia	hypoxia	945.271	458.478	-0.723558	12.7135	0	orf19.2639.1		S. cerevisiae ortholog LSM7 has RNA binding and has role in nuclear-transcribed mRNA catabolic process, nuclear mRNA splicing, via spliceosome, maturation of SSU-rRNA
cpar2_502390	contig006139:548955-549801	normoxia	hypoxia	566.056	274.186	-0.724886	9.8519	0	orf19.5698		Putative ribosomal protein, transcription is upregulated in clinical isolates from HIV+ patients with oral candidiasis
cpar2_303610	contig005806:839040-841212	normoxia	hypoxia	98.9827	47.8698	-0.726461	4.1265	3.68e-05	orf19.3202		Protein not essential for viability
cpar2_400480	contig006372:109657-111415	normoxia	hypoxia	176.745	85.4476	-0.726806	5.51609	3.47e-08	orf19.4601		Predicted ORF in Assemblies 19, 20 and 21; possibly an essential gene, disruptants not obtained by UAU1 method
cpar2_102660	contig005569:610909-611146	normoxia	hypoxia	491.666	237.387	-0.728107	9.21254	0	orf19.330.1		S. cerevisiae ortholog RUB1 has protein tag, has role in protein neddylation and localizes to cytoplasm
cpar2_208140	contig005809:1746992-1748909	normoxia	hypoxia	328.853	158.681	-0.728718	7.53911	4.73e-14	orf19.4771
cpar2_205320	contig005809:1094543-1096943	normoxia	hypoxia	292.332	140.959	-0.729425	7.11336	1.13e-12	orf19.6632	ACO2	Protein described as aconitate hydratase 2; regulated by Gcn4p; repressed in response to amino acid starvation (3-aminotriazole treatment); transcriptionally regulated by iron; expression greater in high iron
cpar2_602850	contig005504:677098-677994	normoxia	hypoxia	9104.99	4387.67	-0.730024	39.7233	0	orf19.4193.1	RPS13	Putative ribosomal protein
cpar2_205980	contig005809:1245744-1248147	normoxia	hypoxia	175.321	84.426	-0.730746	5.51628	3.46e-08
cpar2_210770	contig005809:2302661-2303135	normoxia	hypoxia	802.12	385.938	-0.731582	11.8093	0	orf19.1545		S. cerevisiae ortholog MRPS8 has structural constituent of ribosome and localizes to mitochondrial small ribosomal subunit
cpar2_303030	contig005806:721211-721646	normoxia	hypoxia	638.972	306.762	-0.733787	10.564	0	orf19.1109
cpar2_704040	contig006110:880450-880747	normoxia	hypoxia	950.596	455.899	-0.734817	12.8986	0	orf19.1336.2		S. cerevisiae ortholog CMC2 has role in mitochondrial respiratory chain complex assembly and localizes to mitochondrial intermembrane space, nucleus
cpar2_502520	contig006139:569619-570576	normoxia	hypoxia	312.612	149.626	-0.736821	7.41201	1.24e-13	orf19.3946		S. cerevisiae ortholog COX18 has membrane insertase activity, has role in protein insertion into mitochondrial membrane from inner side and localizes to integral to mitochondrial inner membrane
cpar2_703410	contig006110:748105-749563	normoxia	hypoxia	1675.03	800.766	-0.738016	17.178	0	orf19.6531	NUC2	Protein described as NADH-ubiquinone oxidoreductase; identified in detergent-resistant membrane fraction (possible lipid raft component); alkaline downregulated
cpar2_303870	contig005806:915905-918065	normoxia	hypoxia	572.769	273.056	-0.740805	10.0735	0	orf19.1956
cpar2_108460	contig005569:1788993-1789461	normoxia	hypoxia	2080.2	991.342	-0.741158	19.2042	0	orf19.4468		Putative succinate dehydrogenase; localized to the mitochondrial membrane
cpar2_803400	contig005807:756626-757380	normoxia	hypoxia	16916.8	8061.74	-0.741178	54.7662	0	orf19.6265.1	RPS14B	Putative ribosomal protein; genes encoding cytoplasmic ribosomal subunits, translation factors, and tRNA synthetases are downregulated upon phagocytosis by murine macrophage; transcription is positively regulated by Tbf1p
cpar2_602170	contig005504:512947-513673	normoxia	hypoxia	399.562	189.92	-0.743764	8.43874	0	orf19.688		S. cerevisiae ortholog MRPS18 has structural constituent of ribosome and localizes to mitochondrial small ribosomal subunit
cpar2_105340	contig005569:1157841-1159952	normoxia	hypoxia	10096.2	4791.53	-0.745311	42.4854	0	orf19.6854	ATP1	ATP synthase alpha subunit; antigenic in human/mouse; at hyphal surface, not yeast; soluble in hyphae; induced by ciclopirox olamine, ketoconazole or flucytosine; downregulated by Efg1p, caspofungin; possibly essential
cpar2_101280	contig005569:255754-256762	normoxia	hypoxia	852.465	404.453	-0.745598	12.3488	0	orf19.4283
cpar2_205700	contig005809:1185506-1187879	normoxia	hypoxia	4987.22	2360.69	-0.747924	29.9381	0	orf19.6385	ACO1	Protein described as aconitase; Gcn4p-regulated; amino acid starvation (3-AT treatment), amphotericin B, phagocytosis, farnesol induced; fluconazole-downregulated; expression greater in high iron; antigenic in human or murine infection
cpar2_806340	contig005807:1438177-1438897	normoxia	hypoxia	165.089	78.1032	-0.74845	5.44981	5.04e-08	orf19.1360
cpar2_302210	contig005806:530932-531592	normoxia	hypoxia	347.214	163.583	-0.752618	7.93631	2e-15	orf19.5299	ECM1	Decreased mRNA abundance observed in cyr1 homozygous mutant hyphae; induced by heavy metal (cadmium) stress; Hog1p regulated
cpar2_100130	contig005569:23637-25413	normoxia	hypoxia	1538.51	724.049	-0.75371	16.7239	0	orf19.4040	ILV3	Putative dihydroxyacid dehydratase; fungal-specific (no human or murine homolog); upregulated in biofilm; S. cerevisiae ortholog is Gcn4p regulated; repressed by nitric oxide; macrophage-induced protein; farnesol-downregulated
cpar2_404830	contig006372:1092345-1092900	normoxia	hypoxia	330.002	155.248	-0.754076	7.74825	9.33e-15	orf19.7419	HNT2	Predicted ORF in Assemblies 19, 20 and 21; induced upon low-level peroxide stress
cpar2_210360	contig005809:2220084-2220651	normoxia	hypoxia	1541.45	724.748	-0.754654	16.7555	0	orf19.1480		Protein described as succinate dehydrogenase, enzyme of citric acid cycle; downregulated by Efg1p; repressed by nitric oxide
cpar2_807560	contig005807:1761520-1762230	normoxia	hypoxia	16328.3	7674.33	-0.75502	54.5531	0	orf19.5927	RPS15	Putative ribosomal protein; macrophage/pseudohyphal-induced after 16 h; genes encoding cytoplasmic ribosomal subunits, translation factors, and tRNA synthetases are downregulated upon phagocytosis by murine macrophage
cpar2_406640	contig006372:1503583-1504309	normoxia	hypoxia	1104.31	518.882	-0.755299	14.191	0	orf19.2259
cpar2_207910	contig005809:1698399-1698970	normoxia	hypoxia	16049.5	7533.51	-0.756318	54.1545	0	orf19.667.1	RPL37B	Ribosomal protein L37
cpar2_210540	contig005809:2266536-2267186	normoxia	hypoxia	17124.4	8033.77	-0.756853	55.968	0	orf19.2329.1	RPS17B	Putative ribosomal protein; genes encoding cytoplasmic ribosomal subunits, translation factors, and tRNA synthetases are downregulated upon phagocytosis by murine macrophage
cpar2_211390	contig005809:2424845-2425500	normoxia	hypoxia	17071	8007.28	-0.757029	55.8902	0	orf19.827.1	RPL39	Ribosomal protein L39; transcription is induced upon germ tube formation; shows colony morphology-related gene regulation by Ssn6p
cpar2_203050	contig005809:602092-603379	normoxia	hypoxia	80.2002	37.5457	-0.758968	3.83812	0.000123981	orf19.2356	CRZ2	Putative transcription factor; zinc finger; similar to S. cerevisiae Crz1p; homozygous crz1, not crz2, null mutation suppresses fluconazole resistance of homozygous cka2 null (defective in CK2 kinase ); Rim101p-downregulated at pH 8
cpar2_205470	contig005809:1132311-1134300	normoxia	hypoxia	185.903	86.7835	-0.761808	5.8597	4.64e-09	orf19.2370	DSL1	Protein similar to S. cerevisiae Dsl1p, which is a member of the t-SNARE complex of the endoplasmic reticulum
cpar2_102040	contig005569:466228-467089	normoxia	hypoxia	915.441	427.216	-0.762116	13.007	0	orf19.1710	ALI1	Protein described as NADH-ubiquinone oxidoreductase; identified in detergent-resistant membrane fraction (possible lipid raft component); predicted N-terminal acetylation; repressed by nitric oxide; plasma membrane-localized
cpar2_603140	contig005504:746713-747907	normoxia	hypoxia	3461.33	1614.92	-0.762367	25.2982	0	orf19.88	ILV5	Protein described as ketol-acid reductoisomerase; antigenic during human or murine infection; regulated by Gcn4p; amino acid starvation (3-aminotriazole) induced; biofilm induced; macrophage-downregulated protein; no human or murine homolog
cpar2_100560	contig005569:92264-94019	normoxia	hypoxia	686.753	320.332	-0.762617	11.2713	0	orf19.4304	GAP1	General amino acid permease; antigenic in human, mouse; 10-12 transmembrane regions; regulated by nitrogen source; alkaline, GlcNAc, phagocytosis upregulated; not required for virulence in mouse systemic infection; fungal-specific
cpar2_102800	contig005569:641855-644861	normoxia	hypoxia	2146.85	998.729	-0.765276	19.9799	0	orf19.6165	KGD1	Protein described as 2-oxoglutarate dehydrogenase; regulated by Efg1p under yeast-form but not hyphal growth conditions; transcription is upregulated in an RHE model of oral candidiasis; detected by mass spec in stationary phase cultures
cpar2_100630	contig005569:109876-110581	normoxia	hypoxia	166.318	77.1968	-0.767546	5.57328	2.5e-08	orf19.3942		S. cerevisiae ortholog VPS25 has role in negative regulation of transcription from RNA polymerase II promoter by glucose, protein targeting to vacuole and localizes to ESCRT II complex
cpar2_107550	contig005569:1597554-1598010	normoxia	hypoxia	357.498	165.73	-0.76877	8.18067	2.22e-16	orf19.2471	GIM5	Predicted ORF in Assemblies 19, 20 and 21; macrophage/pseudohyphal-repressed gene and macrophage-induced protein
cpar2_303100	contig005806:733480-733759	normoxia	hypoxia	5126.31	2375.99	-0.768971	30.984	0
cpar2_210180	contig005809:2177506-2178826	normoxia	hypoxia	1185.63	548.891	-0.770132	14.9174	0	orf19.3541	ERF1	Putative translation release factor 1, which interacts with stop codons and promotes release of nascent peptides from ribosomes
cpar2_213610	contig005809:2897145-2898459	normoxia	hypoxia	377.452	174.306	-0.77263	8.43693	0	orf19.2115		Putative molybdopterin-converting factor; fungal-specific (no human or murine homolog)
cpar2_501280	contig006139:297680-298328	normoxia	hypoxia	258.623	119.358	-0.773248	6.98784	2.79e-12
cpar2_805920	contig005807:1350166-1350426	normoxia	hypoxia	1594.73	735.029	-0.774552	17.3737	0
cpar2_400700	contig006372:149647-150736	normoxia	hypoxia	413.059	190.258	-0.775208	8.84755	0	orf19.4587	HGH1	Transcription is regulated by Mig1p
cpar2_202080	contig005809:391210-391554	normoxia	hypoxia	1062.8	489.212	-0.775866	14.2008	0	orf19.514	SNP3	Transcription is regulated by Mig1p
cpar2_100240	contig005569:41468-41960	normoxia	hypoxia	410.431	188.744	-0.776819	8.83281	0	orf19.4022	SDH4	Succinate dehydrogenase, membrane subunit; transcriptionally regulated by iron; expression greater in high iron
cpar2_702190	contig006110:463647-464016	normoxia	hypoxia	1058.72	486.82	-0.776922	14.1877	0	orf19.6406		S. cerevisiae ortholog SWS2 has role in regulation of sporulation resulting in formation of a cellular spore and localizes to cytoplasm
cpar2_207420	contig005809:1576050-1580874	normoxia	hypoxia	146.99	67.5769	-0.777097	5.28733	1.24e-07	orf19.5100	MLT1	Vacuolar membrane transporter: MRP subfamily of ABC family; similar to S. cerevisiae Bpt1p and Ycf1p; may transport organic anions conjugated to glutathione, glucuronate, or sulfate; required for virulence in mouse peritonitis model
cpar2_204030	contig005809:818719-819166	normoxia	hypoxia	914.205	420.235	-0.777241	13.1879	0	orf19.6314	RPB8	Protein described as a subunit of RNA polymerases I, II, and III; regulated by Gcn4p; repressed in response to amino acid starvation (3-aminotriazole treatment); heterozygous null mutant exhibits resistance to parnafungin
cpar2_602130	contig005504:506641-507556	normoxia	hypoxia	911.207	418.211	-0.778784	13.1854	0	orf19.685	YHM1	Putative mitochondrial carrier protein; fungal-specific (no human or murine homolog)
cpar2_402680	contig006372:580063-580225	normoxia	hypoxia	1327.12	608.169	-0.780317	15.9355	0
cpar2_402550	contig006372:556570-557197	normoxia	hypoxia	581.42	266.351	-0.780657	10.551	0	orf19.4191	RLP24	Predicted ORF in Assemblies 19, 20 and 21; essential; S. cerevisiae ortholog is essential; heterozygous mutation confers hypersensitivity to 5-fluorocytosine (5-FC), 5-fluorouracil (5-FU), and tubercidin (7-deazaadenosine)
cpar2_500810	contig006139:193175-194297	normoxia	hypoxia	1527.4	698.834	-0.781905	17.1211	0	orf19.1789.1	LYS1	Saccharopine dehydrogenase (biosynthetic); enzyme of alpha-aminoadipate lysine biosynthesis pathway; functionally complements S. cerevisiae lys1 mutation; fungal-specific (no human or murine homolog)
cpar2_102440	contig005569:563927-564192	normoxia	hypoxia	786.832	359.54	-0.78319	12.3032	0	orf19.242.2		S. cerevisiae ortholog YSY6 localizes to endoplasmic reticulum
cpar2_208030	contig005809:1726073-1727873	normoxia	hypoxia	263.707	120.456	-0.783553	7.12502	1.04e-12	orf19.4450	ZCF23	Predicted zinc-finger protein of unknown function
cpar2_210200	contig005809:2181612-2185122	normoxia	hypoxia	132.05	60.2692	-0.784363	5.04572	4.52e-07	orf19.1499	CTF1	Putative zinc-finger transcription factor, similar to A. nidulans FarA and FarB; activates genes required for fatty acid degradation; induced by oleate; null mutant displays carbon source utilization defects and slightly reduced virulence
cpar2_108650	contig005569:1822298-1823222	normoxia	hypoxia	739.008	337.15	-0.784783	11.9412	0	orf19.3022		S. cerevisiae ortholog RSM24 has structural constituent of ribosome and localizes to mitochondrial small ribosomal subunit
cpar2_208660	contig005809:1857222-1858020	normoxia	hypoxia	641.008	292.333	-0.785148	11.125	0	orf19.2794		Protein regulated by Gcn4p; repressed in response to amino acid starvation (3-aminotriazole treatment); alkaline upregulated; macrophage-induced protein
cpar2_105980	contig005569:1301547-1301880	normoxia	hypoxia	21715	9901.6	-0.785305	64.761	0	orf19.2992	RPP1A	Conserved acidic ribosomal protein, likely to be involved in regulation of translation elongation; interacts with Rpp2Bp; one of four similar C. albicans ribosomal proteins (Rpp1Ap, Rpp1Bp, Rpp2Ap, Rpp2Bp)
cpar2_109940	contig005569:2111646-2111916	normoxia	hypoxia	725.957	330.456	-0.787018	11.8599	0	orf19.6008.4
cpar2_302860	contig005806:688643-689747	normoxia	hypoxia	255.503	116.266	-0.787356	7.03815	1.95e-12	orf19.4240		S. cerevisiae ortholog PER1 has role in GPI anchor biosynthetic process, cellular manganese ion homeostasis and localizes to endoplasmic reticulum, fungal-type vacuole membrane
cpar2_109150	contig005569:1923622-1924816	normoxia	hypoxia	5428.59	2468.61	-0.788026	32.4619	0	orf19.3324	TIF	Protein similar to S. cerevisiae translation initiation factor; upregulated in highly virulent strain compared to less virulent strain; antigenic in human; flucytosine induced; translation-related genes are downregulated upon phagocytosis
cpar2_405750	contig006372:1317693-1318566	normoxia	hypoxia	184.705	83.9061	-0.789063	5.99357	2.05e-09	orf19.6983		Predicted ORF in Assemblies 19, 20 and 21; repressed by nitric oxide
cpar2_407620	contig006372:1708526-1709519	normoxia	hypoxia	199.687	90.6403	-0.789852	6.23645	4.48e-10	orf19.1735
cpar2_202020	contig005809:385314-385840	normoxia	hypoxia	321.906	146.01	-0.790585	7.92356	2.22e-15	orf19.2621		S. cerevisiae ortholog SMB1 has role in nuclear mRNA splicing, via spliceosome and localizes to U1 snRNP, U2-type prespliceosome, U4/U6 x U5 tri-snRNP complex, U5 snRNP
cpar2_208250	contig005809:1769263-1770547	normoxia	hypoxia	229.892	104.248	-0.790837	6.69759	2.12e-11	orf19.6197		Ortholog of S. cerevisiae DHH1
cpar2_212750	contig005809:2741644-2742874	normoxia	hypoxia	1308.15	591.934	-0.792976	16.0081	0	orf19.4517
cpar2_103270	contig005569:732477-733131	normoxia	hypoxia	184.67	83.4677	-0.794111	6.02088	1.73e-09	orf19.326
cpar2_302680	contig005806:657007-657814	normoxia	hypoxia	117.076	52.8712	-0.794961	4.79769	1.61e-06	orf19.5681
cpar2_104370	contig005569:965257-966011	normoxia	hypoxia	16655.5	7520.2	-0.795149	57.2338	0	orf19.2232	RPL11	Predicted ribosomal protein; genes encoding cytoplasmic ribosomal subunits, translation factors, and tRNA synthetases are downregulated upon phagocytosis by murine macrophage; colony morphology-related gene regulation by Ssn6p
cpar2_600780	contig005504:216418-217344	normoxia	hypoxia	427.645	192.775	-0.796771	9.18454	0	orf19.5628		Mitochondrial dicarboxylate transporter; possibly an essential gene, disruptants not obtained by UAU1 method
cpar2_701710	contig006110:370315-371239	normoxia	hypoxia	222.009	99.8857	-0.798692	6.62918	3.38e-11	orf19.6135
cpar2_404470	contig006372:998286-998499	normoxia	hypoxia	622.362	279.485	-0.800575	11.1182	0	orf19.7409.1		S. cerevisiae ortholog MRPL39 has structural constituent of ribosome and localizes to mitochondrial large ribosomal subunit
cpar2_801570	contig005807:360501-361209	normoxia	hypoxia	1533.92	688.701	-0.800773	17.458	0	orf19.4758		Predicted ORF in Assemblies 19, 20 and 21; alkaline downregulated
cpar2_503970	contig006139:910498-910858	normoxia	hypoxia	630.506	282.532	-0.80273	11.2125	0	orf19.5433		S. cerevisiae ortholog AIM8 has role in cellular zinc ion homeostasis and localizes to mitochondrial matrix
cpar2_200010	contig005809:1707-3579	normoxia	hypoxia	145.998	65.4066	-0.802966	5.39665	6.79e-08
cpar2_301970	contig005806:466531-467998	normoxia	hypoxia	151.417	67.7531	-0.804166	5.50183	3.76e-08	orf19.1439	IPK1	S. cerevisiae ortholog IPK1 has inositol pentakisphosphate 2-kinase activity, has role in inositol phosphate biosynthetic process, nuclear-transcribed mRNA catabolic process, non-stop decay and localizes to nucleus
cpar2_802020	contig005807:475892-478844	normoxia	hypoxia	334.594	149.557	-0.805238	8.18646	2.22e-16	orf19.2382		Predicted ORF in Assemblies 19, 20 and 21; similar to isoleucyl-tRNA synthetase; isoleucyl-tRNA synthetase is the target of drugs including the cyclic beta-amino acid icofungipen/PLD-118/BAY-10-8888 and mupirocin
cpar2_800990	contig005807:229796-230351	normoxia	hypoxia	1467.75	654.816	-0.807131	17.1751	0	orf19.2821		Predicted ORF in Assemblies 19, 20 and 21; repressed by nitric oxide
cpar2_106380	contig005569:1369616-1370879	normoxia	hypoxia	302.931	134.934	-0.808717	7.81375	5.55e-15	orf19.2927	MNN11	S. cerevisiae ortholog MNN11 has alpha-1,6-mannosyltransferase activity, has role in protein glycosylation and localizes to alpha-1,6-mannosyltransferase complex
cpar2_503980	contig006139:911140-913213	normoxia	hypoxia	202.894	90.1284	-0.811448	6.41026	1.45e-10	orf19.5436	UTP8	Essential protein involved in tRNA export from the nucleus and ribosomal small subunit biogenesis; physically interacts with TAP-tagged Nop1p
cpar2_304310	contig005806:1024286-1024604	normoxia	hypoxia	26562.1	11790.4	-0.812201	73.3943	0	orf19.6663	RPS25B	Predicted ribosomal protein; macrophage/pseudohyphal-induced after 16 h; downregulated upon phagocytosis by murine macrophage; transcription is positively regulated by Tbf1p; intron in 5'-UTR
cpar2_109370	contig005569:1975325-1976147	normoxia	hypoxia	940.916	417.116	-0.813489	13.8293	0	orf19.3350	MRP20	Protein described as component of mitochondrial ribosome; decreased expression in hyphae compared to yeast-form cells
cpar2_803580	contig005807:794567-799580	normoxia	hypoxia	695.701	308.162	-0.814295	11.9	0	orf19.1839	RPA190	Predicted ORF in Assemblies 19, 20 and 21; flucytosine induced
cpar2_209350	contig005809:2004048-2005051	normoxia	hypoxia	2228.67	987.089	-0.814402	21.3009	0	orf19.2311	RPL82	Predicted ribosomal protein; genes encoding cytoplasmic ribosomal subunits, translation factors, and tRNA synthetases are downregulated upon phagocytosis by murine macrophage
cpar2_209130	contig005809:1970529-1970835	normoxia	hypoxia	502.893	222.716	-0.81448	10.1191	0	orf19.2299		S. cerevisiae ortholog URM1 has protein tag and has role in protein urmylation, invasive growth in response to glucose limitation, cell budding, tRNA wobble position uridine thiolation, cellular response to oxidative stress
cpar2_109170	contig005569:1927623-1928274	normoxia	hypoxia	20592.8	9109.49	-0.815627	64.8189	0	orf19.3325.3	RPS21B	Protein described as similar to ribosomal protein S21; regulated by Nrg1p, Tup1p; shows colony morphology-related gene regulation by Ssn6p; transcription is positively regulated by Tbf1p
cpar2_103420	contig005569:773486-774002	normoxia	hypoxia	430.937	190.214	-0.817814	9.39472	0	orf19.336	YAH1	Similar to oxidoreductases; transcriptionally regulated by iron; expression greater in high iron
cpar2_102730	contig005569:626171-627152	normoxia	hypoxia	132.24	58.3673	-0.817862	5.20447	1.95e-07	orf19.5856		Membrane-localized protein
cpar2_401360	contig006372:290552-291839	normoxia	hypoxia	132.786	58.5984	-0.81803	5.21597	1.83e-07
cpar2_501830	contig006139:431919-432467	normoxia	hypoxia	891.097	392.925	-0.818834	13.5216	0	orf19.1967		S. cerevisiae ortholog IMG1 has structural constituent of ribosome and localizes to mitochondrial large ribosomal subunit
cpar2_500690	contig006139:165670-167737	normoxia	hypoxia	312.478	137.587	-0.820277	8.01718	1.11e-15	orf19.3846	LYS4	Protein described as homoaconitase; regulated by Gcn4p, Gcn2p; induced in response to amino acid starvation (3-aminotriazole treatment); upregulated in the presence of human whole blood or polymorphonuclear (PMN) cells
cpar2_101210	contig005569:232960-233248	normoxia	hypoxia	1338.28	588.962	-0.820778	16.5987	0	orf19.4271		Predicted ORF from Assembly 19; removed from Assembly 20; subsequently reinstated in Assembly 21 based on comparative genome analysis
cpar2_406240	contig006372:1420622-1422674	normoxia	hypoxia	839.251	369.062	-0.821544	13.1534	0	orf19.1613	ILV2	Protein described as acetolactate synthase; regulated by Gcn4p; induced in response to amino acid starvation (3-aminotriazole treatment); protein detected by mass spec in stationary phase cultures
cpar2_302160	contig005806:521746-522870	normoxia	hypoxia	19034.4	8370.3	-0.821557	62.642	0	orf19.4660	RPS6A	Ribosomal protein 6A; localizes to cell surface of yeast cells but not hyphae; genes encoding cytoplasmic ribosomal subunits are downregulated upon phagocytosis by murine macrophage; possibly essential
cpar2_301550	contig005806:356664-357726	normoxia	hypoxia	107.905	47.2501	-0.825796	4.73382	2.2e-06	orf19.6532		S. cerevisiae ortholog FLX1 has FAD transmembrane transporter activity, has role in FAD transport and localizes to mitochondrion
cpar2_801050	contig005807:239559-240621	normoxia	hypoxia	601.425	262.994	-0.827168	11.1891	0	orf19.2859	SRP40	Predicted ORF in Assemblies 19, 20 and 21; macrophage/pseudohyphal-induced
cpar2_703120	contig006110:666578-669233	normoxia	hypoxia	124.391	54.3379	-0.828208	5.09316	3.52e-07	orf19.3697		S. cerevisiae ortholog FAR11 has role in re-entry into mitotic cell cycle after pheromone arrest
cpar2_402320	contig006372:512633-513908	normoxia	hypoxia	169.594	73.7143	-0.833213	5.97254	2.34e-09	orf19.366		S. cerevisiae ortholog RAD17 has double-stranded DNA binding, has role in double-strand break repair, DNA damage checkpoint, reciprocal meiotic recombination and localizes to checkpoint clamp complex
cpar2_302420	contig005806:578524-579274	normoxia	hypoxia	604.547	262.399	-0.834615	11.2898	0	orf19.3797		S. cerevisiae ortholog MRPL11 has structural constituent of ribosome and localizes to mitochondrial large ribosomal subunit
cpar2_701770	contig006110:375739-375919	normoxia	hypoxia	786.013	339.84	-0.8385	12.9156	0	orf19.596.1	NOP10	ORF Predicted by Annotation Working Group; flucytosine induced
cpar2_701820	contig006110:383581-384420	normoxia	hypoxia	14723.5	6351.75	-0.840714	56.0034	0	orf19.6286.2	RPS27	Putative ribosomal protein; genes encoding cytoplasmic ribosomal subunits, translation factors, and tRNA synthetases are downregulated upon phagocytosis by murine macrophage
cpar2_407920	contig006372:1762471-1763677	normoxia	hypoxia	2254.15	971.371	-0.841819	21.9332	0	orf19.5338	GAL4	Transcription factor with zinc cluster DNA-binding motif involved in control of glycolysis; ortholog of S. cerevisiae Gal4p, but not involved in the regulation of galactose utilization genes; caspofungin repressed
cpar2_401120	contig006372:229209-230295	normoxia	hypoxia	370.096	158.987	-0.844943	8.91053	0	orf19.4159		Ortholog of S. cerevisiae YMR166C
cpar2_107880	contig005569:1662540-1663029	normoxia	hypoxia	348.474	149.217	-0.848161	8.66947	0	orf19.444
cpar2_501680	contig006139:402828-403622	normoxia	hypoxia	9241.33	3954.44	-0.848848	44.6707	0	orf19.4149.1		Ortholog of S. cerevisiae RPS11B and RPS11A
cpar2_211150	contig005809:2374807-2376058	normoxia	hypoxia	209.355	89.4749	-0.850074	6.73034	1.69e-11	orf19.2017		S. cerevisiae ortholog RPA49 has role in transcription of nuclear rRNA large RNA polymerase I transcript, regulation of cell size, RNA elongation from RNA polymerase I promoter and localizes to DNA-directed RNA polymerase I complex
cpar2_800380	contig005807:97090-97276	normoxia	hypoxia	648.759	277.238	-0.850186	11.8489	0	orf19.7499.1
cpar2_808240	contig005807:1907287-1908340	normoxia	hypoxia	471.815	201.613	-0.850235	10.1051	0	orf19.6730		S. cerevisiae ortholog YCR016W localizes to nucleolus
cpar2_208440	contig005809:1808318-1809446	normoxia	hypoxia	994.104	423.03	-0.854398	14.7183	0	orf19.5064	MRPL3	Predicted ORF in Assemblies 19, 20 and 21; downregulated in core stress response; protein detected by mass spec in exponential and stationary phase cultures
cpar2_600560	contig005504:145063-145777	normoxia	hypoxia	642.358	272.922	-0.855961	11.8463	0	orf19.5550	MRT4	Predicted ORF in Assemblies 19, 20 and 21; mutation confers hypersensitivity to tubercidin (7-deazaadenosine); transcription is upregulated in both intermediate and mature biofilms
cpar2_105960	contig005569:1299460-1300176	normoxia	hypoxia	10887	4600.65	-0.861373	48.9849	0	orf19.2994.1	RPS16A	Macrophage/pseudohyphal-induced after 16 h
cpar2_300460	contig005806:88051-88561	normoxia	hypoxia	280.694	118.447	-0.8628	7.87455	3.33e-15	orf19.6909
cpar2_403400	contig006372:743481-744372	normoxia	hypoxia	261.056	110.127	-0.863105	7.59597	3.06e-14	orf19.2667	RPF1	Predicted ORF in Assemblies 19, 20 and 21; essential for growth
cpar2_100790	contig005569:142938-143751	normoxia	hypoxia	611.082	257.768	-0.863172	11.6222	0	orf19.3938		Predicted ORF in Assemblies 19, 20 and 21; mutation confers hypersensitivity to 5-fluorocytosine (5-FC), 5-fluorouracil (5-FU), and tubercidin (7-deazaadenosine)
cpar2_104970	contig005569:1082228-1082570	normoxia	hypoxia	550.515	232.123	-0.863585	11.0349	0	orf19.2201		S. cerevisiae ortholog CBP6 localizes to mitochondrion
cpar2_204350	contig005809:882659-884498	normoxia	hypoxia	89.9807	37.7831	-0.867734	4.47616	7.6e-06	orf19.695	RGS2	Protein of RGS superfamily; not essential for viability
cpar2_801880	contig005807:437962-438583	normoxia	hypoxia	12653.3	5306.72	-0.868942	53.1315	0	orf19.4931.1	RPL14	Putative ribosomal protein L14; promoter bound directly by Tbf1p
cpar2_203410	contig005809:680968-681244	normoxia	hypoxia	561.341	235.351	-0.86925	11.1936	0	orf19.639.1		S. cerevisiae ortholog MRPL44 has structural constituent of ribosome and localizes to mitochondrial large ribosomal subunit
cpar2_500490	contig006139:111512-112712	normoxia	hypoxia	90.1911	37.7363	-0.871307	4.49419	6.98e-06
cpar2_107540	contig005569:1596669-1597419	normoxia	hypoxia	219.842	91.8489	-0.872765	7.02469	2.15e-12	orf19.2472
cpar2_500540	contig006139:121097-122756	normoxia	hypoxia	469.769	196.007	-0.874092	10.2795	0	orf19.1235	HOM3	Putative L-aspartate 4-P-transferase; fungal-specific (no human or murine homolog); regulated by Gcn2p and Gcn4p
cpar2_400470	contig006372:107715-108714	normoxia	hypoxia	6337.26	2642.96	-0.874548	37.769	0	orf19.4602	MDH1-1	Predicted malate dehydrogenase; macrophage-induced protein
cpar2_300030	contig005806:8940-9180	normoxia	hypoxia	470.927	196.105	-0.87605	10.3081	0
cpar2_802160	contig005807:497612-498356	normoxia	hypoxia	220.532	91.834	-0.876062	7.05408	1.74e-12	orf19.2386		Ortholog of S. cerevisiae UTP11
cpar2_103040	contig005569:686972-687164	normoxia	hypoxia	1038.31	432.282	-0.876267	15.3087	0	orf19.2511.2
cpar2_603570	contig005504:850052-850380	normoxia	hypoxia	743.637	309.364	-0.877033	12.9634	0	orf19.1203.1
cpar2_602220	contig005504:520125-521385	normoxia	hypoxia	177.213	73.6913	-0.877467	6.33042	2.44e-10	orf19.3455		Predicted ORF in Assemblies 19, 20 and 21; possibly an essential gene, disruptants not obtained by UAU1 method
cpar2_101940	contig005569:435671-443171	normoxia	hypoxia	252.192	104.741	-0.878699	7.55912	4.06e-14	orf19.3159	UTP20	Protein likely to be essential for growth; similar to S. cerevisiae Utp20p, which is a putative snoRNA-binding protein; downregulated in core stress response; mutation confers resistance to 5-fluorocytosine (5-FC) and parnafungin
cpar2_601420	contig005504:351739-352483	normoxia	hypoxia	4776.87	1983.9	-0.878719	32.8991	0	orf19.3475		Described as a Gag-related protein; hyphal induced; downregulation correlates with clinical development of fluconazole resistance; repressed by nitric oxide, 17-beta-estradiol, ethynyl estradiol
cpar2_808860	contig005807:2043989-2044652	normoxia	hypoxia	1497.24	620.589	-0.88071	18.4474	0	orf19.6794	FESUR1	Protein described as ubiquinone reductase; transcriptionally induced by interaction with macrophage; alkaline downregulated; repressed by nitric oxide; clade-associated gene expression
cpar2_601450	contig005504:357129-357675	normoxia	hypoxia	405.022	167.577	-0.882497	9.60804	0	orf19.3478	NIP7	Protein described as a nucleolar protein with role in ribosomal assembly; hyphal induced
cpar2_104610	contig005569:1015420-1017019	normoxia	hypoxia	245.904	101.734	-0.882578	7.48696	7.04e-14	orf19.23	RTA3	Similar to S. cerevisiae Rta1p (role in 7-aminocholesterol resistance) and Rsb1p (flippase); putative membrane protein; putative drug-responsive regulatory site; induced by fluphenazine, estradiol, ketoconazole, caspofungin
cpar2_300240	contig005806:47033-47783	normoxia	hypoxia	16256.9	6717.05	-0.883871	60.9367	0	orf19.7018	RPS18	Predicted ribosomal protein; genes encoding cytoplasmic ribosomal subunits, translation factors, and tRNA synthetases are downregulated upon phagocytosis by murine macrophage; repressed by nitric oxide
cpar2_105650	contig005569:1229187-1229532	normoxia	hypoxia	389.523	160.091	-0.889183	9.47135	0	orf19.755	MRPL37	Predicted ORF in Assemblies 19, 20 and 21; shows colony morphology-related gene regulation by Ssn6p
cpar2_108800	contig005569:1853371-1854466	normoxia	hypoxia	147.35	60.4732	-0.890612	5.83174	5.49e-09	orf19.3043		S. cerevisiae ortholog TGL2 has triglyceride lipase activity, has role in triglyceride catabolic process and localizes to mitochondrion
cpar2_106320	contig005569:1358724-1359182	normoxia	hypoxia	14205.3	5821.5	-0.892057	57.3231	0	orf19.3690.2		S. cerevisiae ortholog RPL26B has structural constituent of ribosome, RNA binding, has role in translation and localizes to cytosolic large ribosomal subunit
cpar2_302470	contig005806:586541-586829	normoxia	hypoxia	695.033	283.967	-0.895103	12.7092	0	orf19.2650.1		S. cerevisiae ortholog MRP10 has structural constituent of ribosome, has role in mitochondrial respiratory chain complex assembly, mitochondrial translation and localizes to mitochondrial small ribosomal subunit
cpar2_807690	contig005807:1785665-1785833	normoxia	hypoxia	1393.99	567.871	-0.898029	18.0389	0	orf19.1650		S. cerevisiae ortholog TOM6 has protein channel activity, has role in protein import into mitochondrial matrix and localizes to mitochondrial outer membrane translocase complex
cpar2_304180	contig005806:996333-996654	normoxia	hypoxia	682.835	277.994	-0.898653	12.6312	0	orf19.962
cpar2_106560	contig005569:1407588-1407762	normoxia	hypoxia	2188.08	889.767	-0.89982	22.6309	0	orf19.2959.1		Gene induced by hypoxia and ketoconazole
cpar2_400160	contig006372:50388-51777	normoxia	hypoxia	66.5819	27.0321	-0.901408	3.95247	7.73e-05	orf19.2751		Predicted membrane transporter, member of the monocarboxylate porter (MCP) family, major facilitator superfamily (MFS); alkaline upregulated by Rim101p; possibly an essential gene, disruptants not obtained by UAU1 method
cpar2_702900	contig006110:618154-618793	normoxia	hypoxia	483.331	194.896	-0.908238	10.7037	0	orf19.7160		S. cerevisiae ortholog YAR1 has role in ribosomal small subunit biogenesis, cellular response to oxidative stress, response to osmotic stress and localizes to cytoplasm
cpar2_300620	contig005806:113393-115145	normoxia	hypoxia	318.987	128.626	-0.908241	8.69563	0	orf19.7077		Putative ferric reductase; transcription is activated by Mac1p under copper starvation; Plc1p-regulated; transcription is negatively regulated by Rim101p
cpar2_802740	contig005807:612552-613248	normoxia	hypoxia	456.259	183.61	-0.910247	10.4152	0	orf19.2564
cpar2_213170	contig005809:2814953-2815437	normoxia	hypoxia	2667.53	1069.57	-0.913899	25.2516	0	orf19.2066.1	ATP18	F1F0 ATP synthase complex subunit; gene has intron
cpar2_103330	contig005569:746064-747537	normoxia	hypoxia	165.79	66.2109	-0.917879	6.31371	2.72e-10
cpar2_108100	contig005569:1707671-1711697	normoxia	hypoxia	1118.96	446.568	-0.918567	16.4109	0	orf19.51
cpar2_109290	contig005569:1959158-1961114	normoxia	hypoxia	924.107	368.015	-0.920704	14.937	0	orf19.3341		Putative tRNA-Arg synthetase; essential; genes encoding ribosomal subunits, translation factors, and tRNA synthetases are downregulated upon phagocytosis by murine macrophage; downregulated by growth in the mouse cecum
cpar2_106990	contig005569:1489733-1490939	normoxia	hypoxia	116.975	46.3751	-0.925197	5.33167	9.73e-08	orf19.1063		S. cerevisiae ortholog GPI18 has dolichyl-phosphate-mannose-glycolipid alpha-mannosyltransferase activity and has role in GPI anchor biosynthetic process
cpar2_700400	contig006110:78370-78592	normoxia	hypoxia	933.19	369.362	-0.92683	15.077	0	orf19.7255	RPC10	Predicted ORF in Assemblies 19, 20 and 21; flucytosine induced
cpar2_102810	contig005569:646341-646878	normoxia	hypoxia	1010.66	399.738	-0.927547	15.6984	0	orf19.240		Membrane-localized protein
cpar2_301560	contig005806:358225-358432	normoxia	hypoxia	908.025	356.585	-0.934699	14.9563	0	orf19.6531.1	TOM71	ORF Predicted by Annotation Working Group; flucytosine induced
cpar2_110080	contig005569:2145424-2146444	normoxia	hypoxia	671.994	262.917	-0.93841	12.9003	0	orf19.3291	HMT1	Major type I protein arginine methyltransferases (PRMT) involved in asymmetric dimethylation of arginine residues; involved in nuclear export of Npl3p
cpar2_211970	contig005809:2579299-2580447	normoxia	hypoxia	1659.14	648.948	-0.938701	20.2744	0	orf19.1517	ARO3	3-Deoxy-D-arabinoheptulosonate-7-phosphate synthase; enzyme of aromatic amino acid biosynthesis; GCN-regulated; feedback-inhibited by phenylalanine when heterologously produced in S. cerevisiae; Aro3p and Aro4p catalyze the same reaction
cpar2_200870	contig005809:152982-153558	normoxia	hypoxia	739.588	288.392	-0.941771	13.5656	0	orf19.6600		S. cerevisiae ortholog UPS1 has role in cardiolipin metabolic process and localizes to extrinsic to mitochondrial inner membrane, mitochondrial intermembrane space
cpar2_106430	contig005569:1385331-1385889	normoxia	hypoxia	218.493	85.0827	-0.943132	7.38037	1.58e-13	orf19.2934		S. cerevisiae ortholog BUD20 has role in cellular bud site selection and localizes to nucleus
cpar2_107920	contig005569:1669885-1670212	normoxia	hypoxia	1405.6	545.953	-0.945688	18.7528	0	orf19.446.2		Predicted ORF in Assembly 20 and 21; gene has intron
cpar2_206430	contig005809:1366767-1367918	normoxia	hypoxia	895.811	347.21	-0.947799	14.9928	0	orf19.3559		S. cerevisiae ortholog Mrps35p is a structural constituent of ribosome and localizes to mitochondrial small ribosomal subunit; the snoRNA CD39 is encoded within the MRPS35 intron
cpar2_404080	contig006372:909102-909585	normoxia	hypoxia	195.913	75.9206	-0.947985	7.01231	2.34e-12	orf19.5860		Predicted ORF from Assembly 19; removed from Assembly 20; subsequently reinstated in Assembly 21 based on comparative genome analysis
cpar2_601570	contig005504:382570-385837	normoxia	hypoxia	1334.88	516.566	-0.94939	18.322	0	orf19.2138	ILS1	Protein similar to isoleucyl-tRNA synthetase, the target of drugs including the cyclic beta-amino acid icofungipen/PLD-118/BAY-10-8888 and mupirocin; detected by mass spec in exponential and stationary phase cultures
cpar2_104130	contig005569:914606-915325	normoxia	hypoxia	5019.26	1942.19	-0.949469	35.5301	0	orf19.3579	ATP4	Putative F0-ATP synthase subunit 4; macrophage/pseudohyphal-induced
cpar2_807840	contig005807:1814129-1814396	normoxia	hypoxia	738.377	285.073	-0.951708	13.6486	0	orf19.6183		S. cerevisiae ortholog TIM8 has protein transporter activity, has role in protein import into mitochondrial inner membrane and localizes to mitochondrial intermembrane space protein transporter complex
cpar2_703850	contig006110:838538-838860	normoxia	hypoxia	1795.44	692.225	-0.953092	21.3034	0	orf19.6696	TIM9	Predicted ORF in Assemblies 19, 20 and 21; transcription is upregulated in both intermediate and mature biofilms
cpar2_107970	contig005569:1685683-1686781	normoxia	hypoxia	1522.42	585.936	-0.954847	19.6406	0	orf19.4060	ARO4	3-Deoxy-D-arabinoheptulosonate-7-phosphate synthase; enzyme of aromatic amino acid biosynthesis; GCN-regulated; feedback-inhibited by tyrosine when produced in S. cerevisiae; fungal-specific; Aro3p and Aro4p catalyze the same reaction
cpar2_101990	contig005569:451497-451845	normoxia	hypoxia	429.582	165.298	-0.955065	10.4346	0	orf19.252		S. cerevisiae ortholog FMP37 localizes to mitochondrion
cpar2_400600	contig006372:136843-137119	normoxia	hypoxia	1651.07	635.188	-0.955257	20.4593	0	orf19.4577.3		S. cerevisiae ortholog TIM10 has unfolded protein binding, protein transporter activity and has role in protein import into mitochondrial inner membrane
cpar2_210320	contig005809:2214911-2215256	normoxia	hypoxia	1252.95	480.865	-0.957668	17.8522	0	orf19.1485		S. cerevisiae ortholog MRPL31 has structural constituent of ribosome and localizes to mitochondrial large ribosomal subunit
cpar2_602580	contig005504:611438-612275	normoxia	hypoxia	18479.2	7090.27	-0.957924	68.5714	0	orf19.3415.1	RPL32	Putative component of the large (60S) ribosomal subunit
cpar2_302480	contig005806:587001-588252	normoxia	hypoxia	1799.75	686.712	-0.96349	21.4808	0	orf19.2651	CAM1-1	Putative translation elongation factor; genes encoding ribosomal subunits, translation factors, and tRNA synthetases are downregulated upon phagocytosis by murine macrophage
cpar2_702010	contig006110:427511-427784	normoxia	hypoxia	450.177	171.731	-0.96371	10.7448	0	orf19.3704.1		S. cerevisiae ortholog RSM19 has structural constituent of ribosome and localizes to mitochondrial small ribosomal subunit
cpar2_110140	contig005569:2152492-2152804	normoxia	hypoxia	724.762	275.633	-0.966774	13.6616	0	orf19.3297		S. cerevisiae ortholog RSM27 has structural constituent of ribosome and localizes to mitochondrial small ribosomal subunit
cpar2_803150	contig005807:693392-694427	normoxia	hypoxia	5161.5	1962.06	-0.967232	36.4692	0	orf19.3223	ATP3	F1-ATP synthase complex subunit; flucytosine induced; caspofungin repressed; macrophage/pseudohyphal-induced
cpar2_807830	contig005807:1813294-1814026	normoxia	hypoxia	179.189	67.9972	-0.968974	6.80301	1.02e-11	orf19.6184
cpar2_701010	contig006110:226862-227576	normoxia	hypoxia	629.738	238.62	-0.970433	12.7658	0	orf19.5235		Protein not essential for viability; protein level decreased in stationary phase cultures
cpar2_300530	contig005806:101279-102524	normoxia	hypoxia	181.599	68.7506	-0.971314	6.85932	6.92e-12	orf19.6918
cpar2_100620	contig005569:107382-109116	normoxia	hypoxia	1285.95	486.811	-0.971373	18.2538	0	orf19.3941	URA7	Predicted ORF in Assemblies 19, 20 and 21; flucytosine induced; protein detected by mass spec in exponential and stationary phase cultures
cpar2_101040	contig005569:189595-190088	normoxia	hypoxia	306.3	115.91	-0.971746	8.91093	0	orf19.3972		S. cerevisiae ortholog GOT1 has role in Golgi to endosome transport, ER to Golgi vesicle-mediated transport and localizes to Golgi membrane, endoplasmic reticulum, ER to Golgi transport vesicle
cpar2_208450	contig005809:1809757-1809949	normoxia	hypoxia	1060.11	400.743	-0.972809	16.5895	0	orf19.5064.1
cpar2_201840	contig005809:340284-340662	normoxia	hypoxia	2583.05	970.217	-0.979207	26.0053	0	orf19.3757	ATP20	Putative mitochondrial ATP synthase; shows colony morphology-related gene regulation by Ssn6p; flucytosine induced; caspofungin repressed; macrophage/pseudohyphal-induced
cpar2_108920	contig005569:1882721-1883222	normoxia	hypoxia	654.013	245.467	-0.979964	13.0919	0	orf19.3064	MRPL27	Putative ribosomal protein
cpar2_300230	contig005806:45890-46706	normoxia	hypoxia	1024.92	384.655	-0.980028	16.3899	0	orf19.7019	YML6	Protein described as a mitochondrial ribosomal protein; induced upon adherence to polystyrene
cpar2_808200	contig005807:1899343-1900822	normoxia	hypoxia	1744.54	651.788	-0.984529	21.4461	0	orf19.6724	FUM12	Protein described as similar to fumarate hydratase, enzyme of citric acid cycle; fluconazole-downregulated; downregulated by Efg1p; transcriptionally regulated by iron; expression greater in high iron
cpar2_803710	contig005807:822003-822678	normoxia	hypoxia	659.505	245.835	-0.986828	13.2059	0	orf19.7486	MRPL6	Putative mitochondrial ribosomal protein
cpar2_209010	contig005809:1936201-1937641	normoxia	hypoxia	382.152	141.758	-0.991701	10.0843	0	orf19.6209		Predicted membrane transporter, member of the monocarboxylate porter (MCP) family, major facilitator superfamily (MFS); possibly an essential gene, disruptants not obtained by UAU1 method
cpar2_203600	contig005809:734183-734606	normoxia	hypoxia	875.097	323.279	-0.995819	15.3003	0	orf19.5279		S. cerevisiae ortholog MRPL51 has structural constituent of ribosome, has role in aerobic respiration and localizes to mitochondrial large ribosomal subunit
cpar2_503440	contig006139:797585-798224	normoxia	hypoxia	3845.54	1410.57	-1.00292	32.2188	0	orf19.5419	ATP5	Predicted ORF in Assemblies 19, 20 and 21; caspofungin repressed; protein level decreased in stationary phase cultures
cpar2_600750	contig005504:200768-205274	normoxia	hypoxia	1416.34	518.636	-1.00463	19.5741	0	orf19.5759	SNQ2	Protein similar to S. cerevisiae Snq2p transporter; member of PDR subfamily of ABC family; transposon mutation affects filamentation; benomyl-induced transcription; detected at yeast-form cell plasma membrane by mass spec
cpar2_207080	contig005809:1507178-1510253	normoxia	hypoxia	855.025	312.967	-1.00503	15.2124	0	orf19.385	GCV2	Putative protein of glycine catabolism; downregulated by Efg1p; Hog1p-induced; upregulated by Rim101p at acid pH; transcription is activated in the presence of elevated CO2; protein detected by mass spec in stationary phase cultures
cpar2_209410	contig005809:2015751-2016466	normoxia	hypoxia	15659.6	5704.97	-1.00975	65.2954	0	orf19.3572.3		Ortholog of S. cerevisiae RPL31A and RPL31B
cpar2_702780	contig006110:596275-597421	normoxia	hypoxia	386.854	139.63	-1.01905	10.322	0	orf19.6477		S. cerevisiae ortholog TRM82 has tRNA (guanine-N7-)-methyltransferase activity, has role in tRNA methylation and localizes to nucleus
cpar2_808020	contig005807:1858538-1859615	normoxia	hypoxia	1588.85	573.158	-1.01961	20.9258	0	orf19.6173	STD1	Protein described as transcription factor involved in control of glucose-regulated gene expression; repressed by Rgt1p
cpar2_109550	contig005569:2012998-2013748	normoxia	hypoxia	192.961	69.3323	-1.02358	7.31019	2.67e-13	orf19.6100		Protein not essential for viability; similar to S. cerevisiae Crd1p, which is cardiolipin synthase; transcription is upregulated in clinical isolates from HIV+ patients with oral candidiasis
cpar2_109430	contig005569:1985315-1985807	normoxia	hypoxia	1234.4	442.668	-1.02552	18.5112	0	orf19.3357		S. cerevisiae ortholog FYV4 localizes to mitochondrion
cpar2_105600	contig005569:1219522-1219765	normoxia	hypoxia	903.681	323.895	-1.02606	15.8437	0	orf19.760
cpar2_402340	contig006372:515190-516390	normoxia	hypoxia	151.126	54.0821	-1.02761	6.48528	8.86e-11	orf19.36		Predicted ORF in Assemblies 19, 20 and 21; clade-associated gene expression
cpar2_402390	contig006372:523842-524589	normoxia	hypoxia	841.692	300.227	-1.03087	15.3352	0	orf19.4176		S. cerevisiae ortholog MRPS17 has structural constituent of ribosome and localizes to mitochondrial small ribosomal subunit
cpar2_207190	contig005809:1531682-1532129	normoxia	hypoxia	426.291	151.333	-1.03564	10.9447	0	orf19.397		S. cerevisiae ortholog MRPL28 has structural constituent of ribosome and localizes to mitochondrial large ribosomal subunit
cpar2_302150	contig005806:518560-519487	normoxia	hypoxia	867.747	304.871	-1.04601	15.7113	0	orf19.3831		S. cerevisiae ortholog PXR1 has telomerase inhibitor activity, has role in box C/D snoRNA 3'-end processing, negative regulation of telomere maintenance via telomerase and localizes to nucleoplasm, nucleolus
cpar2_401430	contig006372:301755-301914	normoxia	hypoxia	9930.47	3485.05	-1.04713	53.1844	0	orf19.4684.2	RPL40B	Protein with similarity to the ribosomal protein portion of S. cerevisiae Rpl40Bp; shows colony morphology-related gene regulation by Ssn6p; transcription is positively regulated by Tbf1p
cpar2_208220	contig005809:1763425-1764088	normoxia	hypoxia	236.404	82.8634	-1.04835	8.2118	2.22e-16	orf19.6194		Protein not essential for viability
cpar2_208480	contig005809:1813448-1814117	normoxia	hypoxia	185.936	65.0931	-1.04959	7.28795	3.15e-13	orf19.5067		Ortholog of S. cerevisiae LRP1
cpar2_303760	contig005806:876161-877532	normoxia	hypoxia	354.134	122.314	-1.06308	10.1364	0	orf19.920	RMT2	Minor protein arginine methyltransferases (PRMT) involved in methylation of arginine residues
cpar2_303940	contig005806:927774-928686	normoxia	hypoxia	24389.8	8392.41	-1.06684	84.2999	0	orf19.930	PET9	Mitochondrial ADP/ATP carrier protein involved in ATP biosynthesis; possible lipid raft component; 3 predicted transmembrane helices; flucytosine induced; ketoconazole-induced; downregulated by Efg1p
cpar2_701380	contig006110:289511-290180	normoxia	hypoxia	137.196	47.07	-1.06977	6.33303	2.4e-10
cpar2_301230	contig005806:269042-269507	normoxia	hypoxia	513.977	176.058	-1.07137	12.2688	0	orf19.6503
cpar2_701580	contig006110:329808-329929	normoxia	hypoxia	15749.9	5354.4	-1.07891	68.2018	0
cpar2_303360	contig005806:788144-789074	normoxia	hypoxia	727.602	246.478	-1.08248	14.6879	0	orf19.585		S. cerevisiae ortholog MRPL17 has structural constituent of ribosome and localizes to mitochondrial large ribosomal subunit
cpar2_304090	contig005806:975344-975701	normoxia	hypoxia	464.222	155.909	-1.09109	11.7874	0	orf19.947	MRP17	Predicted mitochondrial ribosomal protein
cpar2_801860	contig005807:433862-435161	normoxia	hypoxia	305.002	102.34	-1.09202	9.55924	0	orf19.4933	FAD3	Omega-3 fatty acid desaturase, involved in production of alpha-linolenic acid, which is a major component of membranes; caspofungin induced; Plc1p-regulated; shows colony morphology-related gene regulation by Ssn6p
cpar2_602160	contig005504:511706-512510	normoxia	hypoxia	12587	4215.07	-1.094	61.4749	0	orf19.687.1	RPL25	ORF Predicted by Annotation Working Group; shows colony morphology-related gene regulation by Ssn6p
cpar2_202720	contig005809:520830-521751	normoxia	hypoxia	195.685	65.4752	-1.09484	7.66854	1.73e-14	orf19.4962
cpar2_403460	contig006372:750955-751879	normoxia	hypoxia	1063.59	348.526	-1.11569	18.0765	0	orf19.3367		S. cerevisiae ortholog MRPL22 has structural constituent of ribosome and localizes to mitochondrial large ribosomal subunit
cpar2_304170	contig005806:995811-996123	normoxia	hypoxia	530.14	173.188	-1.11876	12.7824	0	orf19.961.2		Ortholog of S. cerevisiae YDR115W
cpar2_803410	contig005807:757785-758178	normoxia	hypoxia	10315.2	3337.84	-1.12829	56.6603	0	orf19.6265	RPS22A	Predicted ribosomal protein; genes encoding cytoplasmic ribosomal subunits, translation factors, and tRNA synthetases are downregulated upon phagocytosis by murine macrophage
cpar2_103030	contig005569:686152-686440	normoxia	hypoxia	1388.28	448.063	-1.13089	20.8138	0	orf19.2511.1	MRPL33	ORF predicted by Annotation Working Group; increased expression observed in an ssr1 homozygous null mutant; transcription is upregulated in both intermediate and mature biofilms
cpar2_211380	contig005809:2423733-2424573	normoxia	hypoxia	1100.45	355.158	-1.13092	18.5312	0	orf19.828		Predicted ORF in Assemblies 19, 20 and 21; decreased expression in response to prostaglandins
cpar2_702290	contig006110:497306-497580	normoxia	hypoxia	17049.9	5486.25	-1.1339	73.0521	0	orf19.7048.1	RPS28B	Putative ribosomal protein S28B
cpar2_500930	contig006139:220923-221739	normoxia	hypoxia	7253.93	2301.11	-1.14815	47.9886	0	orf19.1409.1		S. cerevisiae ortholog RPL22B has structural constituent of ribosome, has role in translation and localizes to cytosolic large ribosomal subunit
cpar2_700570	contig006110:120343-121510	normoxia	hypoxia	2701.38	852.853	-1.15293	29.3536	0	orf19.7219	FTR1	High-affinity iron permease (ferric citrate, ferrioxamines E or B, transferrin); required for mouse virulence, low-iron growth; iron, amphotericin B, caspofungin, ciclopirox, Hog1p regulated; complements S. cerevisiae ftr1 iron transport
cpar2_406160	contig006372:1408117-1409656	normoxia	hypoxia	109.522	34.0648	-1.16786	5.95303	2.63e-09	orf19.1614	MEP1	Ammonium permease; Mep1p is a more efficient ammonium permease than Mep2p, whereas Mep2p has additional regulatory role; not essential for viability; 11 predicted transmembrane regions; low mRNA abundance; hyphal downregulated
cpar2_103780	contig005569:852299-852863	normoxia	hypoxia	836.095	257.24	-1.17873	16.5324	0	orf19.2438		S. cerevisiae ortholog MRPS12 localizes to ribosome, mitochondrion
cpar2_201820	contig005809:337620-338307	normoxia	hypoxia	644.104	197.448	-1.18239	14.5353	0	orf19.3755		S. cerevisiae ortholog MRPL15 has structural constituent of ribosome and localizes to mitochondrial large ribosomal subunit
cpar2_100200	contig005569:38065-38977	normoxia	hypoxia	1396.82	424.473	-1.19111	21.491	0	orf19.4026	HIS1	ATP phosphoribosyl transferase; enzyme of histidine biosynthesis; fungal-specific (no human, murine homolog); upregulated in biofilm; acid upregulated/alkaline downregulated by Rim101p; regulated by Gcn2p, Gcn4p; strain CA9 is a his1 mutant
cpar2_503670	contig006139:838082-838625	normoxia	hypoxia	230.929	69.454	-1.20144	8.77917	0
cpar2_213570	contig005809:2892424-2892661	normoxia	hypoxia	14029.5	4216.39	-1.20218	68.4508	0	orf19.2111.2	RPL38	Predicted ribosomal protein; genes encoding cytoplasmic ribosomal subunits, translation factors, and tRNA synthetases are downregulated upon phagocytosis by murine macrophage
cpar2_209450	contig005809:2022508-2023159	normoxia	hypoxia	13242.6	3944.63	-1.21108	66.7667	0	orf19.6882.1		S. cerevisiae ortholog RPL33A has structural constituent of ribosome, has role in translation and localizes to cytosolic large ribosomal subunit
cpar2_803630	contig005807:807215-808568	normoxia	hypoxia	3373.35	1004.15	-1.21177	33.7082	0	orf19.4826	IDH1	Predicted ORF in Assemblies 19, 20 and 21; soluble protein in hyphae; protein level decreased in stationary phase cultures
cpar2_211140	contig005809:2374074-2374653	normoxia	hypoxia	353.533	105.233	-1.2118	10.9126	0	orf19.2018		S. cerevisiae ortholog JJJ3 has role in peptidyl-diphthamide biosynthetic process from peptidyl-histidine and localizes to cytoplasm, nucleus
cpar2_107930	contig005569:1670807-1671140	normoxia	hypoxia	959.45	283.987	-1.21743	18.0216	0	orf19.446.1		Predicted ORF in Assembly 20 and 21; gene has intron
cpar2_701730	contig006110:371786-372704	normoxia	hypoxia	779.181	230.185	-1.21936	16.2542	0	orf19.6136		Predicted ORF in Assemblies 19, 20 and 21; repressed by nitric oxide
cpar2_803140	contig005807:692459-692863	normoxia	hypoxia	1561.37	460.749	-1.22046	23.0201	0	orf19.3223.1		Protein described as 12kDa subunit of mitochondrial NADH-ubiquinone oxidoreductase; gene has intron
cpar2_600210	contig005504:50787-51132	normoxia	hypoxia	2514.9	738.188	-1.22579	29.2827	0	orf19.5597.1
cpar2_208740	contig005809:1875429-1875957	normoxia	hypoxia	4372.95	1281.07	-1.22774	38.6458	0	orf19.2785	ATP7	Putative subunit of the F1F0-ATPase complex; shows colony morphology-related gene regulation by Ssn6p; farnesol-, macrophage-downregulated protein abundance
cpar2_200290	contig005809:46948-47434	normoxia	hypoxia	4520.23	1316.65	-1.23347	39.3871	0	orf19.7678		S. cerevisiae ortholog ATP16 has ATPase activity, hydrogen ion transporting ATP synthase activity, rotational mechanism and has role in ATP synthesis coupled proton transport
cpar2_802460	contig005807:553953-554457	normoxia	hypoxia	11061.1	3210.75	-1.23693	61.7034	0	orf19.3268	TMA19	Cell wall protein, ortholog of S. cerevisiae Tma19p (Ykl065cp)
cpar2_405570	contig006372:1278717-1279381	normoxia	hypoxia	12413.5	3593.28	-1.23972	65.4433	0	orf19.5964.2	RPL35	Protein described as a ribosomal protein; downregulation correlates with clinical development of fluconazole resistance; shows colony morphology-related gene regulation by Ssn6p
cpar2_404800	contig006372:1086306-1090458	normoxia	hypoxia	134.079	38.2835	-1.25341	6.84005	7.92e-12	orf19.7400	ALS7	ALS family protein; hypermutable contingency gene; growth-regulated, downregulated in biofilm; two variable repeat regions; expression in S. cerevisiae does not confer adhesiveness; ALS family includes adhesins, cell-surface glycoproteins
cpar2_203160	contig005809:627876-634503	normoxia	hypoxia	745.28	212.56	-1.25453	16.1338	0	orf19.2360	URA2	Predicted ORF in Assemblies 19, 20 and 21; flucytosine induced; macrophage/pseudohyphal-induced; intron in 5'-UTR
cpar2_803420	contig005807:758455-758898	normoxia	hypoxia	11486.2	3252.93	-1.26159	63.5197	0	orf19.6264.4		Ortholog of S. cerevisiae RPL39
cpar2_403070	contig006372:669248-669617	normoxia	hypoxia	554.125	154.824	-1.2751	14.0269	0	orf19.3777		S. cerevisiae ortholog IMG2 has structural constituent of ribosome and localizes to mitochondrial large ribosomal subunit
cpar2_105160	contig005569:1125994-1126255	normoxia	hypoxia	5802.44	1607.82	-1.2834	45.5374	0	orf19.5201.1
cpar2_700410	contig006110:78743-79970	normoxia	hypoxia	185.708	51.2909	-1.28666	8.15694	4.44e-16	orf19.7254
cpar2_303000	contig005806:716251-718951	normoxia	hypoxia	40.0078	10.8705	-1.30302	3.80962	0.000139178	orf19.1106		Protein with Mob2p-dependent hyphal regulation; fluconazole-induced
cpar2_800530	contig005807:136649-138317	normoxia	hypoxia	5460.99	1455.38	-1.32236	44.8265	0	orf19.7514	PCK1	Phosphoenolpyruvate carboxykinase; role in gluconeogenesis; regulated by hyphal switch, carbon source; repressed on glucose; induced by fluconazole, phagocytosis, H2O2; predicted ATP-dependent, dimeric; predicted PKC phosphorylation sites
cpar2_703320	contig006110:717534-718734	normoxia	hypoxia	113.955	30.2093	-1.32765	6.48772	8.71e-11	orf19.6570	NUP	Nucleoside permease; adenosine and guanosine are substrates, whereas cytidine, adenine, guanine, uridine, uracil are not; similar to a nucleoside permease of S. pombe; possibly processed by Kex2p
cpar2_700110	contig006110:24485-26243	normoxia	hypoxia	67.1014	17.547	-1.34132	5.00255	5.66e-07	orf19.2158	NAG3	Putative transporter of the major facilitator superfamily (MFS); similar to Nag4p; required for wild-type mouse virulence and cycloheximide resistance; in gene cluster that includes genes encoding enzymes of GlcNAc catabolism
cpar2_300770	contig005806:147967-149761	normoxia	hypoxia	59.8463	15.4632	-1.35332	4.74399	2.1e-06	orf19.7148	TPO2	Putative polyamine transport protein; fungal-specific (no human or murine homolog)
cpar2_602990	contig005504:703406-704207	normoxia	hypoxia	2094.3	528.003	-1.37787	28.2947	0	orf19.3646	CTR1	Copper transporter; probably multimeric; transcribed if copper limited; induced by Mac1p, macrophage interaction, alkaline pH via Rim101p; 17-beta-estradiol downregulated; complements S. cerevisiae ctr1 ctr3 copper transport mutant
cpar2_501010	contig006139:237103-238870	normoxia	hypoxia	48.6012	12.1512	-1.38622	4.32199	1.55e-05	orf19.2882	XUT1	Putative high-affinity, high-capacity xanthine-uric acid/H+ symporter; similar to A. nidulans UapA; member of the Nucleobase-Ascorbate Transporter/Nucleobase-Cation Symporter (NAT/NCS2) family
cpar2_106530	contig005569:1399590-1400541	normoxia	hypoxia	239.956	59.7524	-1.39025	9.61581	0	orf19.2962
cpar2_502050	contig006139:461077-461608	normoxia	hypoxia	925.308	230.025	-1.39194	18.8928	0	orf19.2639
cpar2_104710	contig005569:1038036-1038667	normoxia	hypoxia	4204.49	1007.28	-1.4289	40.7325	0	orf19.5491.1	ATP14	ORF Predicted by Annotation Working Group; macrophage/pseudohyphal-induced
cpar2_603050	contig005504:716748-717852	normoxia	hypoxia	478.331	113.262	-1.4406	13.786	0
cpar2_501380	contig006139:320493-321858	normoxia	hypoxia	1503.37	355.541	-1.44182	24.449	0	orf19.4716	GDH3	NADP-glutamate dehydrogenase; hyphal downregulated expression; transcription is regulated by Nrg1p, Plc1p; downregulated by Efg1p; upregulated by Rim101p at pH 8; ciclopirox olamine and ketoconazole induced; transcript repressed by hypoxia
cpar2_403360	contig006372:737074-737548	normoxia	hypoxia	219.822	51.3017	-1.4551	9.38445	0	orf19.3364
cpar2_401720	contig006372:380162-380504	normoxia	hypoxia	460.027	102.527	-1.50116	13.7453	0	orf19.1417
cpar2_401740	contig006372:384522-386658	normoxia	hypoxia	261.934	56.8134	-1.52832	10.4427	0	orf19.1415	FRE10	Major cell-surface ferric reductase under low-iron conditions; 7 transmembrane regions and a secretion signal predicted; repressed by Tup1p, Rim101p, Ssn6p, Hog1p, caspofungin; ciclopirox olamine induced; not required for filamentous growth
cpar2_300630	contig005806:115930-117721	normoxia	hypoxia	683.447	144.112	-1.55656	16.9812	0
cpar2_402910	contig006372:631519-632218	normoxia	hypoxia	3140.96	612.689	-1.63443	37.0075	0
cpar2_211610	contig005809:2482573-2483683	normoxia	hypoxia	3709.49	707.099	-1.65748	40.3926	0	orf19.5791	IDH2	Protein described as isocitrate dehydrogenase subunit; transcription is upregulated in response to treatment with ciclopirox olamine; transcriptionally regulated by iron; expression greater in high iron
cpar2_502800	contig006139:638278-639100	normoxia	hypoxia	110.548	19.6833	-1.72568	7.05387	1.74e-12	orf19.6169		Predicted ORF in Assemblies 19, 20 and 21; induced by Rgt1p
cpar2_600600	contig005504:152054-152615	normoxia	hypoxia	613.308	103.759	-1.7768	16.7383	0	orf19.715
cpar2_700940	contig006110:208276-209389	normoxia	hypoxia	2321.84	374.471	-1.8246	32.7648	0	orf19.4773	AOX2	Alternative oxidase; induced by antimycin A, some oxidants; growth- and carbon-source-regulated; one of two isoforms (Aox1p and Aox2p); involved in cyanide-resistant respiratory pathway that is absent from S. cerevisiae
cpar2_300120	contig005806:25309-28084	normoxia	hypoxia	42.796	6.29889	-1.91607	4.4898	7.13e-06	orf19.7114	CSA1	Surface antigen on elongating hyphae and buds; no obvious hyphal defects in mutant; strain variation in number of repeat domains; upregulated in filaments; alkaline upregulated by Rim101p; ciclopirox induced; Efg1p- and Cph1p-regulated
cpar2_402900	contig006372:628211-628922	normoxia	hypoxia	785.712	114.742	-1.9239	19.2507	0	orf19.5635	PGA7	Protein described as a putative precursor of a hyphal surface antigen; putative GPI-anchor; induced by ciclopirox olamine, ketoconazole, or by Rim101p at pH 8; regulated during planktonic growth; induced during cell wall regeneration
cpar2_703250	contig006110:701114-702212	normoxia	hypoxia	311.815	44.9128	-1.93769	12.1408	0
cpar2_603010	contig005504:709520-711326	normoxia	hypoxia	103.572	14.9002	-1.93889	6.9978	2.6e-12
cpar2_205880	contig005809:1220177-1220764	normoxia	hypoxia	5599.72	711.115	-2.06364	51.8374	0
cpar2_600590	contig005504:151100-151565	normoxia	hypoxia	577.625	68.1127	-2.13776	16.6866	0	orf19.716		Predicted ORF in Assemblies 19, 20 and 21; regulated by Nrg1p, Tup1p; transcription is repressed in response to alpha pheromone in SpiderM medium
cpar2_212720	contig005809:2735272-2736553	normoxia	hypoxia	69.1262	7.87235	-2.17258	5.77574	7.66e-09	orf19.4506	LYS22	Putative homocitrate synthase; fungal-specific (no human or murine homolog); repressed by nitric oxide and by hypoxia; protein level decreased in stationary phase cultures; induced by ketoconazole
cpar2_402880	contig006372:623181-625179	normoxia	hypoxia	59.1941	6.50228	-2.20867	5.34603	8.99e-08	orf19.5634	FRP1	Predicted ferric reductase; gene alkaline-induced directly by Rim101p; iron-chelation-induced by CCAAT-binding factor; fluconazole-downregulated; ciclopirox olamine and hypoxia induced; colony morphology-related gene regulation by Ssn6p
cpar2_213050	contig005809:2790662-2790902	normoxia	hypoxia	4560.47	493.132	-2.22441	46.9245	0
	contig005807:1879700-1881929	normoxia	hypoxia	358.554	29.0646	-2.51256	13.0279	0	orf19.1930	CFL5	Protein similar to ferric reductase Fre10p; expression greater in low iron; negatively regulated by Sfu1p; ciclopirox olamine, flucytosine induced; amphotericin B repressed; transcription is positively regulated by Tbf1p
cpar2_801290	contig005807:294694-295243	normoxia	hypoxia	158.483	8.4106	-2.93616	8.29782	0	orf19.3738	PGA22	Putative GPI-anchored protein of unknown function

## Sheet: (B) microarray
Additional File 10 B - Genes differentially expressed in C. parapsilosis in hypoxic versus normoxic conditions from microarray experiment
		f
Legend
Cpar2 ID	Cpar2 ID
Cpar ID	Cpar ID
C. albicans ORF	C. albicans ortholog
log2(FC )microarray oligo 1	log fold change in gene expression from the microarray data from the first oligo
log2(FC )microarray oligo 2	log fold change in gene expression from the microarray data form the second oligo
C. albicans.gene.name	C. albicans ortholog gene name
Description	Description of C. albicans ortholog, from CandidaGenomeDatabase.org
Cpar2.ID	Cpar.ID	C.albicans.ORF	log.FC..micro.oligo1	log.FC..micro.oligo2	P_value1	P_value	C.albicans.gene.name	Description
cpar2_404850	cpar2047		6.47635	6.44895	7.44e-13	3.39e-12	NA	NA
cpar2_503990	cpar4494	orf19.5437	5.17317	5.16322	7.44e-13	7.44e-13	RHR2	Putative glycerol 3-phosphatase; roles in osmotic tolerance, glycerol accumulation in response to salt; regulated by macrophage, stress response, yeast-hyphal switch, pheromone, GCN4, HOG1, NRG1, TUP1; antigenic in murine systemic infection
cpar2_100830	cpar5643		4.6662	4.54598	1.31e-10	6.67e-09	NA	NA
cpar2_301400	cpar3264	orf19.7021	4.25035	3.32958	1.14e-09	5.7e-05	GPH1	Putative glycogen phosphorylase; gene regulated by Ssk1p, Mig1p, and Tup1p; fluconazole-induced; localizes to cell surface of hyphal cells, but not yeast-form cells; S. cerevisiae Gph1p is a stress-regulated protein of glycogen metabolism
cpar2_402640	cpar1351		3.98179	3.5702	5.86e-11	1.49e-08	NA	NA
cpar2_403510	cpar3326	orf19.1327	3.95714	3.17604	5.83e-10	2.49e-08	RBT1	Putative cell wall protein with similarity to Hwp1p, required for virulence; predicted to be cell-wall attached and glycosylated; Tup1p repressed; serum, hyphal and alkaline induced; farnesol, alpha factor induced; Rfg1p-, Rim101p-regulated
cpar2_209460	cpar608	orf19.6882	3.94134	3.77196	1.7e-10	1.14e-09	OSM1	Putative flavoprotein subunit of fumarate reductase; soluble protein in hyphae; fungal-specific (no human or murine homolog); caspofungin repressed; protein detected by mass spec in stationary phase cultures
cpar2_602950	cpar5357	orf19.3651	3.88106	4.08277	9.03e-11	2.29e-10	PGK1	Phosphoglycerate kinase; enzyme of glycolysis; localizes to cell wall and to cytoplasm; antigenic during murine or human systemic infection; biofilm, Hog1p, GCN-induced; downregulated upon phagocytosis; possible N-glycosylation at N349
cpar2_203450	cpar4091	orf19.638	3.84802	1.15539	1.04e-08	5.17e-05	FDH1	Putative formate dehydrogenase, oxidizes formate to produce CO2; induced during macrophage infection; fluconazole-downregulated; Mig1p regulated; downregulated by Efg1p under yeast, not hyphal, growth conditions; predicted to be cytosolic
cpar2_103450	cpar2798	orf19.2803	3.71055	3.52766	3.12e-10	4.12e-10	HEM13	Coproporphyrinogen III oxidase; antigenic in human, mouse; localizes to yeast-form cell surface, not hyphae; soluble in hyphae; iron-regulated expression; macrophage-downregulated protein; not Rfg1p regulated, farnesol-induced
cpar2_807620	cpar4305	orf19.1653	3.62216	3.60718	2.67e-11	1.83e-10		Predicted ORF in Assemblies 19, 20 and 21; possibly spurious ORF (Annotation Working Group prediction)
cpar2_207210	cpar517	orf19.395	3.5332	3.62349	2.11e-11	6.34e-11	ENO1	Enolase (2-phospho-D-glycerate-hydrolyase), enzyme of glycolysis and gluconeogenesis; major cell-surface antigen; binds host plasmin and plasminogen; immunoprotective; phagocytosis, biofilm-regulated; farnesol-downregulated
cpar2_404310	cpar655	orf19.5323	3.51998	3.27304	6.42e-11	6.61e-11	MDH1-3	Predicted malate dehydrogenase; farnesol regulated
cpar2_211810	cpar1245	orf19.903	3.51486	3.19295	2.17e-11	5.86e-11	GPM1	Surface protein that binds host complement Factor H and FHL-1; phosphoglycerate mutase; antigenic in murine, human infection; biofilm-, fluconazole-, or amino acid starvation (3-aminotriazole treatment) induced, farnesol-downregulated
cpar2_502580	cpar427	orf19.3997	3.49802	3.51189	2.52e-11	4.45e-11	ADH1	Alcohol dehydrogenase; at yeast-form but not hyphal cell surface; soluble in hyphae; immunogenic in human or mouse; complements S. cerevisiae adh1 adh2 adh3 mutation; regulated by growth phase, carbon source; fluconazole-, farnesol-induced
cpar2_201490	cpar1554		3.47911	3.58326	1.73e-10	5.47e-08	NA	NA
cpar2_804310	cpar5421	orf19.4737	3.43885	3.02215	6.38e-11	1.02e-09	TPO3	Possible role in polyamine transport; MFS-MDR family; transcription induced by Sfu1p, regulated upon white-opaque switching; decreased expression in hyphae compared to yeast-form cells; regulated by Nrg1p; fungal-specific
cpar2_603610	cpar5292	orf19.4210	3.43133	3.33259	5.96e-09	1.78e-08		Predicted ORF in Assemblies 19, 20 and 21
cpar2_401230	cpar1881	orf19.4618	3.37422	3.28359	2.14e-11	1.2e-10	FBA1	Putative fructose-bisphosphate aldolase; enzyme of glycolysis; antigenic in murine or human infection; regulated on yeast-hyphal switch; induced by Efg1p, Gcn4p, Hog1p, biofilm growth, or fluconazole; phagocytosis-repressed; fungal-specific
cpar2_704060	cpar903		3.31507	3.07628	3.02e-09	8.78e-09	NA	NA
cpar2_300740	cpar3422		3.28335	2.48487	1.2e-10	1.01e-05	NA	NA
cpar2_502810	cpar450	orf19.2496	3.26826	2.63708	6.61e-11	1.04e-06		Predicted ORF in Assemblies 19, 20 and 21; fluconazole-downregulated
cpar2_109010	cpar5561	orf19.3053	3.22265	3.14364	1.93e-10	3.25e-09		Predicted ORF in Assemblies 19, 20 and 21; identified in extracts from biofilm and planktonic cells; protein detected by mass spec in exponential and stationary phase cultures
cpar2_808670	cpar560	orf19.6814	3.21848	3.32867	8.19e-10	1.27e-09	TDH3	Glyceraldehyde-3-phosphate dehydrogenase; enzyme of glycolysis; binds fibronectin and laminin; at surface of yeast-form cells and hyphae; soluble in hyphae; antigenic during infection; NAD-linked; farnesol-downregulated
cpar2_400970	cpar1907	orf19.4631	3.20558	3.22802	2.52e-11	2.67e-11	ERG251	Predicted ORF in Assemblies 19, 20 and 21; ketoconazole-induced; amphotericin B, caspofungin repressed
cpar2_501020	cpar3013	orf19.2877	3.20319	3.06423	6.61e-11	5.16e-10	PDC11	Protein similar to pyruvate decarboxylase; antigenic; at hyphal cell surface, not yeast-form cells; soluble in hyphae; regulated by Gcn4p, Efg1p, Efh1p; fluconazole-, farnesol-, biofilm-induced; repressed upon amino acid starvation
cpar2_105550	cpar1643	orf19.767	3.12341	3.29068	1.3e-08	4.77e-08	ERG3	C-5 sterol desaturase; introduces C-5(6) double bond into episterol in ergosterol biosynthesis; clinically-isolated homozygous null mutants show azole resistance, defects in hyphal growth and virulence; Efg1p-repressed; fluconazole-induced
cpar2_100710	cpar5633	orf19.4255	3.11139	3.03186	1.64e-10	9.5e-10	ECM331	GPI-anchored protein; mainly at plasma membrane, also at cell wall; caspofungin induced; Plc1p-regulated; repressed by Rim101p, Hog1p; colony morphology-related gene regulation by Ssn6p; induced in cyr1 homozygous null mutant yeast-form cel
cpar2_406210	cpar2182	orf19.1862	3.11058	3.11101	9.59e-10	7.11e-09		Possible stress protein; increased transcription is associated with CDR1 and CDR2 overexpression or fluphenazine treatment; transcription regulated by Sfu1p, Nrg1p, Tup1p
cpar2_203720	cpar4062	orf19.4784	3.10517	2.47093	6.71e-10	1.85e-07	CRP1	Copper transporter of the plasma membrane; P1-type ATPase (CPx type); mediates Cu resistance; similar to proteins of Menkes and Wilson disease; copper-induced; Tbf1p-activated; suppresses Cu sensitivity of S. cerevisiae cup1 null mutant
cpar2_206020	cpar4399	orf19.542	3.05835	2.44065	5.29e-10	3.37e-07	HXK2	Protein described as hexokinase II; antigenic in human; downregulated in the presence of human neutrophils; regulated by Efg1p; fluconazole-induced; shows colony morphology-related gene regulation by Ssn6p
cpar2_303740	cpar2497	orf19.922	3.01325	3.15746	6.4e-09	1.11e-08	ERG11	Lanosterol 14-alpha-demethylase, member of cytochrome P450 family that functions in ergosterol biosynthesis; target of azole antifungals; may contribute to drug resistance; azole- or biofilm-induced; subject to hypoxic regulation
cpar2_404240	cpar4393	orf19.1354	3.00985	2.94016	6.38e-11	1.83e-10	UCF1	Transcriptionally regulated by iron or by yeast-hyphal switch; expression greater in high iron, decreased upon yeast-hyphal switch; downregulation correlates with clinical development of fluconazole resistance; Ras1p-regulated
cpar2_108280	cpar3566	orf19.4530.1	2.99314	2.9009	3.33e-09	1.28e-08		ORF Predicted by Annotation Working Group; regulated by Nrg1p, Tup1p
cpar2_807980	cpar5389	orf19.6745	2.96743	2.82315	1.7e-10	1.83e-10	TPI1	Triose-phosphate isomerase; glycolysis/gluconeogenesis; antigenic in mouse or human; mutation affects filamentous growth; biofilm-induced; macrophage-downregulated protein; detected by mass spec in exponential and stationary phase culture
cpar2_204260	cpar4011	orf19.734	2.9404	2.75215	1.7e-10	7.14e-10	GLK1	Putative glucokinase; transcription is regulated upon yeast-hyphal switch; transcriptionally regulated by Efg1p; fluconazole-induced; induced in core stress response; shows colony morphology-related gene regulation by Ssn6p
cpar2_808490	cpar577	orf19.7459	2.92844	2.94328	4.45e-11	6.42e-11		Predicted ORF in Assemblies 19, 20 and 21; fluconazole-induced; ketoconazole-repressed
cpar2_200280	cpar1742	orf19.7676	2.91766	2.83917	3.37e-10	1.45e-07	XYL2	Protein described as similar to D-xylulose reductase; immunogenic in mouse; soluble protein in hyphae; Hog1p-induced; induced during cell wall regeneration; caspofungin or fluconazole-induced; Mnl1p-induced in weak acid stress
cpar2_209240	cpar623	orf19.3575	2.91508	2.98361	4.97e-10	5.21e-10	CDC19	Putative pyruvate kinase; on yeast-form cell surface; soluble in hyphae; antigenic; Gcn4p, Hog1p regulated; induced on polystyrene adherence; downregulated upon phagocytosis, farnesol treatment; mutation affects filamentation
cpar2_602260	cpar1204	orf19.3419	2.88152	3.05382	2.15e-08	2.93e-08	MAE1	Malic enzyme, mitochondrial; transcription regulated by Mig1p and Tup1p; shows colony morphology-related gene regulation by Ssn6p
cpar2_304060	cpar3708	orf19.944	2.86652	2.5717	6.34e-11	6.61e-11	IFG3	Putative D-amino acid oxidase
cpar2_405010	cpar2063	orf19.1631	2.83013	2.60855	2.56e-09	0.000297325	ERG6	Delta(24)-sterol C-methyltransferase, converts zymosterol to fecosterol in ergosterol biosynthesis by methylating position C-24; mutation confers nystatin resistance; fluconazole-induced; transcription increased in azole-resistant strain
	cpar394		2.82161	2.70532	1.79e-07	3.45e-05	NA	NA
cpar2_800220	cpar3883	orf19.2841	2.80246	2.81142	6.42e-11	7.87e-11	PGM2	Protein not essential for viability; similar to S. cerevisiae Pgm2p, which is phosphoglucomutase
cpar2_402940	cpar1322	orf19.5293	2.79258	2.83354	2.6e-09	1.56e-08		Predicted ORF in Assemblies 19, 20 and 21
cpar2_703030	cpar5690	orf19.6540	2.75864	2.58943	7.87e-11	5.16e-10	PFK2	Beta subunit of phosphofructokinase (PFK), which is a heteromultimer of Pfk1p and Pfk2p; PFK is activated by fructose 2,6-bisphosphate or AMP, inhibited by ATP; downregulated upon phagocytosis or hyphal growth; fluconazole-induced
cpar2_101070	cpar2474	orf19.3967	2.71531	2.59059	1.83e-10	6.24e-08	PFK1	Alpha subunit of phosphofructokinase (PFK), which is Pfk1p, Pfk2p heteromultimer; PFK is activated by fructose 2,6-bisphosphate or AMP, inhibited by ATP; activity reduced on hyphal induction; phagocytosis-downregulated; fluconazole-induced
cpar2_405780	cpar2140		2.6888	2.82234	2.82e-10	3.37e-10	NA	NA
cpar2_808660	cpar561	orf19.6816	2.68115	2.55967	7.22e-11	9.33e-11		Predicted ORF in Assemblies 19, 20 and 21
cpar2_407170	cpar357	orf19.1756	2.67327	2.61394	1.65e-10	3.37e-10	GPD1	Protein similar to S. cerevisiae glycerol-3-phosphate dehydrogenase (enzyme of glycerol biosynthesis); biofilm-induced expression; regulated by Efg1p; regulated by Tsa1p, Tsa1Bp under H2O2 stress conditions
cpar2_804060	cpar1607	orf19.7466	2.62301	2.07035	6.35e-08	0.000484851	ACC1	Protein with similarity to acetyl-coenzyme-A carboxylases; regulated by Efg1p; amphotericin B repressed; caspofungin repressed; intron in 5'-UTR
cpar2_701390	cpar1159		2.62147	2.48459	1.96e-10	1.75e-09	NA	NA
cpar2_210480	cpar2721	orf19.406	2.60473	2.41529	4.34e-09	1.01e-06	ERG1	Squalene epoxidase, catalyzes epoxidation of squalene to 2,3(S)-oxidosqualene in the ergosterol biosynthetic pathway; essential; target of allylamine antifungal drugs; uses NADH as a reducing cofactor, while S. cerevisiae Erg1p uses NADPH
cpar2_109780	cpar2652	orf19.3306	2.60202	2.5514	1.15e-10	1.65e-10		Predicted ORF in Assemblies 19, 20 and 21
cpar2_301610	cpar3285	orf19.7085	2.56212	2.33599	2.82e-10	6.38e-10		Predicted ORF in Assemblies 19, 20 and 21; induced in core stress response; induced by heavy metal (cadmium) stress via Hog1p; oxidative stress-induced via Cap1p; induced by Mnl1p under weak acid stress; macrophage-downregulated
cpar2_204880	cpar258	orf19.3888	2.56002	2.3898	2.01e-10	5.61e-08	PGI1	Protein described as glucose-6-phosphate isomerase, enzyme of glycolysis; antigenic in human; regulated by Efg1p; induced in biofilm, upon adherence to polystyrene; downregulated in the presence of human neutrophils, upon phagocytosis
cpar2_808820	cpar545	orf19.6800	2.5237	2.7685	8.1e-11	1.75e-10	POS5	Protein likely to be essential for growth, based on an insertional mutagenesis strategy; similar to S. cerevisiae Pos5p, which is a mitochondrial NADH kinase involved in the oxidative stress response
cpar2_804740	cpar5463	orf19.5112	2.51028	2.42358	1.31e-08	2.18e-07	TKL1	Putative transketolase; localizes to surface of yeast-form cells, but not hyphae; soluble protein in hyphae; transcription is regulated by Nrg1p, Mig1p, and Tup1p; antigenic in human or murine infection
cpar2_502820	cpar451		2.4664	2.01801	1.28e-07	1.4e-06	NA	NA
cpar2_301300	cpar3254		2.45454	2.39271	1.7e-10	1.71e-07	NA	NA
cpar2_405900	cpar2151	orf19.1598	2.42283	2.44518	1.3e-09	3.72e-09	ERG24	C-14 sterol reductase, has a role in ergosterol biosynthesis; mutation confers increased sensitivity to dyclonine
cpar2_210700	cpar2743		2.41606	2.64549	5.71e-08	9.31e-08	NA	NA
cpar2_206900	cpar2409	orf19.5117	2.40301	2.1531	6.67e-09	2.15e-08	OLE1	Fatty acid desaturase (stearoyl-CoA desaturase), essential protein involved in oleic acid synthesis; required for aerobic hyphal growth and chlamydospore formation; subject to hypoxic regulation; fluconazole-induced; caspofungin repressed
cpar2_702400	cpar5751	orf19.7043.1	2.39207	2.43209	7.45e-09	1.29e-08	ACB1	Protein described as similar to a region of acyl-coenzyme-A-binding protein; amphotericin B repressed; regulated by Nrg1p, Tup1p
cpar2_500850	cpar2996	orf19.1290	2.38599	2.3006	3.66e-08	4.64e-07	XKS1	Predicted ORF in Assemblies 19, 20 and 21; increased expression in response to prostaglandins
cpar2_108000	cpar5018	orf19.55	2.34397	2.19412	8.61e-07	1.25e-06		Predicted ORF in Assemblies 19, 20 and 21
cpar2_103400	cpar2803	orf19.338	2.34244	2.2628	1.49e-10	2.28e-08		Predicted ORF in Assemblies 19, 20 and 21; Hog1p-downregulated; shows colony morphology-related gene regulation by Ssn6p; protein detected by mass spec in stationary phase cultures
cpar2_202130	cpar4220	orf19.6992	2.2719	1.91662	2.9e-08	7.88e-08		Predicted membrane transporter, member of the drug:proton antiporter (12 spanner) (DHA1) family, major facilitator superfamily (MFS)
cpar2_106140	cpar4836	orf19.3672	2.21415	2.21878	6.72e-10	1.13e-09	GAL10	UDP-glucose 4-epimerase, required for galactose utilization; mutant shows cell wall defects and increased filamentation; fluconazole-induced; protein detected by mass spec in stationary phase cultures
cpar2_400570	cpar1945	orf19.4657	2.174	2.11602	1.09e-08	1.52e-08		Predicted ORF in Assemblies 19, 20 and 21
cpar2_302650	cpar2029	orf19.979	2.1689	1.99482	1.15e-07	1.7e-07	FAS1	Beta subunit of fatty-acid synthase; multifunctional enzyme; fluconazole-induced; amphotericin B, caspofungin repressed; macrophage/pseudohyphal-induced; fungal-specific (no human or murine homolog)
cpar2_209770	cpar2250	orf19.6877	2.16607	2.05989	4.96e-10	6.72e-10		Predicted ORF in Assemblies 19, 20 and 21; transcription is upregulated in response to treatment with caspofungin, ciclopirox olamine or ketoconazole; gene of core caspofungin response
cpar2_213720	cpar1102	orf19.1917	2.15607	2.2463	2.23e-09	2.73e-09		Predicted ORF in Assemblies 19, 20 and 21
cpar2_400960	cpar1908	orf19.4639	2.14228	2.0925	3.03e-10	2.09e-08		Predicted ORF in Assemblies 19, 20 and 21; protein detected by mass spec in exponential and stationary phase cultures
cpar2_209220	cpar621	orf19.2308	2.11478	2.19293	5.01e-10	1.28e-09		Predicted ORF in Assemblies 19, 20 and 21
cpar2_106960	cpar4917	orf19.1064	2.077	1.96849	1.99e-08	5.2e-08	ACS2	Probable acetyl-CoA synthetase, similar to known fungal acetyl-CoA synthetases; antigenic during murine systemic infection; antigenic in human; upregulated by Efg1p; macrophage-induced protein; soluble protein in hyphae
cpar2_502980	cpar466	orf19.5379	2.07389	2.09498	3.53e-08	4.66e-08	ERG4	Protein described as similar to sterol C-24 reductase; shows Mob2p-dependent hyphal regulation; fluconazole-induced; caspofungin repressed
	cpar1157		2.05852	2.0575	9.51e-10	1e-09	NA	NA
cpar2_401300	cpar1874	orf19.4591	2.04383	1.84599	3.99e-07	4.51e-07	CAT2	Major carnitine acetyl transferase localized in peroxisomes and mitochondria; involved in intracellular acetyl-CoA transport; transcriptionally induced in macrophage; farnesol-upregulated in biofilm; Hog1p-downregulated
cpar2_802250	cpar5083	orf19.2396	2.04224	2.13911	2.55e-08	4.3e-08	IFR2	Increased transcription is observed upon benomyl treatment; transcription is upregulated in response to treatment with ciclopirox olamine, alpha pheromone; regulated by oxidative stress (via Cap1p) and osmotic stress (via Hog1p)
cpar2_703970	cpar911	orf19.5178	2.04018	1.5196	1.54e-09	3.87e-08	ERG5	Putative C-22 sterol desaturase; fungal C-22 sterol desaturases are cytochrome P450 enzymes of ergosterol biosynthesis, catalyze formation of the C-22(23) double bond in the sterol side chain; transposon mutation affects filamentous growth
cpar2_405810	cpar2143	orf19.1743	2.02055	1.87992	2.21e-07	1.7e-06	ACS1	Putative acetyl-CoA synthetase, similar to S. cerevisiae Acs1p; upregulated in the presence of human neutrophils; fluconazole-downregulated; regulated by Nrg1p and Mig1p; shows colony morphology-related gene regulation by Ssn6p
cpar2_804260	cpar5416	orf19.4735	1.98463	1.88875	5.55e-10	3.85e-09		Predicted ORF in Assemblies 19, 20 and 21
cpar2_401550	cpar3468		1.98103	2.13465	1.52e-09	2.79e-08	NA	NA
cpar2_802240	cpar5084	orf19.2397	1.97732	1.49721	1.44e-08	1.28e-07		Predicted membrane transporter, member of the anion:cation symporter (ACS) family, major facilitator superfamily (MFS); amphotericin B, caspofungin repressed
cpar2_101620	cpar5252	orf19.3171	1.97229	2.0229	2.32e-06	2.34e-06	ACH1	Acetyl-coA hydrolase; acetate utilization; nonessential; soluble protein in hyphae; antigenic in human; induced on polystyrene adherence; farnesol-, ketoconazole-induced; no human or murine homolog
cpar2_211700	cpar2290	orf19.909.1	1.95362	1.99569	8.88e-08	1.42e-07		Predicted ORF in Assembly 20 and 21; gene has intron
cpar2_600270	cpar787	orf19.5615	1.93827	1.27663	5.04e-06	1.41e-05	AYR2	Predicted ORF in Assemblies 19, 20 and 21; shows colony morphology-related gene regulation by Ssn6p
cpar2_601230	cpar3664	orf19.5727	1.93343	2.03614	7.01e-07	1.07e-06		Predicted ORF in Assemblies 19, 20 and 21; possibly spurious ORF (Annotation Working Group prediction)
cpar2_701400	cpar1158	orf19.7312	1.93099	1.82971	2.6e-09	3.97e-08	ERG13	Protein similar to S. cerevisiae Erg13p, which is involved in ergosterol biosynthesis; transposon mutation affects filamentous growth; amphotericin B, caspofungin repressed; detected by mass spec in exponential and stationary phase cultures
cpar2_402140	cpar3527	orf19.5673	1.91824	1.81179	7.11e-09	3.53e-08	OPT7	Putative oligopeptide transporter; possibly transports GSH and related compounds; induced upon biofilm formation; Hog1p-induced; expression of OPT6, -7, or -8 does not suppress defect of mutant lacking Opt1p, -2p, or -3p; fungal-specific
cpar2_808750	cpar552	orf19.6757	1.90901	1.73802	3.04e-09	1.09e-07	GCY1	Predicted ORF in Assemblies 19, 20 and 21; mutation confers hypersensitivity to toxic ergosterol analog; farnesol-downregulated; protein detected by mass spec in stationary phase cultures
cpar2_807400	cpar4326	orf19.5949	1.90311	1.58496	4.14e-07	4.93e-07	FAS2	Alpha subunit of fatty-acid synthase; required for virulence in mouse systemic infection and rat oropharyngeal infection models; regulated by Efg1p; fluconazole-induced; amphotericin B repressed
cpar2_500350	cpar2946	orf19.2769	1.87975	1.79799	1.19e-07	1.25e-07		Predicted ORF in Assemblies 19, 20 and 21; hyphal-induced expression; greater mRNA abundance observed in a cyr1 or ras1 homozygous null mutant than in wild type
cpar2_203520	cpar4083	orf19.5024	1.87426	1.84859	2.63e-07	2.52e-06	GND1	Putative 6-phosphogluconate dehydrogenase; soluble protein in hyphae; farnesol-, macrophage-induced protein; antigenic in mouse; protein detected by mass spec in exponential and stationary phase cultures
cpar2_105770	cpar4560	orf19.6057	1.8643	1.84249	8.08e-09	7.68e-08		Predicted ORF in Assemblies 19, 20 and 21
cpar2_212810	cpar1014	orf19.1591	1.85825	1.35645	1.44e-07	4.1e-06	ERG10	Protein similar to acetyl-CoA acetyltransferase; role in ergosterol biosynthesis; soluble in hyphae; changes in protein abundance associated with azole resistance; fluconazole or ketoconazole induced; macrophage-downregulated protein
cpar2_402900	cpar1326	orf19.5635	1.85032	1.38987	2.45e-08	2.96e-08	PGA7	Protein described as a putative precursor of a hyphal surface antigen; putative GPI-anchor; induced by ciclopirox olamine, ketoconazole, or by Rim101p at pH 8; regulated during planktonic growth; induced during cell wall regeneration
cpar2_703370	cpar971		1.83693	1.75834	4.5e-09	2.55e-08	NA	NA
cpar2_105460	cpar1652	orf19.775	1.83627	1.58964	1.11e-08	2.6e-08		Predicted ORF in Assemblies 19, 20 and 21
cpar2_807310	cpar4335	orf19.6007	1.83594	1.73249	2.09e-08	2.64e-08		Predicted ORF in Assemblies 19, 20 and 21; decreased expression in response to prostaglandins
cpar2_806350	cpar2002	orf19.3605	1.81974	1.87391	4.15e-09	1.71e-07		Predicted ORF in Assemblies 19, 20 and 21
cpar2_201370	cpar1542	orf19.7284	1.81637	1.91542	1.27e-09	2.16e-09	ASR2	Gene regulated by cAMP and by osmotic stress; greater mRNA abundance observed in a cyr1 or ras1 homozygous null mutant than in wild type; protein detected by mass spec in stationary phase cultures
cpar2_212860	cpar1019	orf19.2023	1.80873	1.76767	1.14e-09	1.52e-08	HGT7	Putative glucose transporter, major facilitator superfamily; glucose-, fluconazole-, Snf3p-induced, expressed at high glucose; upregulated in biofilm; C. albicans glucose transporter family comprises 20 members; 12 TM regions predicted
cpar2_301770	cpar3301	orf19.4754	1.7968	1.46642	2.95e-09	1.38e-06	ZWF1	Putative glucose-6-phosphate dehydrogenase; antigenic in murine infection; activity induced by O2 or oxidizing agents H2O2 or menadione; caspofungin repressed; macrophage induced; induced in core stress response; regulated by Gcn2p, Gcn4p
cpar2_301310	cpar3255		1.78352	1.6323	1.5e-07	5.83e-07	NA	NA
cpar2_100090	cpar5573	orf19.4043	1.7762	1.67696	9.56e-08	1.04e-06		Predicted ORF in Assemblies 19, 20 and 21; transcription is induced in response to alpha pheromone in SpiderM medium
cpar2_700580	cpar57	orf19.7221	1.76955	1.79885	2.6e-08	2.48e-07	SET3	Protein similar to S. cerevisiae Set3p, which is an NAD-dependent histone deacetylase; transposon mutation affects filamentous growth
cpar2_403180	cpar3358	orf19.2765	1.76544	1.58038	2.68e-07	0.000156586	PGA62	Putative GPI-anchored protein; fluconazole-induced; transcriptionally regulated by iron; expression greater in high iron; induced during cell wall regeneration; Cyr1p or Ras1p downregulated; transcription is positively regulated by Tbf1p
cpar2_102630	cpar3406	orf19.288	1.76473	1.72289	1.82e-07	2.55e-07		Predicted ORF in Assemblies 19, 20 and 21
cpar2_212160	cpar3743	orf19.5801	1.75382	1.55364	6.31e-07	6.7e-06	RNR21	Protein described as similar to ribonucleoside-diphosphate reductase; regulated by tyrosol and cell density; transcription is upregulated in response to treatment with ciclopirox olamine; fluconazole or flucytosine induced
cpar2_208360	cpar1410	orf19.5054	1.73537	1.67159	5.67e-09	6.4e-09		Putative quinolinate phosphoribosyl transferase, involved in NAD biosynthesis
cpar2_300120	cpar2874	orf19.7114	1.73227	1.5345	1.33e-07	3e-07	CSA1	Surface antigen on elongating hyphae and buds; no obvious hyphal defects in mutant; strain variation in number of repeat domains; upregulated in filaments; alkaline upregulated by Rim101p; ciclopirox induced; Efg1p- and Cph1p-regulated
cpar2_805790	cpar1818	orf19.7446	1.73093	1.66922	1.2e-08	5.46e-05	OPI3	Putative phosphatidylethanolamine N-methyltransferase of phosphatidylcholine biosynthesis; downregulation correlates with clinical development of fluconazole resistance; amphotericin B repressed; caspofungin repressed
cpar2_700380	cpar38	orf19.4980	1.72623	1.3782	0.000767014	0.00266069	HSP70	Putative hsp70 chaperone; role in sensitivity to beta-defensins; heat-shock, amphotericin B, Cd, ketoconazole-induced; farnesol-downregulated in biofilm; farnesol-induced; surface localized in yeast-form and hyphal cells; antigenic in host
cpar2_403160	cpar1301		1.71489	1.63531	3.13e-08	3.53e-08	NA	NA
cpar2_100530	cpar5617	orf19.1974	1.70907	1.65728	5.13e-08	4.06e-07	TFS1	Transcription is regulated upon yeast-hyphal switch; shows colony morphology-related gene regulation by Ssn6p
cpar2_300320	cpar2894		1.70465	1.80382	3.85e-09	4.12e-08	NA	NA
cpar2_801560	cpar5153	orf19.3240	1.69918	1.57428	2.87e-07	0.0043045	ERG27	3-Keto sterol reductase of ergosterol biosynthesis; acts in C-4 sterol demethylation with Erg25p and Erg26p; possible drug target, essential for viability; functional homolog of S. cerevisiae Erg27p
cpar2_106620	cpar4883	orf19.2952	1.68963	1.5354	3.08e-07	4.56e-06	EXG2	Protein similar to S. cerevisiae Exg2p, which is an exo-1,3-beta-glucosidase; predicted Kex2p substrate; induced during cell wall regeneration
cpar2_210630	cpar2736	orf19.5818	1.68226	1.52766	1.02e-08	3.76e-08	SUR2	Protein described as similar to ceramide hydroxylase; predicted enzyme of sphingolipid biosynthesis; upregulated in biofilm; regulated by Tsa1p, Tsa1Bp under H2O2 stress conditions
cpar2_406760	cpar2238	orf19.3616	1.67429	1.83341	8.96e-08	4.35e-07	ERG9	Putative farnesyl-diphosphate farnesyl transferase (squalene synthase) involved in the sterol biosynthesis pathway; likely to be essential for growth; regulated by fluconazole and lovastatin; amphotericin B, caspofungin repressed
cpar2_102080	cpar4692	orf19.260	1.66632	1.51571	1.14e-06	9.86e-06	SLD1	Sphingolipid delta-8 desaturase, catalyzes desaturation at carbon-8 in the long-chain base moiety of ceramides during glucosylceramide synthesis
cpar2_704260	cpar883	orf19.5158	1.66153	1.65943	1.57e-07	3.19e-07		Protein with slight similarity to a human gene associated with colon cancer and to orf19.5158; regulated by Gcn4p, Cyr1p; induced in response to amino acid starvation (3-aminotriazole treatment); macrophage-induced protein, macrophage-downregulated gene
cpar2_209600	cpar594	orf19.4128	1.65858	1.3784	1.04e-06	9.08e-06		Predicted ORF in Assemblies 19, 20 and 21
cpar2_202280	cpar4205	orf19.489	1.64947	1.47412	8.61e-09	2.15e-06	DAP1	Protein similar to S. cerevisiae Dap1p, which is a protein related to mammalian membrane-associated progesterone receptors involved in response to DNA damage; induced in core stress response; Hog1p regulated; clade-associated expression
cpar2_108230	cpar745		1.64737	-0.131294	1.28e-07	0.29368	NA	NA
cpar2_406800	cpar390	orf19.2242	1.64102	1.56466	7.05e-08	1.47e-07	PRB1	Putative endoprotease B; regulated by heat, carbon source (GlcNAc-induced), nitrogen, macrophage response, human neutrophils; putative D200-H232-S389 catalytic triad; similar to (but does not replace) S. cerevisiae vacuolar B protease Prb1p
cpar2_804900	cpar4671	orf19.4836	1.6382	1.3413	5.8e-08	4.92e-07	URA1	Dihydroorotate dehydrogenase (DHODH); enzyme of de novo pyrimidine biosynthesis; putative bipartite mitochondrial targeting motif, membrane spanning region; transcription is regulated upon yeast-hyphal switch, or by Nrg1p, Mig1p, Tup1p
cpar2_803840	cpar1585		1.63503	1.35211	7.54e-08	2.32e-05	NA	NA
cpar2_402910	cpar1325	orf19.5636	1.6265	1.46591	8.79e-06	2e-05	RBT5	GPI-anchored cell wall protein involved in hemoglobin utilization; expression is regulated by Rfg1p, Rim101p, Tbf1p, iron; repressed by Sfu1p, Hog1p, Tup1p; induced by serum, alkaline pH, ketoconazole, ciclopirox olamine
cpar2_108320	cpar180	orf19.4526	1.61506	1.47895	1.05e-06	1.18e-06	HSP30	Protein described as similar to heat shock protein; fluconazole-downregulated; amphotericin B induced
cpar2_404120	cpar4381	1	1.60735	0.476545	2.55e-08	0.00947727	NA	NA
cpar2_302800	cpar2587	orf19.4246	1.59644	1.53712	3.53e-09	1.83e-08		Predicted ORF in Assemblies 19, 20 and 21; similar to S. cerevisiae Ykr070wp; transposon mutation affects filamentous growth; Hog1p-downregulated; shows colony morphology-related gene regulation by Ssn6p; induced during cell wall regeneration
cpar2_106980	cpar4919	orf19.1067	1.5954	1.3818	3.22e-09	2.07e-08	GPM2	Protein described as phosphoglycerate mutase; decreased expression in hyphae compared to yeast-form cells; macrophage/pseudohyphal-repressed; induced by high levels of peroxide stress, farnesol-induced
cpar2_208430	cpar1404	orf19.5063	1.58357	1.43446	3.48e-08	2.86e-07		Predicted ORF in Assemblies 19, 20 and 21; ciclopirox olamine induced; regulated by Ssn6p; induced by nitric oxide in yhb1 mutant
cpar2_602960	cpar5356	orf19.3649	1.57629	1.50024	9.8e-08	2.6e-05		Predicted ORF in Assemblies 19, 20 and 21
cpar2_501170	cpar3028	orf19.2897	1.5749	1.45413	1.11e-07	2.64e-07	SOU2	Protein similar to Sou1p; not required for utilization of L-sorbose
cpar2_201730	cpar4259	orf19.4982	1.56663	1.88769	5.47e-09	9.55e-09		Predicted ORF in Assemblies 19, 20 and 21
cpar2_600530	cpar813	orf19.5622	1.54505	1.16424	1.23e-06	0.000145268	GLC3	Protein described as similar to 1,4-glucan branching enzyme; fluconazole-induced; shows colony morphology-related gene regulation by Ssn6p; protein detected by mass spec in stationary phase cultures
cpar2_207280	cpar2339	orf19.391	1.54448	1.24819	2.58e-08	5.97e-08	UPC2	Transcriptional regulator of ergosterol biosynthetic genes and sterol uptake; binds ERG2 promoter; has Zn(2)-Cys(6) binuclear cluster; induced upon ergosterol depletion, by azoles, anaerobicity; macrophage/pseudohyphal-repressed
cpar2_100920	cpar1163	orf19.3921	1.54024	1.59108	8.3e-08	2.21e-07		Predicted ORF in Assemblies 19, 20 and 21
cpar2_808260	cpar5646	orf19.6731.1	1.52862	1.54937	5.53e-08	6.15e-08		ORF Predicted by Annotation Working Group
cpar2_106210	cpar4843	orf19.3679	1.50871	1.4423	4.4e-06	9.92e-06		Predicted ORF in Assemblies 19, 20 and 21; protein detected by mass spec in stationary phase cultures
cpar2_212450	cpar981	orf19.1505	1.50431	1.38808	1.36e-08	5.8e-08		Predicted ORF in Assemblies 19, 20 and 21
cpar2_206270	cpar669	orf19.3278	1.50104	1.35862	1.15e-07	2.57e-06	GSY1	Protein described as glycogen synthase; enzyme of glycogen metabolism; transcription downregulated upon yeast-hyphal switch and regulated by Efg1p; strong oxidative stress induced; shows colony morphology-related gene regulation by Ssn6p
cpar2_700920	cpar91		1.498	1.4368	2.03e-07	9.05e-06	NA	NA
cpar2_204270	cpar4010	orf19.11	1.49781	1.46112	1.25e-07	1e-06		Gene transcription regulated by Mig1p and Tup1p; possibly spurious ORF (Annotation Working Group prediction)
cpar2_302890	cpar2579	orf19.6679	1.49745	1.30912	1.01e-06	1.5e-05		Predicted ORF in Assemblies 19, 20 and 21
cpar2_106650	cpar4886	orf19.2948	1.4944	1.56648	7.96e-08	1.76e-07	SNO1	Protein of unknown function expressed during stationary phase; transcription is regulated by Tup1p, Efg1p
cpar2_211270	cpar3141	orf19.842	1.49103	1.67736	9.57e-09	7.72e-08	ASR3	Gene regulated by cAMP and by osmotic stress; greater mRNA abundance observed in a cyr1 or ras1 homozygous null mutant than in wild type; possibly spurious ORF (Annotation Working Group prediction)
cpar2_202940	cpar4141	orf19.4979	1.48797	1.03221	1.4e-06	0.00189092	KNS1	Protein not essential for viability; similar to S. cerevisiae Kns1p, which is a protein kinase
cpar2_202640	cpar4171	orf19.4953	1.48415	1.32605	2.09e-07	1.08e-06		Predicted ORF in Assemblies 19, 20 and 21
cpar2_500390	cpar2950	orf19.2770.1	1.4809	1.04864	6.15e-08	3.6e-06	SOD1	Cytosolic copper- and zinc-containing superoxide dismutase, involved in protection from oxidative stress and required for full virulence; alkaline upregulated by Rim101p; upregulated in the presence of human blood
cpar2_601670	cpar1379	orf19.5525	1.46301	1.67962	9.49e-09	3.94e-08		Protein abundance is affected by URA3 expression in the CAI-4 strain background; regulated by Efg1p and Efh1p; repressed by Rgt1p; protein detected by mass spec in exponential and stationary phase cultures
cpar2_204280	cpar4009	orf19.9	1.45453	1.04219	2.38e-05	0.000245979		Predicted ORF in Assemblies 19, 20 and 21; possibly spurious ORF (Annotation Working Group prediction)
cpar2_703660	cpar942	orf19.1340	1.45312	1.29603	1.14e-06	9.75e-06		Predicted ORF in Assemblies 19, 20 and 21; protein level decreased in stationary phase cultures
cpar2_211260	cpar3142	orf19.843	1.44771	1.23303	5.8e-08	2.74e-06		Putative DNA repair exonuclease; fungal-specific (no human or murine homolog)
cpar2_209840	cpar2257	orf19.5216	1.43929	1.44204	1.3e-07	4.64e-06		Predicted ORF in Assemblies 19, 20 and 21
cpar2_109890	cpar5489	orf19.6026	1.43659	1.15917	7.08e-07	1.84e-05	ERG2	C-8 sterol isomerase; enzyme of ergosterol biosynthesis pathway; converts fecosterol to episterol; mutant is hypersensitive to multiple drugs; ketoconazole-induced
cpar2_109870	cpar5491		1.43287	1.38979	5.66e-07	2.97e-06	NA	NA
cpar2_109530	cpar3203	orf19.6105	1.43256	1.31601	7.82e-08	4.92e-07	MVD	Mevalonate diphosphate decarboxylase; functional homolog of S. cerevisiae Erg19p; possible drug target; transcriptionally regulated by carbon source, yeast-hyphal switch, growth phase, antifungals; gene has intron
	cpar5534	orf19.3038	1.43175	1.33135	8.03e-08	7.5e-06	TPS2	Trehalose-6-phosphate (Tre6P) phosphatase; mutation causes heat sensitivity, Tre6P accumulation, and decreased mouse virulence; possible drug target; two conserved phospohydrolase motifs; no human or murine homolog
cpar2_301730	cpar3297	orf19.4752	1.4317	1.23808	7.08e-07	3.17e-05	MSN4	Putative zinc finger transcription factor; similar to S. cerevisiae Msn4p, but not a significant stress response regulator in C. albicans; partly complements STRE-activation defect of S. cerevisiae msn2 msn4 double mutant
cpar2_406050	cpar2166	orf19.1390	1.43132	1.10393	4.65e-07	6.73e-05	PMI1	Phosphomannose isomerase; cell wall biosynthesis enzyme; drug target; functional homolog of S. cerevisiae and E. coli phosphomannose isomerase; Gcn4p-regulated; repressed by 3-AT; induced on adherence to polystyrene, phagocytosis
cpar2_102580	cpar4739		1.42489	1.27122	2.95e-05	0.00010109	NA	NA
cpar2_202600	cpar4175	orf19.4371	1.42353	1.46839	2.99e-08	2.94e-07	TAL1	Predicted ORF in Assemblies 19, 20 and 21; biofilm induced; oxidative stress-induced via Cap1p; induced by nitric oxide in yhb1 mutant; protein detected by mass spec in exponential and stationary phase cultures
cpar2_211230	cpar3145		1.42236	1.16605	1.45e-07	2.78e-07	NA	NA
cpar2_103440	cpar2799	orf19.7597	1.41834	0.910814	2.68e-06	3.06e-05	PGA12	Putative GPI-anchored protein of unknown function
cpar2_208580	cpar1390		1.41489	1.22476	1.74e-05	0.000320491	NA	NA
cpar2_207460	cpar2358	orf19.4740	1.41435	1.59609	2.87e-08	6.75e-08		Predicted ORF in Assemblies 19, 20 and 21
cpar2_803090	cpar4799	orf19.2531	1.4108	1.44347	9.57e-09	2.54e-08	CSP37	Plasma membrane, hyphal cell wall protein; role in progression of murine systemic infection; predicted P-loop, divalent cation binding, N-glycosylation sites; expressed in yeast and hyphae; hyphal downregulated; lacks S. cerevisiae homolog
cpar2_407410	cpar3799	orf19.1779	1.40902	1.1609	1.61e-06	2.95e-06	MP65	Cell surface mannoprotein; mycelial antigen; possible role in cell-wall glucan metabolism; has adhesin motif; O-glycosylation but no predicted N-glycosylation; induced by heat, upon germ tube formation, wall regeneration; diagnostic marker
cpar2_208800	cpar834	orf19.6202	1.40236	1.5714	6.35e-08	4.77e-07	RBT4	Similar to plant pathogenesis-related proteins; required for virulence in mouse systemic, rabbit corneal infections; not required for filamentation; secretion signal; TUP1/RFG1/SSN6/HOG1 repressed; serum, hyphal, pheromone, alkaline-induced
cpar2_602050	cpar1225	orf19.5576	1.39812	1.30555	2.87e-07	1.67e-06		Protein similar to S. cerevisiae Ydr531wp; transposon mutation affects filamentous growth; downregulated in core stress response
cpar2_101350	cpar2447	orf19.4317	1.39437	1.16848	0.000206358	0.000980323	GRE3	Similar to D-xylose reductases; antigenic in murine systemic infection; soluble protein in hyphae; transcriptionally induced by macrophage interaction; transcriptionally induced by Mnl1p under weak acid stress, farnesol-induced
cpar2_211280	cpar3140	orf19.847	1.38564	1.15452	5.4e-08	2.59e-07	YIM1	Protein similar to protease of mitochondrial inner membrane; increased transcription is observed upon benomyl treatment; macrophage-downregulated gene
cpar2_104530	cpar5235	orf19.541	1.38331	1.02356	1.85e-07	0.000298687		Predicted ORF in Assemblies 19, 20 and 21
cpar2_201200	cpar1525		1.38087	1.19028	4.7e-07	1.24e-05	NA	NA
cpar2_601530	cpar3583	orf19.5611	1.37509	1.40979	7.32e-07	1.87e-06		Predicted ORF in Assemblies 19, 20 and 21
cpar2_201990	cpar4233	orf19.6117	1.37477	1.50763	9.55e-07	2.63e-06		Predicted ORF in Assemblies 19, 20 and 21
cpar2_601690	cpar1381	orf19.5523	1.37346	1.21716	1.55e-07	1.85e-06		Predicted ORF in Assemblies 19, 20 and 21
cpar2_300190	cpar2881	orf19.7106	1.37239	1.24966	9.77e-08	6.96e-07		Predicted ORF in Assemblies 19, 20 and 21
cpar2_106080	cpar4830	orf19.2977	1.36886	1.38063	5.68e-08	5e-06		Predicted ORF in Assemblies 19, 20 and 21
cpar2_206650	cpar706	orf19.4444	1.34792	1.22643	7.84e-08	2.34e-07	PHO15	Protein described as 4-nitrophenyl phosphatase; hyphal downregulated; induced in core stress response; induced by heavy metal (cadmium) stress via Hog1p
cpar2_109770	cpar2651	orf19.3307	1.34654	1.16486	0.00299279	0.00635921		Predicted ORF in Assemblies 19, 20 and 21
cpar2_407630	cpar3819	orf19.35	1.34199	0.93996	1.43e-07	8.92e-06		Predicted ORF in Assemblies 19, 20 and 21
cpar2_805340	cpar4627		1.34166	0.976204	1.54e-05	0.000539684	NA	NA
cpar2_805040	cpar4657	orf19.4886	1.34073	1.26355	8.9e-08	6.62e-05		Predicted ORF in Assemblies 19, 20 and 21
cpar2_803890	cpar1590	orf19.4833	1.33847	1.09209	1.02e-07	1.28e-07	MLS1	Malate synthase; enzyme of the glyoxylate cycle; peroxisomal; no mammalian homolog; transcription is induced upon phagocytosis by macrophage; regulated upon white-opaque switching; biofilm-repressed; strong oxidative stress induced
cpar2_807870	cpar5400	orf19.6189	1.32191	1.00164	8.95e-07	9.1e-07		Predicted ORF in Assemblies 19, 20 and 21
cpar2_704270	cpar882	orf19.5157	1.31889	1.25459	6.01e-08	1.19e-05		Predicted ORF in Assemblies 19, 20 and 21; hsix putative membrane-spanning regions; similar to S. cerevisiae Yjl097p, which is required for growth
cpar2_800970	cpar3954	orf19.2608	1.31768	1.03897	5.27e-06	2.81e-05	ADH5	Putative alcohol dehydrogenase; soluble protein in hyphae; expression is regulated upon white-opaque switching; fluconazole-induced; antigenic during murine systemic infection; regulated by Nrg1p, Tup1p; macrophage-downregulated protein
cpar2_703940	cpar914	orf19.7196	1.31562	1.19458	0.000175736	0.00146255		Protein described as a vacuolar protease; upregulated in the presence of human neutrophils
cpar2_404840	cpar2046	orf19.7417	1.31507	1.39683	3.14e-07	1.39e-05	TSA1	Protein of TSA/alkyl hydroperoxide peroxidase C (AhPC) family; similar to thiol-dependent peroxidases of oxidative stress signaling; antigenic; hyphal surface, nucleus; yeast-form nucleus, cytoplasm; biofilm, phagocytosis, peroxide induced
cpar2_101480	cpar5365	orf19.3974	1.31265	1.39865	1.25e-07	4.18e-05	PUT2	Alkaline upregulated; protein detected by mass spec in exponential and stationary phase cultures
cpar2_101160	cpar2465		1.31177	1.51909	5.66e-08	8.27e-08	NA	NA
cpar2_603130	cpar5339	orf19.90	1.30668	1.14826	6.57e-07	2.91e-05		Predicted ORF in Assemblies 19, 20 and 21
cpar2_104140	cpar5197	orf19.810	1.30549	1.06512	5.7e-07	4.26e-05		Predicted ORF in Assemblies 19, 20 and 21
cpar2_804750	cpar5464		1.30443	1.37916	1.05e-06	0.000191393	NA	NA
cpar2_211400	cpar1863	orf19.854	1.30281	0.932159	8.37e-07	1.88e-05	UGA11	Predicted ORF in Assemblies 19, 20 and 21; macrophage-induced gene; overlaps orf19.854.1, which is a region annotated as a blocked reading frame
cpar2_103510	cpar2792	orf19.274	1.29628	0.882215	2.8e-06	4.53e-05	TFC4	Predicted ORF in Assemblies 19, 20 and 21; transcriptionally activated by Mnl1p under weak acid stress
cpar2_700830	cpar82	orf19.4871	1.29464	1.06534	2.35e-07	1.24e-06	ERO1	Protein described as similar to S. cerevisiae Ero1p, which has a role in formation of disulfide bonds in the endoplasmic reticulum; fluconazole-induced; transcriptionally activated by Mnl1p under weak acid stress
cpar2_806400	cpar2007		1.29441	1.34068	4.56e-06	4.56e-06	NA	NA
cpar2_212150	cpar3742	orf19.5799	1.2901	1.31501	5.44e-08	1.21e-06		Predicted ORF in Assemblies 19, 20 and 21
cpar2_211730	cpar2287	orf19.5777	1.28847	1.27245	4.08e-07	5.72e-06		Predicted ORF in Assemblies 19, 20 and 21; induced upon biofilm formation
cpar2_703570	cpar951	orf19.6557	1.27966	0.919354	9.55e-08	4.22e-05		Predicted ORF in Assemblies 19, 20 and 21; transcriptionally activated by Mnl1p under weak acid stress
cpar2_700290	cpar29	orf19.7209	1.27848	1.25583	8.03e-06	3.19e-05		Predicted ORF in Assemblies 19, 20 and 21; induced by nitric oxide in yhb1 mutant
cpar2_501370	cpar3046		1.27783	1.08756	2.76e-06	6.88e-05	NA	NA
cpar2_109500	cpar3206	orf19.6066	1.27771	1.03786	4.91e-07	5.19e-07		Predicted ORF in Assemblies 19, 20 and 21
cpar2_102830	cpar3387	orf19.238	1.27751	1.17782	1.57e-07	7.43e-06	CCP1	Similar to cytochrome-c peroxidase N terminus; transcription is negatively regulated by Rim101p or alkaline pH; transcription induced by interaction with macrophage or low iron; oxygen-induced activity
cpar2_602940	cpar5358	orf19.3653	1.27613	1.00577	9.78e-06	0.000112524	FAT1	Predicted enzyme of sphingolipid biosynthesis; upregulated in biofilm
cpar2_402820	cpar1334	orf19.5665	1.27086	1.20168	1.81e-06	3.45e-05		Predicted ORF in Assemblies 19, 20 and 21
cpar2_700100	cpar10	orf19.2157	1.26288	1.16015	1.46e-05	1.89e-05	DAC1	N-acetylglucosamine-6-phosphate (GlcNAcP) deacetylase; enzyme of N-acetylglucosamine utilization; required for wild-type hyphal growth and virulence in mouse systemic infection; gene is GlcNAc-induced
cpar2_109160	cpar4542	orf19.3325	1.26068	0.91298	8.62e-06	6.23e-05		Protein described as glycogen synthesis initiator; regulated by Efg1p and Efh1p; Hog1p-downregulated; shows colony morphology-related gene regulation by Ssn6p; increased expression in response to prostaglandins
cpar2_102400	cpar4722		1.26061	0.861102	5.01e-05	0.000179194	NA	NA
cpar2_400130	cpar2012	orf19.2737	1.25982	1.28652	8.47e-08	4.56e-07		Predicted ORF in Assemblies 19, 20 and 21
cpar2_101670	cpar5247	orf19.3160	1.2595	1.20244	1.28e-07	1.38e-06	HSP12	Heat-shock protein; induced upon osmotic/oxidative/cadmium stress, fluphenazine treatment, low iron, CDR1 and CDR2 overexpression, or ssn6 or ssk1 homozygous null mutation; repressed by Hog1p, flucytosine, elevated CO2
cpar2_603150	cpar5337	orf19.86	1.25897	1.17741	6.74e-08	1.19e-05		Protein described as glutathione peroxidase; macrophage-downregulated gene
cpar2_802940	cpar739	orf19.2525	1.25519	1.06987	2.76e-06	2.28e-05	LYS12	Protein described as mitochondrial homoisocitrate dehydrogenase; clade-associated gene expression; protein level decreased in stationary phase cultures
cpar2_406710	cpar2233	orf19.2248	1.2524	1.12618	7.15e-06	3.17e-05	ARE2	Acyl CoA:sterol acyltransferase (ASAT); uses cholesterol and oleoyl-CoA substrates; protoberberine derivative drug inhibits enzyme activity; 7 putative transmembrane regions; ketoconazole-induced
cpar2_805070	cpar4654	orf19.4894	1.24618	1.12955	9.62e-06	1.94e-05		Protein of unknown function, has similarity to S. cerevisiae Yer010cp, which is a protein of unknown function belonging to the prokaryotic RraA family; decreased transcription is observed upon benomyl treatment
cpar2_809000	cpar527	orf19.6771	1.24456	1.14002	2.33e-07	9.43e-06	UBI4	Ubiquitin precursor (polyubiquitin), contains three tandem repeats of the ubiquitin peptide that are processed to individual units; transcription is induced by stress; mRNA found in yeast-form and mycelial cells at similar abundance
cpar2_210500	cpar2723	orf19.409	1.24176	1.07704	2.87e-07	2.85e-05		Predicted membrane protein; similar to S. cerevisiae Ynr018Wp
cpar2_103490	cpar2794	orf19.276	1.23796	1.00922	7.36e-06	2.94e-05		Predicted ORF in Assemblies 19, 20 and 21; increased transcription is observed in an azole-resistant strain that overexpresses MDR1
	cpar2596		1.23769	1.02526	8.47e-08	5.05e-05	NA	NA
cpar2_803600	cpar4748	orf19.4763	1.2358	0.978434	4.76e-06	0.00167442		Protein not essential for viability
cpar2_703300	cpar5663	orf19.7049	1.22414	1.02606	2.06e-05	3.43e-05	CYB5	Cytochrome b(5); not essential for viability; similar to S. cerevisiae Cyb5p; transcriptionally regulated by iron; expression greater in high iron; fluconazole-induced; shows colony morphology-related gene regulation by Ssn6p
cpar2_807090	cpar4356	orf19.7357	1.22264	0.9798	2.34e-07	2.88e-06		Predicted ORF in Assemblies 19, 20 and 21
cpar2_402150	cpar3528	orf19.5644	1.21909	1.14106	7.73e-07	1.05e-06		Predicted ORF in Assemblies 19, 20 and 21
cpar2_208020	cpar206	orf19.4450.1	1.21833	1.08338	7.96e-07	6.09e-05		ORF Predicted by Annotation Working Group
cpar2_801410	cpar3998	orf19.3732	1.21562	1.14848	3.19e-07	5.1e-05	ERG25	Putative C-4 methyl sterol oxidase with role in C4-demethylation of ergosterol biosynthesis intermediates, based on similarity to S. cerevisiae Erg25p; fluconazole-induced; upregulated in biofilm and in azole-resistant strain
cpar2_401500	cpar3464	orf19.2691	1.21527	1.16013	0.000112224	0.0010505		Predicted ORF in Assemblies 19, 20 and 21; possibly spurious ORF (Annotation Working Group prediction)
cpar2_701420	cpar1153	orf19.7310	1.21408	1.32221	6.06e-08	1.98e-07		Protein similar to S. cerevisiae Gin3p; transcription is upregulated in response to treatment with ciclopirox olamine; positively regulated by Sfu1p; Hog1p, fluconazole-downregulated
cpar2_101230	cpar2459	orf19.4274	1.21346	1.26827	1.33e-07	1.2e-06	PUT1	Alkaline upregulated by Rim101p
cpar2_704100	cpar899	orf19.5129	1.20764	1.33926	3.42e-07	6.08e-07		Predicted ORF in Assemblies 19, 20 and 21
	cpar4631		1.20516	1.1397	3.9e-06	1.54e-05	NA	NA
cpar2_109030	cpar5563	orf19.3051	1.20511	0.919554	1.04e-06	0.000110092		Predicted ORF in Assemblies 19, 20 and 21; shows colony morphology-related gene regulation by Ssn6p
cpar2_208070	cpar211	orf19.4449	1.20242	0.999953	2.04e-06	2.94e-05		Predicted ORF in Assemblies 19, 20 and 21
cpar2_301660	cpar3290	orf19.4816	1.19546	1.14155	1.51e-06	0.000111302		Predicted ORF in Assemblies 19, 20 and 21; induced by nitric oxide
cpar2_300570	cpar4276		1.19348	1.06084	2.59e-06	1.17e-05	NA	NA
cpar2_206090	cpar4406	orf19.1843	1.18894	0.667893	0.000278486	0.00473111	ALG6	Putative glucosyltransferase involved in cell wall mannan biosynthesis; transcription is elevated in chk1, nik1, and sln1 homozygous null mutants; repressed by nitric oxide
cpar2_301330	cpar3257		1.18346	0.899001	7.4e-06	1.79e-05	NA	NA
cpar2_502100	cpar3118	orf19.6656	1.18041	1.17342	1.15e-06	6.63e-06	DUR3	Putative protein of unknown function, transcription is upregulated in clinical isolates from HIV+ patients with oral candidiasis; alkaline downregulated; amphotericin B induced; shows colony morphology-related gene regulation by Ssn6p
cpar2_206920	cpar2410	orf19.5114	1.1732	1.15184	1.57e-05	2.5e-05		Predicted ORF in Assemblies 19, 20 and 21
cpar2_603270	cpar5326	orf19.1177	1.17191	0.972657	8.5e-07	9.89e-07		Predicted ORF in Assemblies 19, 20 and 21
cpar2_212470	cpar983	orf19.1509	1.16799	1.1635	5.13e-06	7.54e-06	ROD1	Protein not essential for viability; similar to S. cerevisiae Rod1p, which is a membrane protein with a role in drug tolerance; repressed by Rgt1p
cpar2_300610	cpar4272	2	1.16773	0.894252	5.1e-07	8.48e-06	NA	NA
cpar2_805590	cpar4602	orf19.5180	1.16384	1.19422	7.48e-07	1.7e-06		Protein described as a putative cysteine peroxidase; transcriptionally induced by interaction with macrophage; fluconazole induced; Fkh2p-downregulated; caspofungin repressed
cpar2_107500	cpar4972	orf19.2475	1.16367	1.10175	1.69e-05	1.84e-05	PGA26	Putative GPI-anchored protein of unknown function; transcriptionally regulated by iron; expression greater in high iron; induced during cell wall regeneration; possibly spurious ORF (Annotation Working Group prediction)
cpar2_209210	cpar4567		1.16033	1.18195	0.000167183	0.000576297	NA	NA
cpar2_106950	cpar4916		1.1587	0.987548	9.29e-07	1.01e-05	NA	NA
cpar2_502970	cpar465		1.15354	1.0555	1.25e-06	2.42e-05	NA	NA
cpar2_105370	cpar1660	orf19.6852	1.15251	1.11194	3.73e-06	5.86e-06		Predicted ORF in Assemblies 19, 20 and 21
cpar2_700910	cpar90	orf19.4777	1.14974	1.24648	7.08e-07	1.21e-06	DAK2	Protein described as similar to dihydroxyacetone kinase; transcription is decreased upon yeast-hyphal switch; fluconazole-induced; caspofungin repressed; protein detected by mass spec in stationary phase cultures
cpar2_701130	cpar112		1.1486	1.44903	1.31e-06	1.58e-06	NA	NA
cpar2_804650	cpar5454		1.14117	1.04745	1.76e-06	1.99e-05	NA	NA
cpar2_107310	cpar4953	orf19.2458	1.13936	0.916697	1.39e-05	0.00049843		Putative transcription factor with zinc finger DNA-binding motif
cpar2_110160	cpar3781	orf19.6023	1.13905	0.723031	1.16e-05	0.00140383		Predicted ORF in Assemblies 19, 20 and 21
cpar2_100040	cpar5568	orf19.583	1.13659	0.949255	0.000892442	0.00394929		Putative indoleamine 2,3-dioxygenase (IDO); IDO is the rate-limiting enzyme of tryptophan catabolism via kynurenine pathway; enzyme inhibition by 1-methyl-D,L-tryptophan causes increased hyphal growth; expressed in yeast-form cells and hyphae
cpar2_203550	cpar4080	orf19.5282	1.13352	0.608899	0.000162764	0.0157421		Predicted ORF in Assemblies 19, 20 and 21; decreased expression in hyphae compared to yeast-form cells; regulated by Efg1p and Efh1p; intron in 5'-UTR; transcriptionally activated by Mnl1p under weak acid stress
cpar2_803350	cpar4773	orf19.6261	1.13306	1.34378	1.92e-07	2.21e-07	BPH1	Protein not essential for viability; similar to S. cerevisiae Bph1p, which is a putative ortholog of human Chediak-Higashi syndrome protein and murine beige gene implicated in disease syndromes involving defective lysosomal trafficking
cpar2_211870	cpar1251	orf19.891	1.12831	0.926196	4.19e-07	3.91e-06		Predicted ORF in Assemblies 19, 20 and 21
cpar2_806890	cpar3631	orf19.6951	1.12804	1.04179	4.95e-07	1.08e-05		Predicted ORF in Assemblies 19, 20 and 21
cpar2_603730	cpar5282	orf19.118	1.12676	1.21183	4.19e-07	1.95e-06	FAD2	Delta-12 fatty acid desaturase, involved in production of linoleic acid, which is a major component of membranes
cpar2_404220	cpar4391	orf19.7438	1.12149	0.962571	2.76e-07	1.48e-05	UBA1	Protein similar to S. cerevisiae Uba1p, which is a ubiquitin-activating enzyme that is essential for growth; protein level decreased in stationary phase cultures
	cpar1731		1.11992	1.1064	7.03e-06	9.87e-06	NA	NA
cpar2_204160	cpar4021	orf19.5285	1.11844	1.13904	3.85e-06	6.41e-06	PST3	Putative flavodoxin; biofilm induced; fungal-specific (no human or murine homolog); protein detected by mass spec in stationary phase cultures
cpar2_801840	cpar5125		1.11837	0.913706	1.42e-06	5.41e-06	NA	NA
cpar2_602070	cpar1223	orf19.5575	1.11427	1.06007	5.21e-07	4.27e-06		Predicted ORF in Assemblies 19, 20 and 21
cpar2_403470	cpar3330	orf19.3369	1.11115	1.04744	6.57e-07	1.07e-06	MOH1	Protein similar to S. cerevisiae Moh1p; transcription is induced in response to alpha pheromone in SpiderM medium; transcriptionally activated by Mnl1p under weak acid stress
cpar2_207000	cpar2418		1.10913	1.01067	8.13e-06	0.000169693	NA	NA
cpar2_401730	cpar3486	orf19.1416	1.10893	0.763591	1.12e-06	2.67e-05	COX11	Protein repressed during the mating process; transcription is regulated by Nrg1p
cpar2_700090	cpar9	orf19.2156	1.10858	0.9226	1.08e-05	2.54e-05	NAG1	Glucosamine-6-phosphate deaminase; enzyme of N-acetylglucosamine utilization; required for wild-type hyphal growth and mouse virulence; converts glucosamine 6-P to fructose 6-P; reaction is reversible in vitro; gene is GlcNAc-induced
cpar2_806210	cpar1989	orf19.2175	1.10827	0.903677	2.57e-06	9.73e-06		Predicted ORF in Assemblies 19, 20 and 21; induced by nitric oxide
cpar2_104460	cpar5228	orf19.6868	1.10749	0.916704	5.19e-07	1.63e-05		Predicted ORF in Assemblies 19, 20 and 21
cpar2_805300	cpar4632	orf19.6559	1.1036	0.836788	2.94e-07	4.23e-06		Predicted ORF in Assemblies 19, 20 and 21; protein level decreased in stationary phase cultures
cpar2_703380	cpar970		1.09865	1.25564	2.3e-05	2.99e-05	NA	NA
cpar2_105300	cpar1666	orf19.5197	1.09766	1.03082	3.88e-06	6.12e-05	APE2	Neutral arginine-, alanine-, leucine-specific metallo-aminopeptidase; expected to be secreted, purified from cell wall and intracellular fractions; protein repressed during the mating process; Hog1p-, farnesol-induced
cpar2_803760	cpar1577	orf19.7479	1.0918	1.05416	5.22e-06	7.4e-06	NTH1	Neutral trehalase; hyphal induction in homozygous null mutant is delayed but not reduced overall; not required for virulence in mouse systemic infection; homodimeric enzyme; possible regulatory cAMP-dependent phosphorylation at S10 and S213
cpar2_203560	cpar4079		1.09146	1.01929	3.19e-06	1.27e-05	NA	NA
cpar2_503710	cpar4466	orf19.1702	1.08684	1.23815	9.87e-06	2.52e-05	ARF3	Transcription is filament induced; Tup1p regulated (see Locus History Note for Assembly 19 correction)
cpar2_205680	cpar337	orf19.6366	1.08655	0.836123	1.55e-05	0.000169696		Predicted ORF in Assemblies 19, 20 and 21
cpar2_700630	cpar62	orf19.7229	1.08544	1.09184	4.69e-06	5.52e-06		Predicted ORF in Assemblies 19, 20 and 21
cpar2_808380	cpar1855	orf19.5862	1.0847	0.926804	1.71e-06	9.62e-06		Protein described as related to arginases; downregulated upon adherence to polystyrene; regulated by Gcn2p and Gcn4p
cpar2_208500	cpar1398	orf19.5069	1.08323	0.898013	5.08e-06	0.000662331		Predicted ORF in Assemblies 19, 20 and 21
cpar2_500950	cpar3006	orf19.1801	1.08249	0.877826	1.51e-06	0.000839501		Predicted ORF in Assemblies 19, 20 and 21
cpar2_401990	cpar3513	orf19.5295	1.08075	1.00562	2.48e-07	1.67e-05		Predicted ORF in Assemblies 19, 20 and 21; transcription is induced in response to alpha pheromone in SpiderM medium
cpar2_213920	cpar1120	orf19.2003	1.07982	0.841426	4.83e-06	0.00282944	HNM1	Predicted ORF in Assemblies 19, 20 and 21; mutation confers hypersensitivity to toxic ergosterol analog; shows colony morphology-related gene regulation by Ssn6p; clade-associated gene expression
cpar2_802660	cpar5068	orf19.169	1.07856	1.12045	4.68e-07	1.92e-06	CHO2	Putative phosphatidyl-ethanolamine N-methyltransferase; fungal-specific (no human or murine homolog); amphotericin B repressed
cpar2_800370	cpar3897	orf19.7499	1.07804	0.855384	3.33e-07	1.48e-06		Putative nicotinic acid mononucleotide adenylyltransferase, involved in NAD salvage pathway
cpar2_210890	cpar2762	orf19.1563	1.0759	0.879736	4.98e-07	0.000106509	ECM3	Predicted ORF in Assemblies 19, 20 and 21
cpar2_106800	cpar4901	orf19.4540	1.07589	0.810651	4.81e-06	2.28e-05	UBC8	Protein similar to S. cerevisiae Ubc8p; transcription is induced in response to alpha pheromone in SpiderM medium
cpar2_301160	cpar3240	orf19.6492	1.07254	1.00176	1.21e-05	1.93e-05		Predicted ORF in Assemblies 19, 20 and 21
cpar2_500730	cpar2984	orf19.3822	1.07032	1.22296	5.72e-06	1.25e-05	SCS7	Protein described as ceramide hydroxylase; transcription is regulated by Nrg1p; transcriptionally regulated by iron; expression greater in high iron; fluconazole-induced
cpar2_802980	cpar743		1.06632	0.944165	7.63e-06	0.000431536	NA	NA
cpar2_702740	cpar5719	orf19.6472	1.06404	1.12419	2.02e-06	4.69e-06	CYP1	Peptidyl-propyl cis-trans isomerase (PPIase); activity is cyclosporin A sensitive; soluble protein in hyphae; biofilm induced, macrophage-induced protein; downregulated upon treatment of biofilm with farnesol
cpar2_110070	cpar3790	orf19.6018	1.06279	0.940598	7.33e-07	1.06e-06	LRO1	Predicted ORF in Assemblies 19, 20 and 21; nonessential; similar to S. cerevisiae Lro1p acyltransferase
cpar2_102250	cpar4707	orf19.6973	1.05779	0.867374	9.21e-07	6.06e-06		Predicted ORF in Assemblies 19, 20 and 21; regulated by Gcn2p and Gcn4p
cpar2_104660	cpar1729	orf19.5498	1.05441	1.09507	2.07e-06	2.49e-06	EFH1	Transcriptional activator; minor role in transcriptional regulation, compared to Efg1p; regulates filamentous growth, phenotypic switching; homodimerizes; has APSES domain and acidic region; EFG1 and EFH1 genetically interact
cpar2_100080	cpar5572	orf19.4044	1.05358	0.648434	1.74e-05	6.36e-05	MUM2	Protein similar to S. cerevisiae Mum2p; transcription is induced in response to alpha pheromone in SpiderM medium; transcription is regulated by Tup1p
cpar2_104170	cpar5200	orf19.4112	1.05281	1.02263	3.71e-07	1.64e-06		Predicted ORF in Assemblies 19, 20 and 21
	gb_cpmt9	gb_cpmt9	1.05179	0.972007	0.00102089	0.00552761	NA	Mitochondrial gene
cpar2_500840	cpar2995		1.05164	0.815549	1.07e-06	4.44e-05	NA	NA
cpar2_406820	cpar392	orf19.3612	1.04208	0.591844	7.77e-07	0.000235544	PST2	Putative NADH:quinone oxidoreductase; similar to 1,4-benzoquinone reductase; immunogenic in mice; benomyl treatment induces transcription; oxidative stress-induced via Cap1p; fungal-specific (no human/murine homolog), farnesol-downregulated
	cpar2674		1.03544	1.01736	0.001405	0.00244716	NA	NA
cpar2_503350	cpar4431	orf19.5408	1.03516	0.776727	2.33e-07	0.000306135		Predicted ORF in Assemblies 19, 20 and 21
cpar2_403410	cpar3336		1.03359	1.2163	5.7e-07	6.35e-07	NA	NA
cpar2_402200	cpar3534	orf19.5650	1.02872	0.939889	4.66e-06	2.16e-05	PRO3	Protein induced during the mating process; alkaline upregulated
cpar2_206490	cpar691	orf19.3554	1.02544	1.06662	1.11e-05	1.91e-05	AAT1	Protein described as aspartate aminotransferase; soluble protein in hyphae; macrophage-induced protein; alkaline upregulated; amphotericin B repressed; gene used for strain identification by multilocus sequence typing, farnesol-induced
cpar2_200520	cpar1765		1.02503	-0.0180824	0.000237197	0.944527	NA	NA
	gb_cpmt8	gb_cpmt8	1.01986	0.779333	0.00198289	0.00613651	NA	Mitochondrial gene
cpar2_303330	cpar2536	orf19.1940	1.0168	0.775655	1.09e-06	9.52e-05		Predicted ORF in Assemblies 19, 20 and 21
cpar2_801590	cpar5150	orf19.4756	1.01657	0.944545	9.24e-07	0.000280156		Predicted ORF in Assemblies 19, 20 and 21; fungal-specific
cpar2_214120	cpar1139	orf19.1458	1.01271	1.04406	2.68e-06	4.02e-05		Predicted ORF in Assemblies 19, 20 and 21
cpar2_700310	cpar31	orf19.7210	1.01077	0.876345	2.06e-06	3.3e-05		Predicted ORF in Assemblies 19, 20 and 21
cpar2_108530	cpar764	orf19.3008	1.00904	0.810458	6.12e-06	4.66e-05	COQ4	Protein described as having role in coenzyme Q biosynthesis; transcriptionally induced by interaction with macrophage
cpar2_105500	cpar1648	orf19.778	1.00664	0.60583	2.35e-06	7.65e-05	PIL1	Echinocandin-binding protein; localizes to cell surface of hyphae, but not yeast-form cells; biofilm induced; fungal-specific (no human or murine homolog)
cpar2_213530	cpar1084	orf19.2107.1	0.999968	1.05277	2.9e-06	6.74e-06	STF2	Protein involved in ATP biosynthesis; decreased expression in hyphae compared to yeast-form cells; downregulated by Efg1p; transcription is upregulated in clinical isolates from HIV+ patients with oral candidiasis
cpar2_603340	cpar5319	orf19.2767	0.998977	1.03312	1.23e-05	1.79e-05	PGA59	Putative GPI-anchored protein of unknown function; shows colony morphology-related gene regulation by Ssn6p
cpar2_700950	cpar94	orf19.4774	0.973753	1.10049	5.97e-06	9.78e-06	AOX1	Alternative oxidase; low abundance; constitutively expressed; one of two isoforms (Aox1p and Aox2p); involved in a cyanide-resistant respiratory pathway present in plants, protists, and some fungi, although absent from S. cerevisiae
	cpara5831_part		0.971051	1.0112	3.11e-06	1.63e-05	NA	NA
cpar2_102340	cpar4716		0.951162	1.07043	9.44e-05	0.000141403	NA	NA
cpar2_702150	cpar5776	orf19.6403	0.948439	1.06634	6.68e-06	0.000114966		Predicted ORF in Assemblies 19, 20 and 21
cpar2_105130	cpar1682	orf19.1891	0.947455	1.05023	2.75e-05	3.52e-05	2001-04-01	Vacuolar aspartic proteinase; mRNA abundance is equivalent in yeast-form and mycelial cells but is elevated at lower growth temperatures; upregulated in the presence of human neutrophils; detected by mass spec in stationary phase cultures
cpar2_804590	cpar5448	orf19.1152	0.939418	1.0524	5.66e-06	5.73e-06		Predicted ORF in Assemblies 19, 20 and 21; regulated by Gcn2p and Gcn4p; induced in core stress response
cpar2_600730	cpar1453		0.882074	1.00805	4.72e-06	1.17e-05	NA	NA
cpar2_103000	cpar3372	orf19.250	0.88166	1.09353	1.68e-05	9.45e-05	SLC1	Protein repressed during the mating process
cpar2_102970	cpar3375	orf19.246	0.861565	1.08515	3.49e-06	1.01e-05		Predicted ORF in Assemblies 19, 20 and 21; fungal-specific (no human or murine homolog)
cpar2_209310	cpar630	orf19.815	0.856539	1.00143	1.4e-06	3.69e-06	DCK1	Putative guanine nucleotide exchange factor required for embedded filamentous growth; activates Rac1p; contains a DOCKER domain; similar to adjacent DCK2 and to S. cerevisiae Ylr422wp; regulated by Nrg1p
cpar2_204030	cpar4032	orf19.6314	-0.737043	-1.02217	7.35e-05	0.000150205	RPB8	Protein described as a subunit of RNA polymerases I, II, and III; regulated by Gcn4p; repressed in response to amino acid starvation (3-aminotriazole treatment)
cpar2_302480	cpar2318	orf19.2651	-0.785247	-1.11256	2.04e-05	2.19e-05	CAM1-1	Putative translation elongation factor; genes encoding ribosomal subunits, translation factors, and tRNA synthetases are downregulated upon phagocytosis by murine macrophage
cpar2_801570	cpar5152	orf19.4758	-0.862877	-1.00049	4.06e-06	4.69e-06		Predicted ORF in Assemblies 19, 20 and 21; alkaline downregulated
cpar2_603240	cpar5329	orf19.124	-0.868008	-1.00753	0.000382411	0.000553114		Predicted ORF in Assemblies 19, 20 and 21
cpar2_104130	cpar5196	orf19.3579	-0.907251	-1.03509	1.68e-05	1.7e-05	ATP4	Predicted ORF in Assemblies 19, 20 and 21; macrophage/pseudohyphal-induced
cpar2_300230	cpar2885	orf19.7019	-0.911025	-1.00359	6.51e-06	2.2e-05	YML6	Protein described as a mitochondrial ribosomal protein; induced upon adherence to polystyrene
cpar2_404540	cpar634	orf19.5926	-0.921256	-1.09216	1.57e-05	2.29e-05	ARG11	Protein induced during the mating process
cpar2_102760	cpar3394	orf19.341	-0.937717	-1.10452	2.78e-06	3.11e-05		Putative spermidine export pump; fungal-specific (no human or murine homolog)
cpar2_300460	cpar4287	orf19.6909	-0.95246	-1.04102	1.01e-05	2.77e-05		Predicted ORF in Assemblies 19, 20 and 21
	cpar2343		-0.955055	-1.00859	9.68e-05	0.000365097	NA	NA
cpar2_805710	cpar1810	orf19.2170	-0.955637	-1.00033	2.79e-06	6.29e-06	PHM7	Putative transporter; fungal-specific (no human or murine homolog); Hog1p-downregulated; downregulated in response to 17-beta-estradiol, ethynyl estradiol
cpar2_106180	cpar4840	orf19.3676	-0.958844	-1.09662	4.45e-05	6.57e-05	ABP140	Protein similar to S. cerevisiae actin-binding protein Abp140p; induced upon biofilm formation
cpar2_110140	cpar3783	orf19.3297	-0.968953	-1.04567	1.97e-06	1.55e-05		Predicted ORF in Assemblies 19, 20 and 21
cpar2_600460	cpar806		-0.974204	-1.30253	2.74e-05	7.46e-05	NA	NA
cpar2_401120	cpar1892	orf19.4159	-0.985716	-1.00096	1.18e-05	0.000112796		Predicted ORF in Assemblies 19, 20 and 21
cpar2_803710	cpar1572	orf19.7486	-0.986709	-1.17491	4.76e-06	6.47e-06	MRPL6	Putative mitochondrial ribosomal protein
cpar2_201600	cpar1565	orf19.5010	-0.996823	-1.02271	0.000563652	0.000865794	DIM1	Protein likely to be essential for growth, based on an insertional mutagenesis strategy; similar to S. cerevisiae Dim1p, which is an 18S rRNA dimethylase involved in rRNA modification and processing; induced upon biofilm formation
cpar2_205600	cpar329	orf19.6435	-1.00052	-0.767528	7.01e-07	1.13e-05		Predicted ORF in Assemblies 19, 20 and 21
cpar2_204120	cpar4025	orf19.6313	-1.0009	-0.590648	0.000188229	0.000470099	MNT4	Transcriptionally regulated by iron; expression greater in low iron; similar to mannosyltransferases
cpar2_300650	cpar3413	orf19.7097	-1.00239	-0.935089	5.1e-05	0.000101378		Predicted ORF in Assemblies 19, 20 and 21
cpar2_602600	cpar1172	orf19.3414	-1.00422	-0.789634	1.94e-05	0.00055941	SUR7	Protein required for wild-type cell wall, plasma membrane, cytoskeletal organization, endocytosis; localizes to eisosome subdomains of plasma membrane; four transmembrane motifs; mutant shows ectopic, chitin-rich cell wall
cpar2_809030	cpar525	orf19.6766	-1.0069	-1.00161	0.00013541	0.000284601		Predicted ORF in Assemblies 19, 20 and 21
cpar2_106330	cpar4855	orf19.3691	-1.00735	-0.878909	0.00182759	0.00371725		Predicted ORF in Assemblies 19, 20 and 21; ketoconazole-repressed
cpar2_108920	cpar5553	orf19.3064	-1.00746	-0.735632	9.78e-06	0.000129445	MRPL27	Putative ribosomal protein
cpar2_303760	cpar2495	orf19.920	-1.01358	-1.2126	1.49e-05	0.000113862	RMT2	Minor protein arginine methyltransferases (PRMT) involved in methylation of arginine residues
cpar2_200380	cpar1752	orf19.7624	-1.01756	-0.756278	4.94e-05	0.00245849		Predicted ORF in Assemblies 19, 20 and 21
cpar2_500810	cpar2992	orf19.1789.1	-1.01881	-1.06977	1.31e-05	2.22e-05	LYS1	Saccharopine dehydrogenase (biosynthetic); enzyme of alpha-aminoadipate lysine biosynthesis pathway; functionally complements S. cerevisiae lys1 mutation; fungal-specific (no human or murine homolog)
cpar2_107970	cpar5015	orf19.4060	-1.02324	-1.05307	3.94e-05	4.27e-05	ARO4	3-Deoxy-D-arabinoheptulosonate-7-phosphate synthase; enzyme of aromatic amino acid biosynthesis; GCN-regulated; feedback-inhibited by tyrosine when produced in S. cerevisiae; fungal-specific; Aro3p and Aro4p catalyze the same reaction
cpar2_401050	cpar1899	orf19.4640	-1.02469	-0.837669	4.82e-05	0.000320345	PWP1	Predicted ORF in Assemblies 19, 20 and 21; downregulated in core stress response
cpar2_110080	cpar3789	orf19.3291	-1.02808	-0.812924	3.81e-05	0.000470099	HMT1	Major type I protein arginine methyltransferases (PRMT) involved in asymmetric dimethylation of arginine residues; involved in nuclear export of Npl3p
cpar2_101190	cpar2463	orf19.4268	-1.02984	-0.975686	0.000112874	0.00149928	UTP13	Predicted ORF in Assemblies 19, 20 and 21; downregulated in core stress response; physically interacts with TAP-tagged Nop1p
cpar2_205810	cpar4587	orf19.6418	-1.03025	-0.787905	0.000106509	0.000814639		Predicted ORF in Assemblies 19, 20 and 21
cpar2_300210	cpar2883	orf19.7104	-1.03088	-0.775483	0.00013635	0.000207921		Predicted ORF in Assemblies 19, 20 and 21; similar to mucins and to a Litomosoides microfilarial sheath protein
cpar2_704180	cpar891	orf19.5143	-1.03186	-0.986272	2.49e-06	0.000114169		Predicted ORF in Assemblies 19, 20 and 21
cpar2_603490	cpar5304	orf19.1199	-1.03291	-0.891004	0.000920619	0.00139663	NOP5	Protein similar to S. cerevisiae Nop5p protein of small nucleolar ribonucleoprotein complex; transposon mutation affects filamentous growth; macrophage/pseudohyphal-induced; physically interacts with TAP-tagged Nop1p
cpar2_108800	cpar5541	orf19.3043	-1.03458	-0.926708	1.3e-05	4.37e-05		Predicted ORF in Assemblies 19, 20 and 21
cpar2_213940	cpar1122	orf19.1996	-1.03969	-0.531226	1.66e-05	0.000468894	CHA1	Protein similar to serine/threonine dehydratases, catabolic; negatively regulated by Rim101p; expression greater in low iron; regulated on white-opaque switching; filament induced; transposon mutation affects filamentous growth
cpar2_213180	cpar1049	orf19.2067	-1.04243	-0.809999	1.15e-06	4.95e-05		Predicted ORF in Assemblies 19, 20 and 21
cpar2_802830	cpar728	orf19.2546	-1.04263	-0.903095	7.08e-07	3.93e-05	TRP2	Predicted ORF in Assemblies 19, 20 and 21; regulated by Gcn2p and Gcn4p
cpar2_204740	cpar244	orf19.1860	-1.04579	-1.09742	1.25e-06	1.59e-06	LSC2	Protein described as beta subunit of succinate-CoA ligase; transcription regulated by Mig1p and Tup1p; transcriptionally regulated by iron; expression greater in high iron; filament induced
cpar2_204570	cpar227	orf19.5850	-1.04762	-0.962603	0.000305652	0.000536534	NOC2	Protein similar to S. cerevisiae Noc2p; transposon mutation affects filamentous growth; mutation confers hypersensitivity to 5-fluorouracil (5-FU), tubercidin (7-deazaadenosine); downregulated during core stress response
cpar2_102040	cpar4688	orf19.1710	-1.05117	-0.626929	1.17e-05	0.00109623		Protein described as NADH-ubiquinone oxidoreductase; identified in detergent-resistant membrane fraction (possible lipid raft component); predicted N-terminal acetylation; repressed by nitric oxide
cpar2_301670	cpar3291	orf19.4815	-1.05328	-0.835513	0.000392011	0.00165984	YTM1	Protein similar to S. cerevisiae Ytm1p, which is involved in biogenesis of the large ribosomal subunit; transposon mutation affects filamentous growth; protein level decreased in stationary phase cultures
cpar2_101430	cpar2439	orf19.3962	-1.05566	-0.775877	0.000505821	0.00106315	HAS1	Functional homolog of S. cerevisiae Has1p, which is a nucleolar protein of the DEAD-box ATP-dependent RNA helicase family that is involved in biogenesis of the ribosome, particularly the small (40S) subunit; caspofungin-downregulated
cpar2_211970	cpar1261	orf19.1517	-1.05594	-0.979706	3.49e-05	5.19e-05	ARO3	3-Deoxy-D-arabinoheptulosonate-7-phosphate synthase; enzyme of aromatic amino acid biosynthesis; GCN-regulated; feedback-inhibited by phenylalanine when heterologously produced in S. cerevisiae; Aro3p and Aro4p catalyze the same reaction
cpar2_104510	cpar5233		-1.06028	-1.02083	1.11e-05	1.32e-05	NA	NA
cpar2_103390	cpar2804	orf19.2812	-1.06075	-1.15839	1.51e-06	1.53e-06		Predicted ORF in Assemblies 19, 20 and 21
cpar2_303940	cpar3696	orf19.930	-1.06097	-0.945777	4.69e-06	1.68e-05	PET9	Protein involved in ATP biosynthesis; identified in detergent-resistant membrane fraction (possible lipid raft component); 3 predicted transmembrane helices; flucytosine induced; ketoconazole-induced; downregulated by Efg1p
cpar2_400810	cpar1923	orf19.2694	-1.06143	-0.70983	1.59e-06	0.000184943	TYS1	Putative tRNA-Tyr synthetase; genes encoding ribosomal subunits, translation factors, and tRNA synthetases are downregulated upon phagocytosis by murine macrophage; protein detected by mass spec in stationary phase cultures
cpar2_803150	cpar4793	orf19.3223	-1.06269	-0.870578	2.32e-06	9.6e-06	ATP3	Predicted ORF in Assemblies 19, 20 and 21; flucytosine induced; caspofungin repressed; macrophage/pseudohyphal-induced
	cpar1296		-1.06452	-0.744663	0.000236337	0.00072168	NA	NA
cpar2_100180	cpar5582	orf19.4029	-1.06684	-0.771654	4.36e-05	0.000208399		Predicted ORF in Assemblies 19, 20 and 21
cpar2_210460	cpar2719	orf19.403	-1.06942	-0.751331	3.11e-07	4.56e-05	PCL2	Cyclin homolog; reduced expression observed upon depletion of Cln3p; farnesol regulated; periodic mRNA expression, peak at cell-cycle G1/S phase
	cpar5370		-1.06945	-0.999622	0.000975628	0.00260362	NA	NA
cpar2_300300	cpar2892	orf19.7011	-1.0741	-1.08052	3.26e-05	6.53e-05		Predicted ORF in Assemblies 19, 20 and 21
cpar2_208260	cpar1420	orf19.1233	-1.07484	-0.890936	4.23e-06	3.2e-05	ADE4	Predicted ORF in Assemblies 19, 20 and 21; flucytosine induced
	cpara5841_part		-1.07503	-0.799086	7.72e-07	0.000871347	NA	NA
cpar2_407650	cpar3821	orf19.25	-1.07634	-1.01351	3.66e-06	2.04e-05		Predicted ORF in Assemblies 19, 20 and 21
cpar2_212220	cpar3177	orf19.5827	-1.07796	-0.90385	1.4e-05	0.000251256	BUB2	Predicted ORF in Assemblies 19, 20 and 21; described as similar to S. cerevisiae Bub2p; mutation confers hypersensitivity to amphotericin B; induced upon adherence to polystyrene; fungal-specific (no human or murine homolog)
cpar2_208860	cpar838	orf19.2778	-1.07955	-0.865687	2.24e-06	0.00101148		Putative protein of unknown function, transcription is upregulated in clinical isolates from HIV+ patients with oral candidiasis; predicted ORF in Assemblies 19, 20 and 21
cpar2_109810	cpar5497	orf19.3303	-1.08345	-0.0706877	0.00256997	0.64514		Predicted ORF in Assemblies 19, 20 and 21
cpar2_303100	cpar2559		-1.08503	-1.02666	3.85e-05	0.000162815	NA	NA
cpar2_802080	cpar5101	orf19.4401	-1.09941	-0.676539	0.000196411	0.000767924	YVH1	Putative dual specificity phosphatase (phosphoserine/threonine and phosphotyrosine phosphatase); similar to S. cerevisiae Yvh1p; required for wild-type growth rate and for wild-type virulence in mouse model of systemic infection
cpar2_404450	cpar642	orf19.7411	-1.10054	-1.03358	6.63e-06	1.2e-05		Predicted ORF in Assemblies 19, 20 and 21
cpar2_700510	cpar50	orf19.7238	-1.10353	-0.920523	0.000629334	0.00209803	NPL3	Putative RNA-binding protein, ortholog of S. cerevisiae Npl3p; nuclear export is facilitated by Hmt1p; transcription is upregulated in an RHE model of oral candidiasis
cpar2_110400	cpar3757	orf19.4551	-1.10402	-1.02724	2.6e-06	5.95e-06	CTN1	Predicted carnitine acetyl transferase; required for growth on nonfermentable carbon sources but not for hyphal growth or virulence in mouse systemic model; transcription induced in macrophage; macrophage/pseudohyphal-repressed after 16 hr
cpar2_104620	cpar5244	orf19.24	-1.10555	-0.609063	2.31e-05	0.000505821	RTA2	Putative floppase; required for sphingolipid long chain base release; mediates calcineurin-dependent resistance to azoles; stress-associated protein; Ca2+, calcineurin-regulated; ketoconazole, caspofungin induced; Plc1p-regulated
cpar2_304180	cpar3720	orf19.962	-1.10591	-1.15273	1.5e-06	2.9e-06		Predicted ORF in Assemblies 19, 20 and 21
cpar2_303750	cpar2496	orf19.921	-1.1072	-0.666888	9.32e-06	0.00190632		Predicted ORF in Assemblies 19, 20 and 21
cpar2_703290	cpar5664	orf19.7050	-1.1077	-0.792532	1.97e-05	0.00099002	NOP15	Protein described as a nucleolar ribosome biogenesis factor; hyphal-induced expression
cpar2_400470	cpar5529	orf19.4602	-1.1079	-0.883807	4.19e-07	0.000171933	MDH1-1	Predicted malate dehydrogenase; macrophage-induced protein
cpar2_104610	cpar5243	orf19.23	-1.1092	-0.965453	8.66e-06	0.00850904	RTA3	Similar to S. cerevisiae Rta1p (role in 7-aminocholesterol resistance) and Rsb1p (flippase); putative membrane protein; putative drug-responsive regulatory site; induced by fluphenazine, estradiol, ketoconazole, caspofungin
cpar2_105190	cpar1677	orf19.5198	-1.11287	-0.935029	0.00122207	0.0052334	NOP4	Predicted ORF in Assemblies 19, 20 and 21; mutation confers hypersensitivity to 5-fluorocytosine (5-FC), 5-fluorouracil (5-FU), and tubercidin (7-deazaadenosine); downregulated in core stress response
cpar2_501560	cpar3065	orf19.2649	-1.11629	-1.05118	4.99e-05	0.000151186	PCL1	Cyclin homolog; expression induced upon filamentous growth; transcription is induced in response to alpha pheromone in SpiderM medium
cpar2_803560	cpar4752	orf19.4813	-1.12135	-1.03706	4.29e-05	6.5e-05	GUA1	Predicted ORF in Assemblies 19, 20 and 21; soluble protein in hyphae; flucytosine induced; macrophage-downregulated protein abundance; protein level decreased in stationary phase cultures
cpar2_700790	cpar78	orf19.5232	-1.12254	-0.722727	0.000151245	0.00868071	CSI2	Protein essential for growth; transposon mutation affects filamentous growth
cpar2_301060	cpar3230	orf19.7062	-1.12389	-1.16912	6.88e-05	8.02e-05	RPA135	Predicted ORF in Assemblies 19, 20 and 21; decreased expression in response to prostaglandins
cpar2_802010	cpar5108	orf19.4393	-1.1271	-1.1249	2.15e-06	1.9e-05	CIT1	Protein described as citrate synthase; soluble protein in hyphae; biofilm induced; expression greater in high iron; upregulated upon phagocytosis; Hog1p-downregulated; regulated by Efg1p under yeast-form but not hyphal growth conditions
cpar2_201820	cpar4250	orf19.3755	-1.12981	-0.936519	8.79e-06	9.2e-06		Predicted ORF in Assemblies 19, 20 and 21
cpar2_401740	cpar3487	orf19.1415	-1.13	-1.06141	5.43e-07	1.64e-06	FRE10	Major cell-surface ferric reductase under low-iron conditions; 7 transmembrane regions and a secretion signal predicted; repressed by Tup1p, Rim101p, Ssn6p, Hog1p, caspofungin; ciclopirox olamine induced; not required for filamentous growth
cpar2_802430	cpar5045	orf19.3744	-1.13186	-0.9612	4.17e-06	1.75e-05		Predicted ORF in Assemblies 19, 20 and 21
cpar2_109420	cpar3214	orf19.3358	-1.13198	-1.06452	1.71e-07	2.24e-05	LSC1	Protein described as succinate-CoA ligase subunit; transcriptionally regulated by iron; expression greater in high iron; fluconazole-induced
cpar2_108760	cpar5537	orf19.3034	-1.13424	-0.820278	4.61e-06	0.000100685	RLI1	Member of RNase L inhibitor (RLI) subfamily of ABC family; predicted not to be a transporter
cpar2_500060	cpar2918	orf19.3099	-1.13453	-0.850525	8.5e-06	0.000175481	TRP4	Predicted enzyme of amino acid biosynthesis; upregulated in biofilm; regulated by Gcn2p and Gcn4p; S. cerevisiae ortholog is Gcn4p regulated
cpar2_301490	cpar3273	orf19.7069	-1.13792	-1.00605	0.000196411	0.000695636		Predicted ORF in Assemblies 19, 20 and 21
cpar2_100620	cpar5625	orf19.3941	-1.14028	-1.00629	4.3e-06	3.3e-05	URA7	Predicted ORF in Assemblies 19, 20 and 21; flucytosine induced; protein detected by mass spec in exponential and stationary phase cultures
cpar2_209010	cpar852	orf19.6209	-1.14184	-0.795164	9.2e-06	1.63e-05		Predicted membrane transporter, member of the monocarboxylate porter (MCP) family, major facilitator superfamily (MFS)
cpar2_109590	cpar3197	orf19.6092	-1.1422	-1.00354	3.88e-06	0.000120992	KEL1	Protein containing a Kelch repeat domain, similar to S. cerevisiae Kel1p; not required for adherence to buccal epithelial cells or virulence in mouse systemic infection; null mutant colonies exhibit slightly decreased filamentation ratio
cpar2_601560	cpar1368	orf19.2143	-1.14409	-0.709122	2.57e-06	1.75e-05		Predicted ORF in Assemblies 19, 20 and 21
cpar2_701340	cpar133	orf19.7332	-1.14839	-1.1501	3.11e-05	8.45e-05	ELF1	Protein required for wild-type morphology, growth; Walker A and B (ATP/GTP binding) motifs, ABC transporter consensus; expressed in hyphal, pseudohyphal, and yeast form, upregulated in biofilm; S. pombe homolog is ABC ATPase of mRNA export
cpar2_801050	cpar3962	orf19.2859	-1.14848	-1.45076	2.02e-05	4.67e-05	SRP40	Predicted ORF in Assemblies 19, 20 and 21; macrophage/pseudohyphal-induced
cpar2_700110	cpar11	orf19.2160	-1.15348	-0.999528	0.000422125	0.00337084	NAG4	Putative transporter; fungal-specific; similar to Nag3p and to S. cerevisiae Ypr156Cp and Ygr138Cp; required for wild-type mouse virulence and wild-type cycloheximide resistance; gene cluster encodes enzymes of GlcNAc catabolism
cpar2_502460	cpar415	orf19.3902	-1.15427	-1.12237	2.96e-06	2.37e-05		Predicted ORF in Assemblies 19, 20 and 21; decreased transcription is observed upon fluphenazine treatment or in an azole-resistant strain that overexpresses CDR1 and CDR2
cpar2_109290	cpar4529	orf19.3341	-1.15614	-0.621081	3.01e-05	0.00074968		Putative tRNA-Arg synthetase; essential; S. cerevisiae ortholog is essential; genes encoding ribosomal subunits, translation factors, and tRNA synthetases are downregulated upon phagocytosis by murine macrophage
cpar2_213060	cpar1038		-1.15853	-1.01105	1.65e-05	2.78e-05	NA	NA
cpar2_806790	cpar3621	orf19.7384	-1.16001	-0.995285	0.000207582	0.000390489	NOG1	Predicted ORF in Assemblies 19, 20 and 21; mutation confers hypersensitivity to 5-fluorocytosine (5-FC), 5-fluorouracil (5-FU), and tubercidin (7-deazaadenosine); decreased expression in response to prostaglandins
cpar2_803140	cpar4794	orf19.3223.1	-1.16521	-0.987109	5.35e-06	7.7e-06		Predicted ORF; described as 12kDa subunit of mitochondrial NADH-ubiquinone oxidoreductase; gene has intron
cpar2_204310	cpar4006	orf19.1815	-1.16648	-1.27819	2.39e-05	8.45e-05		Predicted ORF in Assemblies 19, 20 and 21
cpar2_101940	cpar5263		-1.17395	-1.01771	8.33e-06	0.000106883	NA	NA
cpar2_404800	cpar2042		-1.17631	-1.09944	1.04e-06	4.91e-06	NA	NA
cpar2_405290	cpar2091	orf19.6000	-1.18403	-1.19956	2.96e-06	1.94e-05	CDR1	Multidrug transporter of ATP-binding cassette (ABC) superfamily; transports phospholipids in an in-to-out direction; transcription induced by beta-estradiol, progesterone, corticosteroid, or cholesterol
cpar2_100560	cpar5620	orf19.4304	-1.19123	-1.11608	5.78e-05	0.000213975	GAP1	General amino acid permease; antigenic in human, mouse; 10-12 transmembrane regions; regulated by nitrogen source; alkaline, GlcNAc, phagocytosis upregulated; not required for virulence in mouse systemic infection; fungal-specific
cpar2_106500	cpar4872	orf19.2941	-1.19525	-1.04914	2e-06	9.86e-06	SCW4	Putative cell wall protein; exogenously expressed protein is a substrate for Kex2p processing in vitro; expression is regulated upon white-opaque switching; alkaline downregulated
cpar2_701670	cpar5820	orf19.597	-1.19579	-0.988262	8.47e-08	2.32e-06		Predicted ORF in Assemblies 19, 20 and 21; Gcn4p-regulated
cpar2_304320	cpar3734	orf19.6662	-1.19876	-1.15166	4.14e-07	5.67e-06		Putative protein of unknown function, transcription is upregulated in clinical isolates from HIV+ patients with oral candidiasis; predicted ORF in Assemblies 19, 20 and 21
cpar2_107130	cpar4935	orf19.1047	-1.19923	-1.13711	0.000205825	0.000282063	ERB1	Predicted ORF in Assemblies 19, 20 and 21; mutation confers hypersensitivity to 5-fluorocytosine (5-FC), 5-fluorouracil (5-FU), and tubercidin (7-deazaadenosine); hyphal repressed; macrophage repressed
cpar2_702780	cpar5715	orf19.6477	-1.20022	-1.09045	7.13e-05	0.00014466		Predicted ORF in Assemblies 19, 20 and 21
cpar2_207780	cpar2390	orf19.6229	-1.20189	-1.02664	1.86e-05	3e-05	CAT1	Catalase; role in resistance to oxidative stress, neutrophils, peroxide; role in murine systemic virulence; regulated by iron, ciclopirox olamine, fluconazole, growth, carbon source, pH, Rim101p, Ssn6p, Hog1p, farnesol, core stress response
cpar2_504190	cpar4514	orf19.7635	-1.20283	-0.954982	2.19e-05	0.00110898	DRS1	Predicted ORF in Assemblies 19, 20 and 21; mutation confers hypersensitivity to 5-fluorouracil (5-FU), tubercidin (7-deazaadenosine); transcription is positively regulated by Tbf1p; downregulated during core stress response
cpar2_601450	cpar3575	orf19.3478	-1.20467	-0.714858	8.67e-05	0.00204917	NIP7	Protein described as a nucleolar protein with role in ribosomal assembly; hyphal induced
cpar2_704090	cpar900	orf19.5126	-1.20769	-0.871971	6.62e-05	0.000137969		Predicted ORF in Assemblies 19, 20 and 21
cpar2_100490	cpar5613	orf19.1979	-1.20917	-0.868079	3.52e-06	5.55e-06	GIT1	Putative glycerophosphoinositol permease; fungal-specific (no human or murine homolog); alkaline downregulated; transcription is specific to white cell type; caspofungin repressed; macrophage/pseudohyphal-repressed
cpar2_404990	cpar2061	orf19.1633	-1.21242	-0.882922	3.41e-05	0.00103036	UTP4	Predicted ORF in Assemblies 19, 20 and 21; physically interacts with TAP-tagged Nop1p
cpar2_808860	cpar541	orf19.6794	-1.21418	-0.954326	1.64e-06	2.77e-06	FESUR1	Protein described as ubiquinone reductase; transcriptionally induced by interaction with macrophage; alkaline downregulated; repressed by nitric oxide; clade-associated gene expression
cpar2_304090	cpar3711	orf19.947	-1.21557	-0.975481	5.8e-08	2.48e-06	MRP17	Predicted mitochondrial ribosomal protein
cpar2_211740	cpar2286	orf19.909	-1.21627	-0.803954	2.68e-06	6.47e-06	STP4	Putative transcription factor with zinc finger DNA-binding motif; induced in core caspofungin response; shows colony morphology-related gene regulation by Ssn6p; induced by 17-beta-estradiol, ethynyl estradiol
cpar2_209350	cpar619	orf19.2311	-1.22024	-1.02645	2.2e-07	1.45e-06	RPL82	Predicted ribosomal protein; genes encoding cytoplasmic ribosomal subunits, translation factors, and tRNA synthetases are downregulated upon phagocytosis by murine macrophage
cpar2_806290	cpar1997	orf19.1403	-1.22511	-1.07044	4.5e-06	8.5e-06		Predicted ORF in Assemblies 19, 20 and 21
cpar2_100300	cpar5594	orf19.4335	-1.22562	-0.713217	5.05e-06	3.15e-05	TNA1	Putative nicotinic acid transporter; fungal-specific (no human or murine homolog); detected at germ tube plasma membrane by mass spectrometry; transcriptionally induced upon phagocytosis by macrophage
cpar2_603140	cpar5338	orf19.88	-1.22778	-1.31308	0.000195715	0.000444511	ILV5	Protein described as ketol-acid reductoisomerase; antigenic during human or murine infection; regulated by Gcn4p; amino acid starvation (3-aminotriazole) induced; biofilm induced; macrophage-downregulated protein; no human or murine homolog
cpar2_109620	cpar3194	orf19.6086	-1.22805	-0.758893	5.75e-06	2.21e-05	LEU4	Putative 2-isopropylmalalate synthase; regulated by Nrg1p, Mig1p, Tup1p, Gcn4p; upregulated in the presence of human whole blood or polymorphonuclear (PMN) cells; macrophage/pseudohyphal-repressed after 16h; fungal-specific
cpar2_108600	cpar771	orf19.3015	-1.24033	-1.06761	7.47e-05	0.000633818	ARX1	Predicted ORF in Assemblies 19, 20 and 21; downregulated during core stress response; decreased expression in response to prostaglandins
cpar2_700840	cpar83	orf19.4872	-1.24118	0.0010042	0.000774994	0.996686		Protein not essential for viability; possibly spurious ORF (Annotation Working Group prediction); transcriptionally activated by Mnl1p under weak acid stress
cpar2_109610	cpar3195	orf19.6090	-1.24157	-0.865657	5.57e-06	0.00178516		Predicted ORF in Assemblies 19, 20 and 21; repressed by nitric oxide
cpar2_801860	cpar5123	orf19.4933	-1.24233	-1.24231	2.17e-05	0.000150576	FAD3	Omega-3 fatty acid desaturase, involved in production of alpha-linolenic acid, which is a major component of membranes; caspofungin induced; Plc1p-regulated; shows colony morphology-related gene regulation by Ssn6p
cpar2_406400	cpar2202	orf19.2287	-1.2532	-0.914337	8.91e-07	0.000210127	RPA12	Protein described as DNA-directed RNA polymerase I; induced upon adherence to polystyrene
cpar2_600870	cpar1467	orf19.5728	-1.26098	-1.47364	1.18e-07	2.16e-07		Predicted ORF in Assemblies 19, 20 and 21
cpar2_403880	cpar142		-1.26531	-0.637728	0.000228032	0.0104098	NA	NA
cpar2_807590	cpar4308	orf19.5933	-1.27209	-0.980135	8.64e-07	6.45e-06		Predicted ORF in Assemblies 19, 20 and 21; increased transcription is observed upon benomyl treatment; possibly spurious ORF (Annotation Working Group prediction)
cpar2_102800	cpar3390	orf19.6165	-1.27371	-0.962331	1.96e-07	7.01e-06	KGD1	Protein described as 2-oxoglutarate dehydrogenase; regulated by Efg1p under yeast-form but not hyphal growth conditions; transcription is upregulated in an RHE model of oral candidiasis; detected by mass spec in stationary phase cultures
cpar2_106430	cpar4865	orf19.2934	-1.27617	-1.03643	4.07e-05	0.000287884		Predicted ORF in Assemblies 19, 20 and 21
cpar2_600780	cpar1458	orf19.5628	-1.28135	-1.06734	6.44e-06	1.46e-05		Predicted ORF in Assemblies 19, 20 and 21
cpar2_203300	cpar4106	orf19.558	-1.28815	-1.38129	1.07e-07	6.54e-07	GUT1	Protein described as glycerol kinase; downregulated upon adherence to polystyrene; greater mRNA abundance observed in a cyr1 homozygous null mutant than in wild type
cpar2_500540	cpar2965	orf19.1235	-1.29382	-1.1302	1.37e-06	6.71e-06	HOM3	Putative L-aspartate 4-P-transferase; fungal-specific (no human or murine homolog); regulated by Gcn2p and Gcn4p
cpar2_601950	cpar1235		-1.30222	-1.36868	1.59e-06	3.73e-06	NA	NA
cpar2_405970	cpar2158	orf19.1378	-1.31161	-1.35745	9.71e-06	5.81e-05	SUP35	Translation factor eRF3; shows prion-like aggregation in some, not all, studies; partially complements S. cerevisiae sup35 mutant translation defect; species barrier with S. cerevisiae Sup35p prion; gene not regulated by yeast-hyphal switch
cpar2_210360	cpar2709	orf19.1480	-1.32144	-1.17625	4.4e-07	9.5e-06		Protein described as succinate dehydrogenase, enzyme of citric acid cycle; downregulated by Efg1p; repressed by nitric oxide
cpar2_204580	cpar228	orf19.637	-1.32783	-1.0752	1.06e-06	1.42e-05	SDH2	Succinate dehydrogenase, Fe-S subunit; localizes to surface of yeast-form cells, but not hyphae; transcriptionally regulated by iron; expression greater in high iron; repressed by nitric oxide; induced during log phase (aerobic growth)
cpar2_108740	cpar5535	orf19.3037	-1.33988	-1.09316	1.87e-05	0.000325896		Protein described as poly(A)-binding protein; regulated by Gcn4p; induced in response to amino acid starvation (3-aminotriazole treatment); rotein detected by mass spec in exponential and stationary phase cultures
cpar2_804630	cpar5452	orf19.4889	-1.34655	-1.58231	4.06e-06	1.3e-05		Predicted membrane transporter, member of the drug:proton antiporter (12 spanner) (DHA1) family, major facilitator superfamily (MFS)
cpar2_200290	cpar1743	orf19.7678	-1.34741	-1.52281	1.25e-07	3.6e-07		Predicted ORF in Assemblies 19, 20 and 21
cpar2_208740	cpar828	orf19.2785	-1.3528	-1.30899	1.14e-06	2.63e-06	ATP7	Putative subunit of the F1F0-ATPase complex; shows colony morphology-related gene regulation by Ssn6p; farnesol-, macrophage-downregulated protein abundance
cpar2_208170	cpar222		-1.3556	-1.29074	1.08e-05	2.52e-05	NA	NA
cpar2_601840	cpar1284	orf19.5517	-1.35658	-1.19742	2.72e-07	3.31e-07		Similar to alcohol dehydrogenases; increased transcription is observed upon benomyl treatment; induced by nitric oxide; induced in core stress response; oxidative stress-induced via Cap1p
cpar2_104710	cpar1724	orf19.5491.1	-1.35734	-1.25043	1.28e-06	1.61e-06	ATP14	ORF Predicted by Annotation Working Group; macrophage/pseudohyphal-induced
cpar2_212720	cpar1005	orf19.4506	-1.35841	-1.74251	2.86e-07	4.68e-07	LYS22	Putative homocitrate synthase; fungal-specific (no human or murine homolog); repressed by nitric oxide; protein level decreased in stationary phase cultures
cpar2_400160	cpar2015	orf19.2751	-1.36866	-0.773278	1.85e-07	0.000391591		Predicted membrane transporter, member of the monocarboxylate porter (MCP) family, major facilitator superfamily (MFS); alkaline upregulated by Rim101p
cpar2_808200	cpar5652	orf19.6724	-1.36966	-1.33018	1.68e-07	1e-06	FUM12	Protein described as similar to fumarate hydratase, enzyme of citric acid cycle; fluconazole-downregulated; downregulated by Efg1p; transcriptionally regulated by iron; expression greater in high iron
cpar2_405940	cpar2155	orf19.4093	-1.37009	-1.14431	9.7e-05	0.00165313	NOP7	Pescadillo homolog required for filament-to-yeast switching; mutation confers hypersensitivity to 5-fluorocytosine (5-FC), 5-fluorouracil (5-FU), and tubercidin (7-deazaadenosine)
cpar2_803580	cpar4750	orf19.1839	-1.37053	-1.22142	0.00010109	0.000250328	RPA190	Predicted ORF in Assemblies 19, 20 and 21;flucytosine induced
cpar2_803630	cpar4745	orf19.4826	-1.37822	-1.02278	2.91e-07	2.32e-06	IDH1	Predicted ORF in Assemblies 19, 20 and 21; soluble protein in hyphae; protein level decreased in stationary phase cultures
cpar2_206630	cpar704	orf19.3544	-1.3818	-1.21329	4.5e-07	4.06e-06		Predicted ORF in Assemblies 19, 20 and 21
cpar2_404940	cpar2056	orf19.7392	-1.3996	-0.982598	6.09e-05	0.000197991		Predicted ORF in Assemblies 19, 20 and 21
cpar2_801250	cpar3982	orf19.3733	-1.40015	-1.46185	4.12e-08	1.09e-06	IDP2	Putative isocitrate dehydrogenase; expression is regulated upon white-opaque switching; shows colony morphology-related gene regulation by Ssn6p; protein detected by mass spec in exponential and stationary phase cultures
cpar2_802460	cpar5048	orf19.3268	-1.40174	-1.2385	3.82e-07	3.7e-05		Ortholog of S. cerevisiae Tma19p (Ykl065cp)
cpar2_212700	cpar1003	orf19.1826	-1.40915	-0.962611	0.000794368	0.00251062	MDM34	Putative transcription factor with zinc finger DNA-binding motif; macrophage-downregulated gene
cpar2_110250	cpar3772	orf19.2998	-1.4104	-0.912823	6.56e-06	0.000778321	TSR2	Predicted ORF in Assemblies 19, 20 and 21; decreased expression in response to prostaglandins
cpar2_101270	cpar2455	orf19.4281	-1.41046	-0.40654	0.00127776	0.00242755		Predicted ORF in Assemblies 19, 20 and 21
cpar2_203690	cpar4066	orf19.1164	-1.42286	-1.21055	6.08e-05	0.000155882	GAR1	Predicted ORF in Assemblies 19, 20 and 21; mutation confers hypersensitivity to tubercidin (7-deazaadenosine); macrophage/pseudohyphal-induced
cpar2_701510	cpar1968	orf19.7296	-1.43495	-1.32792	1.48e-06	6.49e-06		Predicted ORF in Assemblies 19, 20 and 21; similar to stomatin mechanoreception protein; induced by Rgt1p
cpar2_501380	cpar3047	orf19.4716	-1.43703	-1.35611	5.74e-08	1.33e-07	GDH3	Protein described as similar to NADP-glutamate dehydrogenase; hyphal downregulated expression; transcription is regulated by Nrg1p, Plc1p; downregulated by Efg1p; upregulated by Rim101p at pH 8; ciclopirox olamine induced
cpar2_101990	cpar4683	orf19.252	-1.44462	-1.27907	6.54e-08	5.23e-06		Predicted ORF in Assemblies 19, 20 and 21
cpar2_203160	cpar4119	orf19.2360	-1.44923	-1.26323	2.68e-06	4.28e-05	URA2	Predicted ORF in Assemblies 19, 20 and 21; flucytosine induced; macrophage/pseudohyphal-induced; intron in 5'-UTR
cpar2_100870	cpar2490	orf19.3931	-1.47492	-1.20378	1.21e-06	0.000100455	SFC1	Alkaline upregulated
cpar2_100130	cpar5577	orf19.4040	-1.50401	-1.61132	4.12e-08	6.5e-08	ILV3	Putative dihydroxyacid dehydratase; fungal-specific (no human or murine homolog); upregulated in biofilm; S. cerevisiae ortholog is Gcn4p regulated; repressed by nitric oxide; macrophage-induced protein; farnesol-downregulated
cpar2_400190	cpar2018	orf19.2747	-1.50937	-1.50419	8.74e-07	1.56e-06	RGT1	Transcriptional repressor involved in the regulation of glucose transporter genes; has zinc-cluster; similar to S. cerevisiae Rgt1p
cpar2_207080	cpar2426	orf19.385	-1.52022	-1.44375	4.14e-07	1.91e-06	GCV2	Putative protein of glycine catabolism; downregulated by Efg1p; Hog1p-induced; upregulated by Rim101p at acid pH; transcription is activated in the presence of elevated CO2; protein detected by mass spec in stationary phase cultures
cpar2_703320	cpar5661	orf19.6570	-1.52486	-1.64072	7.57e-07	1.82e-05	NUP	Nucleoside permease; adenosine and guanosine are substrates, whereas cytidine, adenine, guanine, uridine, uracil are not; similar to a nucleoside permease of S. pombe; possibly processed by Kex2p
cpar2_807740	cpar496		-1.52785	-1.26861	0.00728471	0.0102759	NA	NA
cpar2_100200	cpar5584	orf19.4026	-1.54587	-1.51146	1.29e-07	1.86e-06	HIS1	ATP phosphoribosyl transferase; enzyme of histidine biosynthesis; fungal-specific (no human, murine homolog); upregulated in biofilm; acid upregulated/alkaline downregulated by Rim101p; regulated by Gcn2p, Gcn4p; strain CA9 is a his1 mutant
cpar2_500690	cpar2980	orf19.3846	-1.56984	-1.19359	1.7e-07	0.000140433	LYS4	Protein described as homoaconitase; regulated by Gcn4p, Gcn2p; induced in response to amino acid starvation (3-aminotriazole treatment); upregulated in the presence of human whole blood or polymorphonuclear (PMN) cells
cpar2_301640	cpar3288	orf19.4779	-1.59902	-1.68489	2.79e-08	0.00163749		Putative transporter; slightly similar to the Sit1p siderophore transporter; Gcn4p-regulated; fungal-specific (no human or murine homolog); transcriptionally activated by Mnl1p under weak acid stress
cpar2_208160	cpar220	orf19.655	-1.60279	-1.39492	9.78e-06	2.04e-05	PHO84	Protein similar to high-affinity phosphate transporters; expression is regulated upon white-opaque switching or biofilm formation; Hog1p, ciclopirox olamine or alkaline induced; caspofungin or stress repressed; upregulated in RHE model
cpar2_703950	cpar913	orf19.769	-1.60724	-1.41083	5.13e-06	7.96e-05	IFE1	Protein not essential for viability; similar to S. cerevisiae Yal061wp, which is a putative polyol dehydrogenase
cpar2_214100	cpar1137	orf19.1453	-1.60993	-1.50371	0.00167672	0.00297367	SPT5	Protein similar to S. cerevisiae Spt5p transcription elongation factor; transposon mutation affects filamentous growth
	cpar1427		-1.64137	-1.31744	0.000844048	0.00693865	NA	NA
cpar2_500490	cpar2960		-1.64929	-1.6186	7.74e-06	1.82e-05	NA	NA
cpar2_300580	cpar4275		-1.68866	-1.62221	8.47e-08	1.94e-07	NA	NA
cpar2_600600	cpar1440	orf19.715	-1.69361	-1.795	1.28e-07	1.8e-07		Predicted ORF in Assemblies 19, 20 and 21
cpar2_211610	cpar2299	orf19.5791	-1.70722	-1.43779	7.74e-08	2.68e-07	IDH2	Protein described as isocitrate dehydrogenase subunit; transcription is upregulated in response to treatment with ciclopirox olamine; transcriptionally regulated by iron; expression greater in high iron
cpar2_205890	cpar4580	orf19.6417	-1.76274	-1.69795	9.78e-06	1.52e-05	TSR1	Predicted ORF in Assemblies 19, 20 and 21; decreased expression in response to prostaglandins
cpar2_601420	cpar3645	orf19.3475	-1.78863	-1.46167	1.2e-08	2.94e-07		Described as a Gag-related protein; hyphal induced; downregulation correlates with clinical development of fluconazole resistance; repressed by nitric oxide, 17-beta-estradiol, ethynyl estradiol
cpar2_504080	cpar4503	orf19.5447	-1.8525	-1.74208	1.31e-08	7.19e-08	HGT19	Putative glucose/myo-inositol transporter of major facilitator superfamily; 12 transmembrane segments, extended N terminus; expressed in rich medium, 2% glucose; phagocytosis-induced; C. albicans glucose transporter family has 20 members
cpar2_600590	cpar1439	orf19.716	-1.85828	-2.11501	4.48e-06	5.27e-06		Predicted ORF in Assemblies 19, 20 and 21; regulated by Nrg1p, Tup1p; transcription is repressed in response to alpha pheromone in SpiderM medium
cpar2_406240	cpar2185	orf19.1613	-1.86277	-1.47493	3.13e-08	1.31e-06	ILV2	Protein described as acetolactate synthase; regulated by Gcn4p; induced in response to amino acid starvation (3-aminotriazole treatment); protein detected by mass spec in stationary phase cultures
cpar2_703250	cpar5668		-1.87932	-1.02772	4.23e-09	0.000458631	NA	NA
cpar2_301750	cpar3299		-1.9115	-1.79985	1.36e-09	1.01e-05	NA	NA
	cpara5830_part		-1.97716	-1.49605	7.7e-06	6.54e-05	NA	NA
cpar2_106530	cpar4875	orf19.2962	-1.99632	-1.60938	6.57e-07	2.14e-05		Predicted ORF in Assemblies 19, 20 and 21; possibly spurious ORF (Annotation Working Group prediction)
cpar2_802720	cpar5074	orf19.3232	-2.01195	-2.04988	3.52e-08	1.35e-06		Putative transporter; mutation confers hypersensitivity to toxic ergosterol analog; fungal-specific (no human or murine homolog)
cpar2_300620	cpar4271	orf19.7077	-2.02267	-1.56885	1.79e-08	9.61e-08		Protein with similarity to ferric reductases; transcription is activated by Mac1p under copper starvation; Plc1p-regulated; transcription is negatively regulated by Rim101p
cpar2_808020	cpar5385	orf19.6173	-2.03442	-2.18076	4.52e-09	7.98e-09	STD1	Protein described as transcription factor involved in control of glucose-regulated gene expression; repressed by Rgt1p
cpar2_106690	cpar4890	orf19.2942	-2.03648	-1.48535	1.68e-07	1.85e-07	DIP5	Putative permease for dicarboxylic amino acids; mutation confers hypersensitivity to toxic ergosterol analog; transcriptionally induced upon phagocytosis by macrophage; Gcn4p-regulated; upregulated by Rim101p at pH 8
cpar2_106700	cpar4891		-2.10467	-1.73015	2.37e-06	3.49e-06	NA	NA
cpar2_603010	cpar5351		-2.27917	-2.49296	1.65e-10	1.7e-10	NA	NA
cpar2_603050	cpar5347		-2.38575	-2.35356	6.72e-10	2.6e-07	NA	NA
cpar2_207540	cpar2366		-2.42835	-2.48421	5.54e-09	3.13e-08	NA	NA
cpar2_800530	cpar3911	orf19.7514	-2.68578	-2.82785	1.18e-07	1.6e-07	PCK1	Phosphoenolpyruvate carboxykinase; role in gluconeogenesis; regulated by hyphal switch, carbon source; repressed on glucose; induced by fluconazole, phagocytosis, H2O2; predicted ATP-dependent, dimeric; predicted PKC phosphorylation sites
cpar2_802670	cpar5069	orf19.171	-2.7074	-2.05966	1.06e-06	1.39e-05	DBP2	Predicted ORF in Assemblies 19, 20 and 21; flucytosine induced; downregulated in core stress response
cpar2_700940	cpar93	orf19.4773	-2.78042	-2.65253	1.76e-10	4.97e-10	AOX2	Alternative oxidase; induced by antimycin A, some oxidants; growth- and carbon-source-regulated; one of two isoforms (Aox1p and Aox2p); involved in cyanide-resistant respiratory pathway that is absent from S. cerevisiae
cpar2_300630	cpar4270		-2.81822	-3.00827	1.65e-10	1.69e-08	NA	NA
cpar2_602990	cpar5353	orf19.3646	-2.81892	-2.89579	1.65e-10	4.63e-10	CTR1	Copper transporter; probably multimeric; transcribed if copper limited; induced by Mac1p, macrophage interaction, alkaline pH via Rim101p; 17-beta-estradiol downregulated; complements S. cerevisiae ctr1 ctr3 copper transport mutant
cpar2_108370	cpar749	orf19.4527	-3.23413	-3.56574	2.17e-09	1.02e-08	HGT1	High-affinity glucose transporter, member of major facilitator superfamily; transcription induced by progesterone and by drugs including chloramphenicol and benomyl; likely essential for growth, based on an insertional mutagenesis strategy
