# Supplementary material for: Using RNA-seq to determine the transcriptional landscape and the hypoxic response of the pathogenic yeast Candida parapsilosis
Source: BMC Genomics. 2011 Dec 22;12:628. doi: 10.1186/1471-2164-12-628 (PMC3287387; doi:10.1186/1471-2164-12-628)
Supplement: Additional file 11 — GO term analysis of genes differentially expressed in hypoxia from RNA-seq and microarray profiling. (A) Comparison of enriched GO terms from RNA-seq and microarray profiling (B) GO terms enriched in up-regulated genes from microarrays (C) GO terms enriched in down-regulated genes from microarrays (D) GO terms enriched in down-regulated genes from RNA-seq (E) GO terms enriched in up-regulated genes from RNA-seq. [file 1471-2164-12-628-S11.XLS]

## Sheet: (A) Intersection
Additional File 11A -GO terms enriched in hypoxic conditions from microarray and RNA-seq profiling experiments.
	Green: GO processes that are significantly over-represented in up-regulated genes
	Red: GO processes that are significantly over-represented in down-regulated genes

## Sheet: (B) Microarray Up-regulated
Additional file 11B - GO term enrichment analysis of genes up-regulated in hypoxia from microarray profiling
Legend
GOID	Gene ontology Identifier
GO_term	Gene ontology term description
frequency of GO terms in differentially expressed genes	Cluster Frequency of the set of genes tested
frequency of GO terms in entire dataset	Cluster Frequency of the gene background
Corrected P_value	The probability or chance of seeing at least x number of genes out of the total n genes in the list annotated to a particular GO term, given the proportion of genes in the whole genome that are annotated to that GO Term.
False Discovery rate	correction for multiple-testing
Gene(s) annotated to the term	List of genes annotated to each single GO term
GOID	GO_term	Cluster frequency	Background frequency	Corrected P-value	False discovery rate	Gene(s) annotated to the term	Directly Annotated GOID List
6066	alcohol metabolic process	53 out of 271 genes, 19.6%	148 out of 5214 background genes, 2.8%	2.62e-29	0	GPM2:XKS1:PMI1:ERG10:ERG24:ERG6:CHO2:GPD1:NAG1:DAC1:ARE2:orf19.2308:orf19.276:PGM2:PDC11:ERG27:CDC19:ERG9:PGK1:GAL10:ERG25:PGI1:UPC2:ENO1:PFK1:ADH1:ERG1:GRE3:TAL1:FBA1:ZWF1:DAK2:GND1:TKL1:ERG5:ERG4:HXK2:RHR2:orf19.5611:ERG2:MVD:PFK2:TPI1:GCY1:TDH3:orf19.6816:CYB5:ERG13:GLK1:OPI3:ERG3:GPM1:ERG11	6096:32:32889:30448:51701:45944:6043:30447:6013:6631:44416:16310:16126:5998:42710:9272:6116:5978:6486:55114:6559:8299:6094:6656:6066:8361:51668:6114:6046:31505:7160:1766:45892:19255:949:6915:6011:9051:6090:19568:44406:46323:6003:6071:6000:71470:44409:6696:19655:19388:9298:42843:8204:34599:6973:46168:1302:5992:1403:46015:19287:42493:6098:32445:42542:6874:6569:72593:9405:6633:16125:71456
46365	monosaccharide catabolic process	27 out of 271 genes, 10.0%	41 out of 5214 background genes, 0.8%	5.9e-23	0	GPM2:XKS1:NAG1:DAC1:PGM2:PDC11:CDC19:PGK1:GAL10:PGI1:ENO1:PFK1:ADH1:GRE3:TAL1:FBA1:ZWF1:GND1:TKL1:HXK2:PFK2:TPI1:GCY1:TDH3:orf19.6816:GLK1:GPM1	6096:32889:30448:51701:6043:30447:6013:44416:5998:42710:9272:5978:55114:6559:6094:8361:6046:7160:949:19255:6915:6011:9051:6090:19568:44406:46323:6000:44409:19655:19388:42843:34599:1302:5992:1403:46015:42493:32445:6098:42542:6874:6569:72593:9405
44275	cellular carbohydrate catabolic process	30 out of 271 genes, 11.1%	53 out of 5214 background genes, 1.0%	7.12e-23	0	GPM2:XKS1:GPD1:NAG1:DAC1:PGM2:PDC11:CDC19:PGK1:GAL10:PGI1:ENO1:PFK1:ADH1:GRE3:TAL1:FBA1:ZWF1:GND1:TKL1:HXK2:PFK2:TPI1:GCY1:TDH3:orf19.6816:GPH1:GLK1:NTH1:GPM1	6096:32889:30448:51701:6043:30447:6013:44416:5998:42710:9272:6116:5978:55114:6559:6094:8361:6046:7160:949:19255:6915:6011:9051:6090:19568:44406:46323:6000:44409:19655:19388:42843:5993:34599:6973:46168:1302:5992:1403:46015:42493:32445:6098:6796:5980:42542:6874:6569:72593:9405
46164	alcohol catabolic process	28 out of 271 genes, 10.3%	45 out of 5214 background genes, 0.9%	7.57e-23	0	GPM2:XKS1:GPD1:NAG1:DAC1:PGM2:PDC11:CDC19:PGK1:GAL10:PGI1:ENO1:PFK1:ADH1:GRE3:TAL1:FBA1:ZWF1:GND1:TKL1:HXK2:PFK2:TPI1:GCY1:TDH3:orf19.6816:GLK1:GPM1	6096:32889:30448:51701:6043:30447:6013:44416:5998:42710:9272:6116:5978:55114:6559:6094:8361:6046:7160:949:19255:6915:6011:9051:6090:19568:44406:46323:6000:44409:19655:19388:42843:34599:6973:46168:1302:5992:1403:46015:42493:32445:6098:42542:6874:6569:72593:9405
44281	small molecule metabolic process	98 out of 271 genes, 36.2%	661 out of 5214 background genes, 12.7%	6.98e-22	0	ACS2:GPM2:FAD2:XKS1:orf19.1340:PMI1:ERG10:ERG24:ERG6:CHO2:ACS1:GPD1:orf19.1940:STF2:NAG1:DAC1:ARE2:orf19.2308:SLD1:orf19.276:PGM2:PDC11:MET13:SNO1:COQ4:ACH1:ERG27:MAE1:AAT1:CDC19:ERG9:PGK1:FAT1:GAL10:ERG25:SCS7:PGI1:UPC2:ENO1:PFK1:PUT2:ADH1:ERG1:PUT1:GRE3:TAL1:CAT2:FBA1:ERG251:ZWF1:DAK2:CRP1:MLS1:URA1:GND1:orf19.5054:TKL1:OLE1:ERG5:MDH1-3:ERG4:HXK2:RHR2:orf19.5525:orf19.5576:orf19.5611:PRO3:RNR21…	6096:32:1410:32889:19538:9437:51701:6636:44262:45944:6043:9435:30447:6084:16310:19432:16126:5998:42710:9186:9272:6754:6116:6222:6486:42183:15691:6520:6559:6546:10133:6740:8361:51668:19441:6114:6046:7160:1766:34354:45892:6741:19255:6725:6825:1300:6090:44406:19358:6071:6003:71470:6561:44409:6696:42843:43603:8204:34599:9267:46168:16573:6916:32445:6098:6606:9263:6679:42542:6569:15673:9405:42180:71469…
16052	carbohydrate catabolic process	30 out of 271 genes, 11.1%	57 out of 5214 background genes, 1.1%	1.33e-21	0	GPM2:XKS1:GPD1:NAG1:DAC1:PGM2:PDC11:CDC19:PGK1:GAL10:PGI1:ENO1:PFK1:ADH1:GRE3:TAL1:FBA1:ZWF1:GND1:TKL1:HXK2:PFK2:TPI1:GCY1:TDH3:orf19.6816:GPH1:GLK1:NTH1:GPM1	6096:32889:51701:6043:30447:5998:42710:9272:6116:6559:8361:6046:7160:19255:6090:44406:44409:42843:5993:34599:46168:32445:6098:6796:5980:42542:6569:9405:30448:6013:44416:5978:55114:6094:949:6915:6011:9051:19568:46323:6000:19655:19388:6973:1302:5992:1403:46015:42493:6874:72593
55114	oxidation-reduction process	65 out of 271 genes, 24.0%	331 out of 5214 background genes, 6.3%	9.64e-20	0	FAD2:orf19.1340:UCF1:COX11:ACS1:GPD1:CBR1:ALG6:orf19.1940:orf19.2175:CCP1:IFR2:LYS12:SLD1:ADH5:SOD1:HEM13:PGM2:PDC11:MET13:SOU2:GSY1:orf19.3307:ERG25:SCS7:PGI1:PUT2:ADH1:ERG1:PUT1:GRE3:TAL1:orf19.4449:CAT2:ERG251:ZWF1:AOX1:URA1:ERO1:GND1:TKL1:OLE1:orf19.5158:MDH1-3:RHR2:orf19.5525:AYR2:GLC3:PRO3:orf19.5665:RNR21:SUR2:orf19.6066:GCY1:TDH3:orf19.6816:OSM1:GPH1:orf19.7459:ERG3:XYL2:YIM1:orf19.86:IFG…	6096:6974:1410:6467:6490:70485:1320:19538:9437:51701:6636:6081:44262:6084:42710:9186:6882:6116:6222:6559:10133:6740:51668:6114:7160:19255:6725:6090:6461:44406:6071:6112:71470:6561:6696:42843:43603:34599:46168:16573:7585:6098:9263:5980:6679:42542:6569:51091:9405:42180:9060:30448:6635:6631:6801:44416:5978:6207:55114:6744:6537:6094:304:31505:6665:19654:15680:949:6915:6085:6011:9051:19568:10230:45333…
19320	hexose catabolic process	22 out of 271 genes, 8.1%	34 out of 5214 background genes, 0.7%	4.1e-18	0	GPM2:PGM2:PDC11:CDC19:PGK1:GAL10:PGI1:ENO1:PFK1:ADH1:GRE3:TAL1:FBA1:ZWF1:GND1:TKL1:HXK2:PFK2:TPI1:TDH3:GLK1:GPM1	6096:32889:51701:30447:42710:9272:6559:8361:7160:19255:6090:44406:44409:42843:34599:32445:6098:42542:6569:6013:44416:5978:55114:6094:949:6915:6011:9051:19568:46323:6000:19655:19388:1302:5992:1403:46015:6874:72593
5996	monosaccharide metabolic process	29 out of 271 genes, 10.7%	70 out of 5214 background genes, 1.3%	4.29e-17	0	GPM2:XKS1:PMI1:NAG1:DAC1:orf19.2308:PGM2:PDC11:CDC19:PGK1:GAL10:PGI1:ENO1:PFK1:ADH1:GRE3:TAL1:FBA1:ZWF1:GND1:TKL1:HXK2:PFK2:TPI1:GCY1:TDH3:orf19.6816:GLK1:GPM1	6096:32:32889:51701:6043:30447:5998:42710:9272:6486:6559:8361:6046:7160:19255:6090:44406:6003:44409:42843:34599:32445:6098:42542:6569:9405:30448:6013:44416:5978:55114:6094:31505:949:6915:6011:9051:19568:46323:6000:19655:19388:9298:1302:5992:1403:46015:42493:6874:72593
44282	small molecule catabolic process	33 out of 271 genes, 12.2%	95 out of 5214 background genes, 1.8%	7.23e-17	0	GPM2:XKS1:GPD1:NAG1:DAC1:PGM2:PDC11:CDC19:PGK1:GAL10:PGI1:ENO1:PFK1:PUT2:ADH1:PUT1:GRE3:TAL1:CAT2:FBA1:ZWF1:GND1:TKL1:HXK2:orf19.583:FDH1:PFK2:TPI1:GCY1:TDH3:orf19.6816:GLK1:GPM1	6096:32889:9437:51701:6043:30447:6084:5998:42710:9272:6116:42183:6559:6546:10133:8361:19441:6046:7160:34354:19255:6090:44406:6561:44409:42843:34599:46168:32445:6098:42542:6569:9405:30448:6635:6013:44416:5978:19674:55114:6537:6094:949:6915:6011:9051:19568:45333:46323:15942:6000:19655:19388:6973:1302:5992:1403:46015:42493:6874:72593
6007	glucose catabolic process	19 out of 271 genes, 7.0%	28 out of 5214 background genes, 0.5%	5.26e-16	0	GPM2:PDC11:CDC19:PGK1:PGI1:ENO1:PFK1:ADH1:TAL1:FBA1:ZWF1:GND1:TKL1:HXK2:PFK2:TPI1:TDH3:GLK1:GPM1	6096:32889:51701:30447:42710:6559:8361:7160:6090:44406:44409:34599:32445:6098:42542:6569:6013:44416:55114:6094:949:6915:9051:46323:6000:19655:1302:46015:72593
19318	hexose metabolic process	24 out of 271 genes, 8.9%	52 out of 5214 background genes, 1.0%	3.46e-15	0	GPM2:PMI1:orf19.2308:PGM2:PDC11:CDC19:PGK1:GAL10:PGI1:ENO1:PFK1:ADH1:GRE3:TAL1:FBA1:ZWF1:GND1:TKL1:HXK2:PFK2:TPI1:TDH3:GLK1:GPM1	6096:32:32889:51701:30447:42710:9272:6486:6559:8361:7160:19255:6090:44406:6003:44409:42843:34599:32445:6098:42542:6569:6013:44416:5978:55114:6094:31505:949:6915:6011:9051:19568:46323:6000:19655:19388:9298:1302:5992:1403:46015:6874:72593
16128	phytosteroid metabolic process	17 out of 271 genes, 6.3%	25 out of 5214 background genes, 0.5%	3.62e-14	0	ERG10:ERG24:ERG6:ARE2:ERG27:ERG9:ERG25:UPC2:ERG1:ERG5:ERG4:orf19.5611:ERG2:CYB5:ERG13:ERG3:ERG11	45944:30447:16126:51668:1766:45892:6696:8204:9405:30448:6631:55114:8299:42493:6633:16125:71456
44107	cellular alcohol metabolic process	17 out of 271 genes, 6.3%	25 out of 5214 background genes, 0.5%	3.62e-14	0	ERG10:ERG24:ERG6:ARE2:ERG27:ERG9:ERG25:UPC2:ERG1:ERG5:ERG4:orf19.5611:ERG2:CYB5:ERG13:ERG3:ERG11	45944:30447:16126:51668:1766:45892:6696:8204:9405:30448:6631:55114:8299:42493:6633:16125:71456
8204	ergosterol metabolic process	17 out of 271 genes, 6.3%	25 out of 5214 background genes, 0.5%	3.62e-14	0	ERG10:ERG24:ERG6:ARE2:ERG27:ERG9:ERG25:UPC2:ERG1:ERG5:ERG4:orf19.5611:ERG2:CYB5:ERG13:ERG3:ERG11	45944:30447:16126:51668:1766:45892:6696:8204:9405:30448:6631:55114:8299:42493:6633:16125:71456
6006	glucose metabolic process	20 out of 271 genes, 7.4%	37 out of 5214 background genes, 0.7%	4.03e-14	0	GPM2:PGM2:PDC11:CDC19:PGK1:PGI1:ENO1:PFK1:ADH1:TAL1:FBA1:ZWF1:GND1:TKL1:HXK2:PFK2:TPI1:TDH3:GLK1:GPM1	6096:32889:51701:30447:42710:6559:8361:7160:19255:6090:44406:44409:34599:32445:6098:42542:6569:6013:44416:5978:55114:6094:949:6915:6011:9051:46323:6000:19655:19388:1302:5992:46015:6874:72593
6096	glycolysis	14 out of 271 genes, 5.2%	16 out of 5214 background genes, 0.3%	4.47e-14	0	GPM2:CDC19:PGK1:PGI1:ENO1:PFK1:ADH1:FBA1:HXK2:PFK2:TPI1:TDH3:GLK1:GPM1	6096:32889:51701:30447:42710:8361:7160:6090:44406:44409:32445:6098:6013:44416:55114:6094:6915:46323:6000:1302:46015:72593
46165	alcohol biosynthetic process	23 out of 271 genes, 8.5%	55 out of 5214 background genes, 1.1%	2.62e-13	0	PMI1:ERG10:ERG24:ERG6:PDC11:ERG27:ERG9:PGK1:ERG25:PGI1:UPC2:ENO1:ERG1:FBA1:ERG5:ERG4:RHR2:ERG2:CYB5:ERG13:ERG3:GPM1:ERG11	6096:32:32889:51701:45944:30447:16126:9272:6486:6559:51668:6114:1766:45892:6090:6071:71470:44409:6696:8204:6098:6569:9405:30448:6631:44416:55114:8299:6094:31505:949:19655:9298:42493:6633:16125:71456
16125	sterol metabolic process	18 out of 271 genes, 6.6%	35 out of 5214 background genes, 0.7%	4.86e-12	0	ERG10:ERG24:ERG6:ARE2:ERG27:ERG9:ERG25:UPC2:ERG1:ERG5:ERG4:orf19.5611:ERG2:MVD:CYB5:ERG13:ERG3:ERG11	45944:30447:16310:16126:51668:1766:45892:6696:8204:9405:30448:6631:55114:8299:19287:42493:6633:16125:71456
8202	steroid metabolic process	18 out of 271 genes, 6.6%	35 out of 5214 background genes, 0.7%	4.86e-12	0	ERG10:ERG24:ERG6:ARE2:ERG27:ERG9:ERG25:UPC2:ERG1:ERG5:ERG4:orf19.5611:ERG2:MVD:CYB5:ERG13:ERG3:ERG11	45944:30447:16310:16126:51668:1766:45892:6696:8204:9405:30448:6631:55114:8299:19287:42493:6633:16125:71456
16129	phytosteroid biosynthetic process	15 out of 271 genes, 5.5%	23 out of 5214 background genes, 0.4%	6.8e-12	0	ERG10:ERG24:ERG6:ERG27:ERG9:ERG25:UPC2:ERG1:ERG5:ERG4:ERG2:CYB5:ERG13:ERG3:ERG11	45944:30447:16126:51668:1766:45892:6696:8204:9405:30448:6631:55114:8299:42493:6633:16125:71456
44108	cellular alcohol biosynthetic process	15 out of 271 genes, 5.5%	23 out of 5214 background genes, 0.4%	6.8e-12	0	ERG10:ERG24:ERG6:ERG27:ERG9:ERG25:UPC2:ERG1:ERG5:ERG4:ERG2:CYB5:ERG13:ERG3:ERG11	45944:30447:16126:51668:1766:45892:6696:8204:9405:30448:6631:55114:8299:42493:6633:16125:71456
6696	ergosterol biosynthetic process	15 out of 271 genes, 5.5%	23 out of 5214 background genes, 0.4%	6.8e-12	0	ERG10:ERG24:ERG6:ERG27:ERG9:ERG25:UPC2:ERG1:ERG5:ERG4:ERG2:CYB5:ERG13:ERG3:ERG11	45944:30447:16126:51668:1766:45892:6696:8204:9405:30448:6631:55114:8299:42493:6633:16125:71456
16126	sterol biosynthetic process	16 out of 271 genes, 5.9%	27 out of 5214 background genes, 0.5%	7.73e-12	0	ERG10:ERG24:ERG6:ERG27:ERG9:ERG25:UPC2:ERG1:ERG5:ERG4:ERG2:MVD:CYB5:ERG13:ERG3:ERG11	45944:30447:16310:16126:51668:1766:45892:6696:8204:9405:30448:6631:55114:8299:19287:42493:6633:16125:71456
6694	steroid biosynthetic process	16 out of 271 genes, 5.9%	27 out of 5214 background genes, 0.5%	7.73e-12	0	ERG10:ERG24:ERG6:ERG27:ERG9:ERG25:UPC2:ERG1:ERG5:ERG4:ERG2:MVD:CYB5:ERG13:ERG3:ERG11	45944:30447:16310:16126:51668:1766:45892:6696:8204:9405:30448:6631:55114:8299:19287:42493:6633:16125:71456
44262	cellular carbohydrate metabolic process	40 out of 271 genes, 14.8%	195 out of 5214 background genes, 3.7%	7.94e-12	0	GPM2:XKS1:PMI1:GPD1:MP65:ALG6:NAG1:DAC1:orf19.2308:PGM2:PDC11:GSY1:CDC19:PGK1:GAL10:PGI1:ENO1:PFK1:ADH1:GRE3:TAL1:FBA1:ZWF1:DAK2:MLS1:GND1:TKL1:MDH1-3:HXK2:RHR2:GLC3:PFK2:TPI1:GCY1:TDH3:orf19.6816:GPH1:GLK1:NTH1:GPM1	6096:32:6490:32889:51701:44262:6043:30447:5998:42710:9272:6116:6486:6559:6073:8361:6114:6046:7160:19255:6090:44406:6071:6003:7155:71470:44409:42843:5993:34599:46168:32445:6098:6796:747:5980:42542:16337:6569:9405:9060:30448:6013:44416:5978:55114:6094:31505:949:6915:6011:9051:19568:46323:6000:19655:19388:9298:6097:6973:1302:5992:1403:46015:42493:6874:6108:72593
5975	carbohydrate metabolic process	43 out of 271 genes, 15.9%	230 out of 5214 background genes, 4.4%	2.38e-11	0	GPM2:XKS1:PMI1:GPD1:MP65:ALG6:NAG1:DAC1:orf19.2308:orf19.2737:PGM2:PDC11:EXG2:GSY1:orf19.338:CDC19:PGK1:GAL10:PGI1:ENO1:PFK1:ADH1:GRE3:TAL1:FBA1:ZWF1:DAK2:MLS1:GND1:TKL1:MDH1-3:HXK2:RHR2:GLC3:PFK2:TPI1:GCY1:TDH3:orf19.6816:GPH1:GLK1:NTH1:GPM1	6096:32:6490:32889:51701:44262:6043:30447:5998:42710:9272:6116:6486:6559:6073:8361:6114:6046:7160:19255:6090:44406:6071:6003:7155:71470:44409:9311:42843:5993:34599:46168:32445:6098:6796:747:5980:42542:16337:6569:9405:9060:30448:5975:6013:44416:5978:55114:6094:31505:949:6915:6011:9051:19568:46323:6000:19655:19388:9298:6097:6973:1302:5992:1403:46015:42493:6874:6108:72593
8610	lipid biosynthetic process	29 out of 271 genes, 10.7%	124 out of 5214 background genes, 2.4%	1.41e-09	0	FAD2:ERG10:ERG24:ERG6:CHO2:SLC1:SLD1:ERG27:ERG9:ERG25:SCS7:UPC2:ERG1:ERG251:OLE1:ERG5:ERG4:SUR2:FAS2:LRO1:ERG2:MVD:CYB5:ERG13:OPI3:ACC1:ERG3:ERG11:FAS1	1410:6636:45944:30447:16310:19432:16126:51668:1766:45892:6696:46474:8204:6606:6679:9405:30448:6631:55114:8299:6656:6665:7009:19915:19287:42493:6674:9059:6633:16125:71456
32787	monocarboxylic acid metabolic process	23 out of 271 genes, 8.5%	80 out of 5214 background genes, 1.5%	2.95e-09	0	ACS2:FAD2:ACS1:SLD1:PDC11:ACH1:MAE1:CDC19:FAT1:ERG25:SCS7:ERG1:CAT2:ERG251:MLS1:OLE1:SUR2:FAS2:FDH1:ACB1:ACC1:ERG3:FAS1	6096:1410:9437:6636:30447:6084:42710:42183:6520:6559:6546:51668:1300:6090:6696:16573:6606:6679:6569:9405:71469:30448:6635:6631:44416:55114:6665:19654:6083:949:6085:45333:15942:19655:7009:6097:1302:42493:6674:15909:38:6108:9059:6633
44283	small molecule biosynthetic process	38 out of 271 genes, 14.0%	213 out of 5214 background genes, 4.1%	3.86e-09	0	FAD2:PMI1:ERG10:ERG24:ERG6:SLD1:PDC11:MET13:ERG27:ERG9:PGK1:ERG25:SCS7:PGI1:UPC2:ENO1:PUT2:ERG1:PUT1:FBA1:ERG251:OLE1:ERG5:ERG4:RHR2:PRO3:SUR2:FAS2:ERG2:orf19.6057:orf19.6189:CYB5:ERG13:ACC1:ERG3:GPM1:ERG11:FAS1	6096:32:1410:32889:51701:6636:45944:30447:16126:9272:6486:6559:10133:51668:6114:1766:45892:6090:6071:71470:6561:44409:6696:8204:6098:6606:6679:6569:9405:30448:6631:44416:55114:8299:6537:6094:31505:6665:42398:949:19655:7009:9298:9086:42493:6674:9059:6633:15940:16125:71456
6091	generation of precursor metabolites and energy	27 out of 271 genes, 10.0%	113 out of 5214 background genes, 2.2%	4.9e-09	0	GPM2:UCF1:COX11:ACS1:ALG6:PGM2:PDC11:GSY1:CDC19:PGK1:PGI1:ENO1:PFK1:ADH1:CAT2:FBA1:AOX1:HXK2:RHR2:GLC3:PFK2:TPI1:TDH3:GPH1:GLK1:orf19.7459:GPM1	6096:6490:32889:9437:51701:30447:6084:42710:6559:8361:6114:7160:19255:6090:6461:44406:6071:6112:71470:44409:16573:7585:32445:6098:5980:6569:9060:6635:6013:44416:5978:55114:6094:19654:949:6915:6085:6011:10230:45333:46323:6000:19655:19388:1302:5992:46015:6874:72593
6629	lipid metabolic process	38 out of 271 genes, 14.0%	223 out of 5214 background genes, 4.3%	1.64e-08	0	FAD2:ERG10:ERG24:ERG6:CHO2:ALG6:ARE2:SLC1:SLD1:ERG27:ERG9:FAT1:ERG25:SCS7:UPC2:ERG1:orf19.4210:CAT2:ERG251:orf19.4982:OLE1:ERG5:ERG4:orf19.5611:SUR2:FAS2:LRO1:ERG2:MVD:orf19.6951:ACB1:CYB5:ERG13:OPI3:ACC1:ERG3:ERG11:FAS1	1410:6490:9437:6636:45944:30447:6084:16310:19432:16126:42710:51668:1766:45892:1300:6696:46474:8204:9267:6606:6679:9405:9060:30448:6635:6631:32048:19722:55114:6629:8299:6656:6665:19752:45333:7009:19915:19287:42493:6674:15909:38:9059:6633:16125:71456
31349	positive regulation of defense response	9 out of 271 genes, 3.3%	15 out of 5214 background genes, 0.3%	4.98e-06	0	MP65:CDC19:PGK1:ENO1:ADH1:FBA1:HSP70:TPI1:TDH3	6096:32889:51701:30447:42710:34605:6073:7160:6090:44406:7155:44409:6616:9636:747:16337:9405:30260:30448:44416:55114:6094:6915:6457:72593
44416	induction by symbiont of host defense response	9 out of 271 genes, 3.3%	15 out of 5214 background genes, 0.3%	4.98e-06	0	MP65:CDC19:PGK1:ENO1:ADH1:FBA1:HSP70:TPI1:TDH3	6096:32889:51701:30447:42710:34605:6073:7160:6090:44406:7155:44409:6616:9636:747:16337:9405:30260:30448:44416:55114:6094:6915:6457:72593
52251	induction by organism of defense response of other organism involved in symbiotic interaction	9 out of 271 genes, 3.3%	15 out of 5214 background genes, 0.3%	4.98e-06	0	MP65:CDC19:PGK1:ENO1:ADH1:FBA1:HSP70:TPI1:TDH3	6096:32889:51701:30447:42710:34605:6073:7160:6090:44406:7155:44409:6616:9636:747:16337:9405:30260:30448:44416:55114:6094:6915:6457:72593
52509	positive regulation by symbiont of host defense response	9 out of 271 genes, 3.3%	15 out of 5214 background genes, 0.3%	4.98e-06	0	MP65:CDC19:PGK1:ENO1:ADH1:FBA1:HSP70:TPI1:TDH3	6096:32889:51701:30447:42710:34605:6073:7160:6090:44406:7155:44409:6616:9636:747:16337:9405:30260:30448:44416:55114:6094:6915:6457:72593
52510	positive regulation by organism of defense response of other organism involved in symbiotic interaction	9 out of 271 genes, 3.3%	15 out of 5214 background genes, 0.3%	4.98e-06	0	MP65:CDC19:PGK1:ENO1:ADH1:FBA1:HSP70:TPI1:TDH3	6096:32889:51701:30447:42710:34605:6073:7160:6090:44406:7155:44409:6616:9636:747:16337:9405:30260:30448:44416:55114:6094:6915:6457:72593
52031	modulation by symbiont of host defense response	9 out of 271 genes, 3.3%	17 out of 5214 background genes, 0.3%	2.2e-05	0	MP65:CDC19:PGK1:ENO1:ADH1:FBA1:HSP70:TPI1:TDH3	6096:32889:51701:30447:42710:34605:6073:7160:6090:44406:7155:44409:6616:9636:747:16337:9405:30260:30448:44416:55114:6094:6915:6457:72593
52255	modulation by organism of defense response of other organism involved in symbiotic interaction	9 out of 271 genes, 3.3%	17 out of 5214 background genes, 0.3%	2.2e-05	0	MP65:CDC19:PGK1:ENO1:ADH1:FBA1:HSP70:TPI1:TDH3	6096:32889:51701:30447:42710:34605:6073:7160:6090:44406:7155:44409:6616:9636:747:16337:9405:30260:30448:44416:55114:6094:6915:6457:72593
6633	fatty acid biosynthetic process	11 out of 271 genes, 4.1%	28 out of 5214 background genes, 0.5%	3.21e-05	0	FAD2:SLD1:ERG25:SCS7:ERG251:OLE1:SUR2:FAS2:ACC1:ERG3:FAS1	1410:6636:6696:6606:6679:9405:30448:55114:6665:7009:42493:6674:9059:6633
6732	coenzyme metabolic process	22 out of 271 genes, 8.1%	115 out of 5214 background genes, 2.2%	3.69e-05	0	ACS2:ACS1:GPD1:orf19.1940:COQ4:ACH1:PGI1:TAL1:CAT2:ZWF1:GND1:orf19.5054:TKL1:orf19.5216:orf19.5525:orf19.5576:orf19.583:orf19.6057:MVD:POS5:orf19.7357:orf19.7499	6096:19538:9437:9435:30447:6084:16126:16310:42710:6116:6740:19441:34354:6741:19358:34599:46168:16573:6098:42542:71469:30448:6635:15937:19674:55114:6744:6094:19654:6083:6637:6085:9051:45333:6973:1302:19287:15940
31347	regulation of defense response	9 out of 271 genes, 3.3%	18 out of 5214 background genes, 0.3%	4.21e-05	0	MP65:CDC19:PGK1:ENO1:ADH1:FBA1:HSP70:TPI1:TDH3	6096:32889:51701:30447:42710:34605:6073:7160:6090:44406:7155:44409:6616:9636:747:16337:9405:30260:30448:44416:55114:6094:6915:6457:72593
35821	modification of morphology or physiology of other organism	9 out of 271 genes, 3.3%	18 out of 5214 background genes, 0.3%	4.21e-05	0	MP65:CDC19:PGK1:ENO1:ADH1:FBA1:HSP70:TPI1:TDH3	6096:32889:51701:30447:42710:34605:6073:7160:6090:44406:7155:44409:6616:9636:747:16337:9405:30260:30448:44416:55114:6094:6915:6457:72593
44003	modification by symbiont of host morphology or physiology	9 out of 271 genes, 3.3%	18 out of 5214 background genes, 0.3%	4.21e-05	0	MP65:CDC19:PGK1:ENO1:ADH1:FBA1:HSP70:TPI1:TDH3	6096:32889:51701:30447:42710:34605:6073:7160:6090:44406:7155:44409:6616:9636:747:16337:9405:30260:30448:44416:55114:6094:6915:6457:72593
51817	modification of morphology or physiology of other organism involved in symbiotic interaction	9 out of 271 genes, 3.3%	18 out of 5214 background genes, 0.3%	4.21e-05	0	MP65:CDC19:PGK1:ENO1:ADH1:FBA1:HSP70:TPI1:TDH3	6096:32889:51701:30447:42710:34605:6073:7160:6090:44406:7155:44409:6616:9636:747:16337:9405:30260:30448:44416:55114:6094:6915:6457:72593
6631	fatty acid metabolic process	15 out of 271 genes, 5.5%	56 out of 5214 background genes, 1.1%	4.74e-05	0	FAD2:SLD1:FAT1:ERG25:SCS7:ERG1:CAT2:ERG251:OLE1:SUR2:FAS2:ACB1:ACC1:ERG3:FAS1	1410:9437:6636:6084:42710:51668:1300:6696:6606:6679:9405:30448:6635:6631:55114:6665:45333:7009:42493:6674:15909:38:9059:6633
6733	oxidoreduction coenzyme metabolic process	13 out of 271 genes, 4.8%	43 out of 5214 background genes, 0.8%	7.35e-05	0	GPD1:orf19.1940:COQ4:PGI1:TAL1:ZWF1:GND1:orf19.5054:TKL1:orf19.5525:orf19.583:POS5:orf19.7499	6096:19538:9435:6116:6740:19441:34354:6741:19358:34599:46168:6098:42542:30448:19674:55114:6744:6094:9051:6973
46496	nicotinamide nucleotide metabolic process	11 out of 271 genes, 4.1%	31 out of 5214 background genes, 0.6%	0.00011	0	GPD1:PGI1:TAL1:ZWF1:GND1:orf19.5054:TKL1:orf19.5525:orf19.583:POS5:orf19.7499	6096:9435:6116:6740:19441:34354:6741:19358:34599:46168:6098:42542:30448:19674:6094:9051:6973
48584	positive regulation of response to stimulus	9 out of 271 genes, 3.3%	20 out of 5214 background genes, 0.4%	0.00013	0	MP65:CDC19:PGK1:ENO1:ADH1:FBA1:HSP70:TPI1:TDH3	6096:32889:51701:30447:42710:34605:6073:7160:6090:44406:7155:44409:6616:9636:747:16337:9405:30260:30448:44416:55114:6094:6915:6457:72593
19362	pyridine nucleotide metabolic process	11 out of 271 genes, 4.1%	33 out of 5214 background genes, 0.6%	0.00022	0	GPD1:PGI1:TAL1:ZWF1:GND1:orf19.5054:TKL1:orf19.5525:orf19.583:POS5:orf19.7499	6096:9435:6116:6740:19441:34354:6741:19358:34599:46168:6098:42542:30448:19674:6094:9051:6973
72524	pyridine-containing compound metabolic process	11 out of 271 genes, 4.1%	35 out of 5214 background genes, 0.7%	0.00045	0	GPD1:PGI1:TAL1:ZWF1:GND1:orf19.5054:TKL1:orf19.5525:orf19.583:POS5:orf19.7499	6096:9435:6116:6740:19441:34354:6741:19358:34599:46168:6098:42542:30448:19674:6094:9051:6973
42180	cellular ketone metabolic process	37 out of 271 genes, 13.7%	310 out of 5214 background genes, 5.9%	0.00059	0	ACS2:FAD2:orf19.1340:ACS1:orf19.1940:SLD1:PDC11:MET13:COQ4:ACH1:MAE1:AAT1:CDC19:FAT1:ERG25:SCS7:PUT2:ERG1:PUT1:CAT2:ERG251:MLS1:OLE1:MDH1-3:PRO3:SUR2:orf19.583:FAS2:orf19.6057:orf19.6189:FDH1:orf19.6951:ACB1:ACC1:ERG3:UGA11:FAS1	6096:1410:19538:9437:6636:44262:30447:6084:42710:42183:6520:6559:6546:10133:51668:19441:34354:6725:1300:6090:6561:6696:43603:34599:9267:16573:6606:6679:6569:9405:42180:71469:30448:6635:6631:44416:19722:19674:55114:6744:6537:9448:6665:19654:6083:42398:949:6085:19752:45333:15942:9058:19655:7009:6097:9086:1302:42493:6674:15909:38:6108:9059:6633:15940
6739	NADP metabolic process	7 out of 271 genes, 2.6%	13 out of 5214 background genes, 0.2%	0.00067	0	PGI1:TAL1:ZWF1:GND1:TKL1:orf19.5525:POS5	6096:6740:6741:34599:6098:42542:6094:9051
51186	cofactor metabolic process	23 out of 271 genes, 8.5%	146 out of 5214 background genes, 2.8%	0.00071	0	ACS2:ACS1:GPD1:orf19.1940:HEM13:COQ4:ACH1:PGI1:TAL1:CAT2:ZWF1:GND1:orf19.5054:TKL1:orf19.5216:orf19.5525:orf19.5576:orf19.583:orf19.6057:MVD:POS5:orf19.7357:orf19.7499	6096:19538:9437:9435:30447:6084:16126:16310:42710:6116:6740:19441:34354:6741:19358:34599:46168:16573:6098:42542:71469:30448:6635:15937:19674:55114:6744:6094:19654:6083:6637:6085:9051:45333:6783:6973:1302:19287:15940
19319	hexose biosynthetic process	6 out of 271 genes, 2.2%	11 out of 5214 background genes, 0.2%	0.00373	0	PMI1:PGK1:PGI1:ENO1:FBA1:GPM1	6096:32:32889:51701:9272:6486:44409:6098:44416:6094:31505:9298
6740	NADPH regeneration	6 out of 271 genes, 2.2%	11 out of 5214 background genes, 0.2%	0.00373	0	PGI1:TAL1:ZWF1:GND1:TKL1:orf19.5525	6096:6740:34599:6098:42542:6094:9051
52200	response to host defenses	9 out of 271 genes, 3.3%	28 out of 5214 background genes, 0.5%	0.00377	0	MP65:CDC19:PGK1:ENO1:ADH1:FBA1:HSP70:TPI1:TDH3	6096:32889:51701:30447:42710:34605:6073:7160:6090:44406:7155:44409:6616:9636:747:16337:9405:30260:30448:44416:55114:6094:6915:6457:72593
75136	response to host	9 out of 271 genes, 3.3%	28 out of 5214 background genes, 0.5%	0.00377	0	MP65:CDC19:PGK1:ENO1:ADH1:FBA1:HSP70:TPI1:TDH3	6096:32889:51701:30447:42710:34605:6073:7160:6090:44406:7155:44409:6616:9636:747:16337:9405:30260:30448:44416:55114:6094:6915:6457:72593
80134	regulation of response to stress	9 out of 271 genes, 3.3%	28 out of 5214 background genes, 0.5%	0.00377	0	MP65:CDC19:PGK1:ENO1:ADH1:FBA1:HSP70:TPI1:TDH3	6096:32889:51701:30447:42710:34605:6073:7160:6090:44406:7155:44409:6616:9636:747:16337:9405:30260:30448:44416:55114:6094:6915:6457:72593
19752	carboxylic acid metabolic process	34 out of 271 genes, 12.5%	298 out of 5214 background genes, 5.7%	0.00468	0	ACS2:FAD2:ACS1:SLD1:PDC11:MET13:ACH1:MAE1:AAT1:CDC19:FAT1:ERG25:SCS7:PUT2:ERG1:PUT1:CAT2:ERG251:MLS1:OLE1:MDH1-3:PRO3:SUR2:orf19.583:FAS2:orf19.6057:orf19.6189:FDH1:orf19.6951:ACB1:ACC1:ERG3:UGA11:FAS1	6096:1410:9437:6636:44262:30447:6084:42710:42183:6520:6559:6546:10133:51668:19441:34354:1300:6090:6561:6696:9267:16573:6606:6679:6569:9405:71469:30448:6635:6631:44416:19722:19674:55114:6537:9448:6665:19654:6083:42398:949:6085:19752:45333:15942:9058:19655:7009:6097:9086:1302:42493:6674:15909:38:6108:9059:6633:15940
43436	oxoacid metabolic process	34 out of 271 genes, 12.5%	298 out of 5214 background genes, 5.7%	0.00468	0	ACS2:FAD2:ACS1:SLD1:PDC11:MET13:ACH1:MAE1:AAT1:CDC19:FAT1:ERG25:SCS7:PUT2:ERG1:PUT1:CAT2:ERG251:MLS1:OLE1:MDH1-3:PRO3:SUR2:orf19.583:FAS2:orf19.6057:orf19.6189:FDH1:orf19.6951:ACB1:ACC1:ERG3:UGA11:FAS1	6096:1410:9437:6636:44262:30447:6084:42710:42183:6520:6559:6546:10133:51668:19441:34354:1300:6090:6561:6696:9267:16573:6606:6679:6569:9405:71469:30448:6635:6631:44416:19722:19674:55114:6537:9448:6665:19654:6083:42398:949:6085:19752:45333:15942:9058:19655:7009:6097:9086:1302:42493:6674:15909:38:6108:9059:6633:15940
6082	organic acid metabolic process	34 out of 271 genes, 12.5%	299 out of 5214 background genes, 5.7%	0.00503	0	ACS2:FAD2:ACS1:SLD1:PDC11:MET13:ACH1:MAE1:AAT1:CDC19:FAT1:ERG25:SCS7:PUT2:ERG1:PUT1:CAT2:ERG251:MLS1:OLE1:MDH1-3:PRO3:SUR2:orf19.583:FAS2:orf19.6057:orf19.6189:FDH1:orf19.6951:ACB1:ACC1:ERG3:UGA11:FAS1	6096:1410:9437:6636:44262:30447:6084:42710:42183:6520:6559:6546:10133:51668:19441:34354:1300:6090:6561:6696:9267:16573:6606:6679:6569:9405:71469:30448:6635:6631:44416:19722:19674:55114:6537:9448:6665:19654:6083:42398:949:6085:19752:45333:15942:9058:19655:7009:6097:9086:1302:42493:6674:15909:38:6108:9059:6633:15940
8152	metabolic process	165 out of 271 genes, 60.9%	2524 out of 5214 background genes, 48.4%	0.00829	0	ACS2:GPM2:orf19.1177:FAD2:XKS1:orf19.1340:UCF1:PMI1:COX11:orf19.1458:ERG10:ERG24:ERG6:CHO2:ACS1:GPD1:MP65:CBR1:ALG6:orf19.1862:APR1:orf19.1940:STF2:NAG1:DAC1:orf19.2175:PRB1:ARE2:orf19.2308:CCP1:IFR2:SLC1:LYS12:SLD1:ADH5:orf19.2737:orf19.276:SOD1:HEM13:PGM2:PDC11:MET13:SOU2:SNO1:EXG2:COQ4:ACH1:ERG27:GSY1:orf19.3307:orf19.338:MAE1:orf19.35:AAT1:CDC19:ERG9:orf19.3649:PGK1:FAT1:GAL10:ERG25:SCS7:PGI1…	6096:16237:32:6974:1410:6467:6490:70485:32889:1320:19538:9437:43171:51701:6636:6081:44237:44262:45944:6043:9435:30447:6084:16310:19432:16126:5998:42710:45454:9186:9272:6882:6754:6116:6222:43687:6486:42183:15691:6468:6520:6559:7039:45836:42787:34605:6546:8152:30968:10133:6073:6740:8361:51668:19441:6114:6046:7160:1766:34354:45892:6741:19255:6725:6825:1300:16575:6090:43161:6461:44406:19358:42744:335…
51707	response to other organism	9 out of 271 genes, 3.3%	31 out of 5214 background genes, 0.6%	0.0096	0	MP65:CDC19:PGK1:ENO1:ADH1:FBA1:HSP70:TPI1:TDH3	6096:32889:51701:30447:42710:34605:6073:7160:6090:44406:7155:44409:6616:9636:747:16337:9405:30260:30448:44416:55114:6094:6915:6457:72593
52173	response to defenses of other organism involved in symbiotic interaction	9 out of 271 genes, 3.3%	31 out of 5214 background genes, 0.6%	0.0096	0	MP65:CDC19:PGK1:ENO1:ADH1:FBA1:HSP70:TPI1:TDH3	6096:32889:51701:30447:42710:34605:6073:7160:6090:44406:7155:44409:6616:9636:747:16337:9405:30260:30448:44416:55114:6094:6915:6457:72593
9607	response to biotic stimulus	9 out of 271 genes, 3.3%	31 out of 5214 background genes, 0.6%	0.0096	0	MP65:CDC19:PGK1:ENO1:ADH1:FBA1:HSP70:TPI1:TDH3	6096:32889:51701:30447:42710:34605:6073:7160:6090:44406:7155:44409:6616:9636:747:16337:9405:30260:30448:44416:55114:6094:6915:6457:72593
6094	gluconeogenesis	5 out of 271 genes, 1.8%	8 out of 5214 background genes, 0.2%	0.00972	0	PGK1:PGI1:ENO1:FBA1:GPM1	6096:32889:51701:44409:6098:44416:6094
44255	cellular lipid metabolic process	24 out of 271 genes, 8.9%	187 out of 5214 background genes, 3.6%	0.01606	0	FAD2:CHO2:ALG6:SLC1:SLD1:FAT1:ERG25:SCS7:ERG1:orf19.4210:CAT2:ERG251:OLE1:SUR2:FAS2:LRO1:MVD:orf19.6951:ACB1:ERG13:OPI3:ACC1:ERG3:FAS1	1410:6490:9437:6636:30447:6084:16126:16310:19432:42710:51668:1300:6696:46474:9267:6606:6679:9405:9060:30448:6635:6631:32048:19722:55114:8299:6656:6665:19752:45333:7009:19915:19287:42493:6674:15909:38:9059:6633
19323	pentose catabolic process	4 out of 271 genes, 1.5%	5 out of 5214 background genes, 0.1%	0.0185	0	XKS1:GRE3:GCY1:orf19.6816	5998:42843:34599:55114:19568:19388:42493
19321	pentose metabolic process	6 out of 271 genes, 2.2%	14 out of 5214 background genes, 0.3%	0.02124	0.0003	XKS1:GRE3:ZWF1:GND1:GCY1:orf19.6816	5998:42843:34599:42542:55114:9051:19568:19388:42493
6098	pentose-phosphate shunt	5 out of 271 genes, 1.8%	10 out of 5214 background genes, 0.2%	0.04011	0.0003	PGI1:TAL1:ZWF1:GND1:TKL1	6096:34599:6098:42542:6094:9051
6979	response to oxidative stress	14 out of 271 genes, 5.2%	85 out of 5214 background genes, 1.6%	0.05495	0.0006	orf19.1340:orf19.2175:CCP1:SOD1:GAL10:GRE3:ZWF1:GND1:PRX1:GCY1:POS5:orf19.6816:TSA1:orf19.86	1320:51701:30447:45454:9272:6882:6741:6725:46686:42744:33554:42843:43603:34599:42542:51091:9405:42180:30448:6801:55114:77:304:31505:9051:19568:6457:33194:19388:42262:43065:1302:1403:42493:6417:6878
42732	D-xylose metabolic process	3 out of 271 genes, 1.1%	3 out of 5214 background genes, 0.1%	0.07502	0.0014	GRE3:GCY1:orf19.6816	42843:34599:55114:19568:19388:42493
42843	D-xylose catabolic process	3 out of 271 genes, 1.1%	3 out of 5214 background genes, 0.1%	0.07502	0.0014	GRE3:GCY1:orf19.6816	42843:34599:55114:19568:19388:42493

## Sheet: (C) Microarray Down-regulated
Additional file 11C - GO term enrichment analysis of genes down-regulated in hypoxia from microarray profiling
Legend
GOID	Gene ontology Identifier
GO_term	Gene ontology term description
frequency of GO terms in differentially expressed genes	Cluster Frequency of the set of genes tested
frequency of GO terms in entire dataset	Cluster Frequency of the gene background
Corrected P_value	The probability or chance of seeing at least x number of genes out of the total n genes in the list annotated to a particular GO term, given the proportion of genes in the whole genome that are annotated to that GO Term.
False Discovery rate	correction for multiple-testing
Gene(s) annotated to the term	List of genes annotated to each single GO term
GOID	GO_term	Cluster frequency	Background frequency	Corrected P-value	False discovery rate	Gene(s) annotated to the term	Directly Annotated GOID List
55085	transmembrane transport	31 out of 177 genes, 17.5%	275 out of 5214 background genes, 5.3%	7.06e-07	0	orf19.1403:GIT3:NAG4:orf19.2751:ATP7:DIP5:ATP3:orf19.3232:orf19.341:ATP4:CTR1:orf19.3691:SFC1:orf19.4159:GAP1:TNA1:HGT1:orf19.4779:orf19.4889:HGT19:ATP14:orf19.5628:ARG11:CDR1:orf19.6209:PHO84:NUP:orf19.7077:OAC1:ATP16:PET9	15758:6461:6526:9060:15749:48545:45916:15677:15744:30447:45117:6835:6828:55085:6817:8645:35786:9061:15903:42710:15986:46618:15741:6812:6820:34599:8643:55114:51180:15729:34659:6826:6855:8272:6810:15890:42493:15867:3333:6797:15893:15850:33615:15718:6827:45332:6865:30150:15858:6915:9405:66:6825:15866:6839:15886:42407
42254	ribosome biogenesis	26 out of 177 genes, 14.7%	250 out of 5214 background genes, 4.8%	8.94e-05	0	ERB1:GAR1:NOP5:CIC1:UTP4:DBP2:orf19.1815:RPL82:TSR2:ARX1:RLI1:NIP7:HAS1:orf19.4029:PES1:UTP13:YVH1:PWP1:YTM1:DIM1:CSI2:TSR1:orf19.6418:ELF1:NOG1:orf19.7624	45943:51276:30448:19933:6413:6406:40010:42255:27:30447:466:7049:42274:463:7126:184:447:462:42254:30163:6470:30476:6364:480:6412:31120:154:42256:42493:6415:42273:8283:472:9405:54
42273	ribosomal large subunit biogenesis	13 out of 177 genes, 7.3%	68 out of 5214 background genes, 1.3%	0.00012	0	ERB1:CIC1:orf19.1815:ARX1:RLI1:NIP7:orf19.4029:PES1:YVH1:YTM1:CSI2:orf19.6418:NOG1	51276:30448:19933:6413:40010:42255:30447:27:466:7049:463:7126:462:30163:6470:30476:6364:6412:42256:42493:6415:42273:8283:9405:54
46356	acetyl-CoA catabolic process	7 out of 177 genes, 4.0%	17 out of 5214 background genes, 0.3%	0.00027	0	orf19.1480:CIT1:MDH1-1:IDH1:IDH2:SDH2:FUM12	44262:6099:46356:1302:6106:6108:1300
6099	tricarboxylic acid cycle	7 out of 177 genes, 4.0%	17 out of 5214 background genes, 0.3%	0.00027	0	orf19.1480:CIT1:MDH1-1:IDH1:IDH2:SDH2:FUM12	44262:6099:46356:1302:6106:6108:1300
9109	coenzyme catabolic process	7 out of 177 genes, 4.0%	17 out of 5214 background genes, 0.3%	0.00027	0	orf19.1480:CIT1:MDH1-1:IDH1:IDH2:SDH2:FUM12	44262:6099:46356:1302:6106:6108:1300
44281	small molecule metabolic process	46 out of 177 genes, 26.0%	661 out of 5214 background genes, 12.7%	0.00033	0	ADE4:HOM3:ARO3:ILV2:LYS1:CHA1:URA2:orf19.25:TRP2:TYS1:RGT1:ATP7:orf19.3043:TRP4:ATP3:HMT1:orf19.3303:orf19.3341:ATP4:IDP2:LYS4:GCV2:URA7:HIS1:ILV3:ARO4:LYS22:CTN1:MDH1-1:GDH3:GUA1:FAD3:ATP14:orf19.5517:GUT1:ARG11:LEU4:KGD1:STD1:orf19.6477:FUM12:orf19.7069:PCK1:ATP16:ILV5:RMT2	6096:6420:9116:6006:9437:6636:44262:45893:162:32968:9073:6099:6886:30447:6084:55085:35786:42710:15986:19878:6102:9097:46037:6207:55114:6520:6537:6094:6241:9113:9088:6437:45984:6546:19464:6066:9085:6541:18016:6072:60567:19433:9082:66:19856:1300:42407:6461:19752:6526:45333:2:71590:6177:6406:18216:6505:9099:30488:1302:6412:18195:8654:42493:105:6106:6189:9098:33615:7165:9651:6730:31591:6357:6108:71592
51187	cofactor catabolic process	7 out of 177 genes, 4.0%	18 out of 5214 background genes, 0.3%	0.00044	0	orf19.1480:CIT1:MDH1-1:IDH1:IDH2:SDH2:FUM12	44262:6099:46356:1300:1302:6106:6108
22613	ribonucleoprotein complex biogenesis	26 out of 177 genes, 14.7%	276 out of 5214 background genes, 5.3%	0.00062	0	ERB1:GAR1:NOP5:CIC1:UTP4:DBP2:orf19.1815:RPL82:TSR2:ARX1:RLI1:NIP7:HAS1:orf19.4029:PES1:UTP13:YVH1:PWP1:YTM1:DIM1:CSI2:TSR1:orf19.6418:ELF1:NOG1:orf19.7624	45943:51276:30448:6413:27:30447:7049:42274:463:447:462:42254:30476:480:31120:54:19933:6406:40010:42255:466:7126:184:30163:6470:6364:6412:154:42256:42493:6415:42273:8283:472:9405
44271	cellular nitrogen compound biosynthetic process	24 out of 177 genes, 13.6%	242 out of 5214 background genes, 4.6%	0.00065	0	ADE4:HOM3:ARO3:ILV2:LYS1:URA2:TRP2:ATP7:TRP4:ATP3:ATP4:LYS4:URA7:HIS1:ILV3:ARO4:GDH3:GUA1:ATP14:ARG11:LEU4:STD1:ATP16:ILV5	9116:6006:162:9073:55085:35786:15986:19878:9097:46037:6207:55114:6537:6241:9113:9088:45984:9085:6541:9082:66:19856:42407:6461:6526:2:71590:6177:9099:8654:42493:105:9098:6189:33615:7165:9651:6357:71592
6084	acetyl-CoA metabolic process	8 out of 177 genes, 4.5%	30 out of 5214 background genes, 0.6%	0.00191	0	orf19.1480:CIT1:CTN1:MDH1-1:IDH1:IDH2:SDH2:FUM12	9437:44262:6099:6084:46356:6066:1300:45333:1302:6106:6108
19752	carboxylic acid metabolic process	26 out of 177 genes, 14.7%	298 out of 5214 background genes, 5.7%	0.00262	0	HOM3:ARO3:ILV2:LYS1:CHA1:URA2:TRP2:TYS1:TRP4:orf19.3341:IDP2:LYS4:GCV2:HIS1:ILV3:ARO4:LYS22:CTN1:MDH1-1:GDH3:GUA1:FAD3:ARG11:LEU4:FUM12:ILV5	6420:9437:6636:44262:162:9073:6099:30447:6084:55085:19878:6102:9097:46037:6207:55114:6520:6537:9088:6437:45984:6546:19464:6066:9085:6541:9082:66:1300:19752:6526:45333:2:6177:9099:1302:42493:105:6106:9098:6730:6108
43436	oxoacid metabolic process	26 out of 177 genes, 14.7%	298 out of 5214 background genes, 5.7%	0.00262	0	HOM3:ARO3:ILV2:LYS1:CHA1:URA2:TRP2:TYS1:TRP4:orf19.3341:IDP2:LYS4:GCV2:HIS1:ILV3:ARO4:LYS22:CTN1:MDH1-1:GDH3:GUA1:FAD3:ARG11:LEU4:FUM12:ILV5	6420:9437:6636:44262:162:9073:6099:30447:6084:55085:19878:6102:9097:46037:6207:55114:6520:6537:9088:6437:45984:6546:19464:6066:9085:6541:9082:66:1300:19752:6526:45333:2:6177:9099:1302:42493:105:6106:9098:6730:6108
6082	organic acid metabolic process	26 out of 177 genes, 14.7%	299 out of 5214 background genes, 5.7%	0.00279	0	HOM3:ARO3:ILV2:LYS1:CHA1:URA2:TRP2:TYS1:TRP4:orf19.3341:IDP2:LYS4:GCV2:HIS1:ILV3:ARO4:LYS22:CTN1:MDH1-1:GDH3:GUA1:FAD3:ARG11:LEU4:FUM12:ILV5	6420:9437:6636:44262:162:9073:6099:30447:6084:55085:19878:6102:9097:46037:6207:55114:6520:6537:9088:6437:45984:6546:19464:6066:9085:6541:9082:66:1300:19752:6526:45333:2:6177:9099:1302:42493:105:6106:9098:6730:6108
6520	cellular amino acid metabolic process	21 out of 177 genes, 11.9%	213 out of 5214 background genes, 4.1%	0.00344	0	HOM3:ARO3:ILV2:LYS1:CHA1:URA2:TRP2:TYS1:TRP4:orf19.3341:LYS4:GCV2:HIS1:ILV3:ARO4:CTN1:GDH3:GUA1:ARG11:LEU4:ILV5	6420:9437:162:9073:30447:6084:55085:19878:9097:46037:6207:55114:6520:6537:9088:6437:45984:6546:19464:6066:9085:6541:9082:66:6526:45333:2:6177:9099:42493:105:9098:6730
42180	cellular ketone metabolic process	26 out of 177 genes, 14.7%	310 out of 5214 background genes, 5.9%	0.00537	0	HOM3:ARO3:ILV2:LYS1:CHA1:URA2:TRP2:TYS1:TRP4:orf19.3341:IDP2:LYS4:GCV2:HIS1:ILV3:ARO4:LYS22:CTN1:MDH1-1:GDH3:GUA1:FAD3:ARG11:LEU4:FUM12:ILV5	6420:9437:6636:44262:162:9073:6099:30447:6084:55085:19878:6102:9097:46037:6207:55114:6520:6537:9088:6437:45984:6546:19464:6066:9085:6541:9082:66:1300:19752:6526:45333:2:6177:9099:1302:42493:105:6106:9098:6730:6108
55114	oxidation-reduction process	27 out of 177 genes, 15.3%	331 out of 5214 background genes, 6.3%	0.006	0	FRE10:orf19.1480:ALI1:LYS1:orf19.3544:IDP2:GCV2:CIT1:CTN1:MDH1-1:GDH3:orf19.4758:AOX2:IDH1:FAD3:orf19.5517:orf19.5728:IDH2:CAT1:SDH2:orf19.6662:FUM12:FESUR1:orf19.7077:IFE1:ILV5:PET9	9060:30448:9437:51701:6636:44262:15677:6099:6084:9061:46356:19878:6102:1315:55114:6537:15867:6546:19464:6066:6915:9082:15866:1300:15886:42744:10230:45333:2:42743:1302:6826:7585:6106:42542:6730:6108:9405:6839
8652	cellular amino acid biosynthetic process	14 out of 177 genes, 7.9%	111 out of 5214 background genes, 2.1%	0.00786	0	HOM3:ARO3:ILV2:LYS1:TRP2:TRP4:LYS4:HIS1:ILV3:ARO4:GDH3:ARG11:LEU4:ILV5	162:9073:55085:19878:9097:55114:6537:9088:9085:9082:66:6526:2:9099:42493:105:9098
44106	cellular amine metabolic process	21 out of 177 genes, 11.9%	227 out of 5214 background genes, 4.4%	0.00922	0	HOM3:ARO3:ILV2:LYS1:CHA1:URA2:TRP2:TYS1:TRP4:orf19.3341:LYS4:GCV2:HIS1:ILV3:ARO4:CTN1:GDH3:GUA1:ARG11:LEU4:ILV5	6420:9437:162:9073:30447:6084:55085:19878:9097:46037:6207:55114:6520:6537:9088:6437:45984:6546:19464:6066:9085:6541:9082:66:6526:45333:2:6177:9099:42493:105:9098:6730
9309	amine biosynthetic process	14 out of 177 genes, 7.9%	115 out of 5214 background genes, 2.2%	0.01182	0	HOM3:ARO3:ILV2:LYS1:TRP2:TRP4:LYS4:HIS1:ILV3:ARO4:GDH3:ARG11:LEU4:ILV5	162:9073:55085:19878:9097:55114:6537:9088:9085:9082:66:6526:2:9099:42493:105:9098
71843	cellular component biogenesis at cellular level	27 out of 177 genes, 15.3%	345 out of 5214 background genes, 6.6%	0.01272	0	ERB1:GAR1:NOP5:CIC1:UTP4:DBP2:orf19.1815:RPL82:TSR2:ARX1:RLI1:NIP7:HAS1:orf19.4029:PES1:UTP13:YVH1:PWP1:YTM1:DIM1:CSI2:ATP14:TSR1:orf19.6418:ELF1:NOG1:orf19.7624	45943:51276:30448:6413:27:30447:7049:42274:463:15986:447:462:42254:30476:480:31120:42407:54:19933:6406:40010:42255:466:7126:184:30163:6470:6364:6412:154:42256:42493:33615:6415:42273:8283:472:9405
45333	cellular respiration	11 out of 177 genes, 6.2%	76 out of 5214 background genes, 1.5%	0.0175	0	orf19.1480:CIT1:CTN1:MDH1-1:AOX2:IDH1:IDH2:SDH2:orf19.6662:FUM12:PET9	9060:9437:44262:6099:6084:9061:46356:15867:6066:6915:15866:1300:15886:10230:45333:1302:7585:6106:6108:6839
15985	energy coupled proton transport, down electrochemical gradient	5 out of 177 genes, 2.8%	14 out of 5214 background genes, 0.3%	0.02746	0	ATP7:ATP3:ATP4:ATP14:ATP16	35786:15986:42407:6461:33615
15986	ATP synthesis coupled proton transport	5 out of 177 genes, 2.8%	14 out of 5214 background genes, 0.3%	0.02746	0	ATP7:ATP3:ATP4:ATP14:ATP16	35786:15986:42407:6461:33615
9308	amine metabolic process	21 out of 177 genes, 11.9%	245 out of 5214 background genes, 4.7%	0.02883	0	HOM3:ARO3:ILV2:LYS1:CHA1:URA2:TRP2:TYS1:TRP4:orf19.3341:LYS4:GCV2:HIS1:ILV3:ARO4:CTN1:GDH3:GUA1:ARG11:LEU4:ILV5	6420:9437:162:9073:30447:6084:55085:19878:9097:46037:6207:55114:6520:6537:9088:6437:45984:6546:19464:6066:9085:6541:9082:66:6526:45333:2:6177:9099:42493:105:9098:6730
6811	ion transport	15 out of 177 genes, 8.5%	144 out of 5214 background genes, 2.8%	0.03867	0.0008	FRE10:GIT3:ATP7:ATP3:orf19.3232:ATP4:CTR1:SFC1:TNA1:orf19.4889:ATP14:PHO84:orf19.7077:OAC1:ATP16	15677:15744:55085:35786:15986:15741:6820:51180:55114:34659:8272:15890:15850:15893:6827:6825:42407:6461:6828:6817:6812:15729:6826:42493:6797:33615
71702	organic substance transport	14 out of 177 genes, 7.9%	128 out of 5214 background genes, 2.5%	0.03925	0.0007	NAG4:RTA2:orf19.2751:DIP5:SFC1:GAP1:HGT1:orf19.4889:HGT19:orf19.5628:ARG11:CDR1:orf19.6209:OAC1	15749:48545:15744:15908:30447:45117:55085:15903:42710:34204:15741:46519:34659:6855:8272:15850:15893:15718:6950:66:15758:6526:45916:6835:8645:46618:6812:34599:8643:15729:6810:42493:3333:6865:45332:9405
16053	organic acid biosynthetic process	15 out of 177 genes, 8.5%	146 out of 5214 background genes, 2.8%	0.04529	0.0007	HOM3:ARO3:ILV2:LYS1:TRP2:TRP4:LYS4:HIS1:ILV3:ARO4:GDH3:FAD3:ARG11:LEU4:ILV5	6636:162:9073:55085:19878:9097:55114:6537:9088:9085:9082:66:6526:2:9099:42493:105:9098
46394	carboxylic acid biosynthetic process	15 out of 177 genes, 8.5%	146 out of 5214 background genes, 2.8%	0.04529	0.0007	HOM3:ARO3:ILV2:LYS1:TRP2:TRP4:LYS4:HIS1:ILV3:ARO4:GDH3:FAD3:ARG11:LEU4:ILV5	6636:162:9073:55085:19878:9097:55114:6537:9088:9085:9082:66:6526:2:9099:42493:105:9098
43648	dicarboxylic acid metabolic process	6 out of 177 genes, 3.4%	24 out of 5214 background genes, 0.5%	0.04694	0.0007	ARO3:TRP2:TRP4:ARO4:MDH1-1:FUM12	44262:162:9073:6099:1300:1302:6106:6108
9060	aerobic respiration	9 out of 177 genes, 5.1%	62 out of 5214 background genes, 1.2%	0.08666	0.0013	orf19.1480:CIT1:MDH1-1:AOX2:IDH1:IDH2:SDH2:FUM12:PET9	9060:44262:6099:9061:46356:15867:6915:15866:1300:15886:10230:1302:7585:6106:6108:6839

## Sheet: (D) RNA-seq down-regulated
Additional file 11D - GO term enrichment analysis of genes down -regulated in hypoxia from RNA-seq experiments.
Legend
GOID	Gene ontology Identifier
GO_term	Gene ontology term description
frequency of GO terms in differentially expressed genes	Cluster Frequency of the set of genes tested
frequency of GO terms in entire dataset	Cluster Frequency of the gene background
Corrected P_value	The probability or chance of seeing at least x number of genes out of the total n genes in the list annotated to a particular GO term, given the proportion of genes in the whole genome that are annotated to that GO Term.
False Discovery rate	correction for multiple-testing
Gene(s) annotated to the term	List of genes annotated to each single GO term
GOID	GO_term	frequency of GO terms in differentially expressed genes	frequency of GO terms in entire dataset	Corrected P-value	False discovery rate	Gene(s) annotated to the term
6412	translation	69 out of 297 genes, 23.2%	241 out of 5214 background genes, 4.6%	2.07e-29	0	CIC1:orf19.1409.1:orf19.154:orf19.1545:orf19.1967:RPL38:ILS1:RPL11:orf19.2275:RPS17B:RPL9B:orf19.2382:orf19.2438:MRPL33:orf19.2650.1:CAM1-1:RPF1:TYS1:RPP1A:RPS16A:TMA19:TIF:RPS21B:orf19.3341:MRP20:orf19.3367:RPL32:ERF1:orf19.3572.3:orf19.3690.2:orf19.3704.1:orf19.3777:orf19.4149.1:orf19.4176:RLP24:RPS13:RPS6A:RPL40B:RPL14:TIF11:RPS24:orf19.5698:RPS15:RPL35:RPS19A:orf19.6008.4:RPL16A:orf19.6136:or…
9058	biosynthetic process	113 out of 297 genes, 38.0%	1030 out of 5214 background genes, 19.8%	1.77e-11	0	orf19.1063:orf19.1203.1:HOM3:CIC1:orf19.1409.1:IPK1:CTF1:ARO3:orf19.154:orf19.1545:ILV2:LYS1:RPA190:orf19.1967:orf19.2017:orf19.2018:ATP18:RPL38:ILS1:RPL11:orf19.2275:RPS17B:RPL9B:URA2:orf19.2382:orf19.2438:MRPL33:orf19.2650.1:CAM1-1:RPF1:TYS1:QCR9:ATP7:MNN11:RPP1A:RPS16A:ATP3:TMA19:TIF:RPS21B:orf19.3341:MRP20:YAH1:orf19.3367:RPL32:ERF1:orf19.3572.3:ATP4:orf19.3690.2:orf19.3704.1:ATP20:orf19.3777…
10467	gene expression	92 out of 297 genes, 31.0%	754 out of 5214 background genes, 14.5%	2.33e-11	0	CIC1:orf19.1409.1:CTF1:orf19.154:orf19.1545:RPA190:RCL1:orf19.1967:orf19.2017:RPL38:ILS1:RPL11:orf19.2275:orf19.2299:RPS17B:RPL9B:orf19.2382:orf19.2386:orf19.2438:orf19.25:MRPL33:orf19.2621:orf19.2639.1:orf19.2650.1:CAM1-1:RPF1:TYS1:RPP1A:RPS16A:UTP20:TMA19:TIF:RPS21B:orf19.3341:MRP20:orf19.3367:RPL32:ERF1:orf19.3572.3:orf19.3690.2:orf19.3704.1:orf19.3755:orf19.3777:orf19.3831:SMD3:orf19.4149.1:o…
44249	cellular biosynthetic process	111 out of 297 genes, 37.4%	1010 out of 5214 background genes, 19.4%	3.06e-11	0	orf19.1063:HOM3:CIC1:orf19.1409.1:CTF1:ARO3:orf19.154:orf19.1545:ILV2:LYS1:RPA190:orf19.1967:orf19.2017:orf19.2018:ATP18:RPL38:ILS1:RPL11:orf19.2275:RPS17B:RPL9B:URA2:orf19.2382:orf19.2438:MRPL33:orf19.2650.1:CAM1-1:RPF1:TYS1:QCR9:ATP7:MNN11:RPP1A:RPS16A:ATP3:TMA19:TIF:RPS21B:orf19.3341:MRP20:YAH1:orf19.3367:RPL32:ERF1:orf19.3572.3:ATP4:orf19.3690.2:orf19.3704.1:ATP20:orf19.3777:LYS4:URA7:HIS1:IL…
15985	energy coupled proton transport, down electrochemical gradient	12 out of 297 genes, 4.0%	14 out of 5214 background genes, 0.3%	3.66e-11	0	ATP18:ATP7:ATP3:ATP4:ATP20:ATP5:ATP14:orf19.5597.1:orf19.5660.1:ATP1:ATP17:ATP16
15986	ATP synthesis coupled proton transport	12 out of 297 genes, 4.0%	14 out of 5214 background genes, 0.3%	3.66e-11	0	ATP18:ATP7:ATP3:ATP4:ATP20:ATP5:ATP14:orf19.5597.1:orf19.5660.1:ATP1:ATP17:ATP16
9059	macromolecule biosynthetic process	78 out of 297 genes, 26.3%	622 out of 5214 background genes, 11.9%	9.74e-10	0	orf19.1063:orf19.1203.1:CIC1:orf19.1409.1:CTF1:orf19.154:orf19.1545:RPA190:orf19.1967:orf19.2017:RPL38:ILS1:RPL11:orf19.2275:RPS17B:RPL9B:orf19.2382:orf19.2438:MRPL33:orf19.2650.1:CAM1-1:RPF1:TYS1:MNN11:RPP1A:RPS16A:TMA19:TIF:RPS21B:orf19.3341:MRP20:orf19.3367:RPL32:ERF1:orf19.3572.3:orf19.3690.2:orf19.3704.1:orf19.3777:orf19.4149.1:orf19.4176:RLP24:RPS13:orf19.4240:RPS6A:RPL40B:RPL14:TIF11:RPS24…
34645	cellular macromolecule biosynthetic process	77 out of 297 genes, 25.9%	618 out of 5214 background genes, 11.9%	1.99e-09	0	orf19.1063:CIC1:orf19.1409.1:CTF1:orf19.154:orf19.1545:RPA190:orf19.1967:orf19.2017:RPL38:ILS1:RPL11:orf19.2275:RPS17B:RPL9B:orf19.2382:orf19.2438:MRPL33:orf19.2650.1:CAM1-1:RPF1:TYS1:MNN11:RPP1A:RPS16A:TMA19:TIF:RPS21B:orf19.3341:MRP20:orf19.3367:RPL32:ERF1:orf19.3572.3:orf19.3690.2:orf19.3704.1:orf19.3777:orf19.4149.1:orf19.4176:RLP24:RPS13:orf19.4240:RPS6A:RPL40B:RPL14:TIF11:RPS24:orf19.5698:R…
34220	ion transmembrane transport	18 out of 297 genes, 6.1%	53 out of 5214 background genes, 1.0%	1.19e-07	0	MEP1:ATP18:ATP7:ATP3:ATP4:CTR1:ATP20:FET3:ATP5:ATP14:orf19.5597.1:FRP1:orf19.5660.1:ATP1:orf19.7077:FTR1:ATP17:ATP16
9201	ribonucleoside triphosphate biosynthetic process	13 out of 297 genes, 4.4%	30 out of 5214 background genes, 0.6%	1.21e-06	0	ATP18:ATP7:ATP3:ATP4:ATP20:URA7:ATP5:ATP14:orf19.5597.1:orf19.5660.1:ATP1:ATP17:ATP16
9142	nucleoside triphosphate biosynthetic process	13 out of 297 genes, 4.4%	32 out of 5214 background genes, 0.6%	3.16e-06	0	ATP18:ATP7:ATP3:ATP4:ATP20:URA7:ATP5:ATP14:orf19.5597.1:orf19.5660.1:ATP1:ATP17:ATP16
6754	ATP biosynthetic process	12 out of 297 genes, 4.0%	28 out of 5214 background genes, 0.5%	5.93e-06	0	ATP18:ATP7:ATP3:ATP4:ATP20:ATP5:ATP14:orf19.5597.1:orf19.5660.1:ATP1:ATP17:ATP16
9145	purine nucleoside triphosphate biosynthetic process	12 out of 297 genes, 4.0%	29 out of 5214 background genes, 0.6%	9.61e-06	0	ATP18:ATP7:ATP3:ATP4:ATP20:ATP5:ATP14:orf19.5597.1:orf19.5660.1:ATP1:ATP17:ATP16
9206	purine ribonucleoside triphosphate biosynthetic process	12 out of 297 genes, 4.0%	29 out of 5214 background genes, 0.6%	9.61e-06	0	ATP18:ATP7:ATP3:ATP4:ATP20:ATP5:ATP14:orf19.5597.1:orf19.5660.1:ATP1:ATP17:ATP16
46034	ATP metabolic process	12 out of 297 genes, 4.0%	31 out of 5214 background genes, 0.6%	2.35e-05	0	ATP18:ATP7:ATP3:ATP4:ATP20:ATP5:ATP14:orf19.5597.1:orf19.5660.1:ATP1:ATP17:ATP16
15992	proton transport	12 out of 297 genes, 4.0%	32 out of 5214 background genes, 0.6%	3.58e-05	0	ATP18:ATP7:ATP3:ATP4:ATP20:ATP5:ATP14:orf19.5597.1:orf19.5660.1:ATP1:ATP17:ATP16
46356	acetyl-CoA catabolic process	9 out of 297 genes, 3.0%	17 out of 5214 background genes, 0.3%	4.3e-05	0	orf19.1480:SDH4:orf19.4468:MDH1-1:IDH1:IDH2:ACO1:ACO2:FUM12
6099	tricarboxylic acid cycle	9 out of 297 genes, 3.0%	17 out of 5214 background genes, 0.3%	4.3e-05	0	orf19.1480:SDH4:orf19.4468:MDH1-1:IDH1:IDH2:ACO1:ACO2:FUM12
9109	coenzyme catabolic process	9 out of 297 genes, 3.0%	17 out of 5214 background genes, 0.3%	4.3e-05	0	orf19.1480:SDH4:orf19.4468:MDH1-1:IDH1:IDH2:ACO1:ACO2:FUM12
6818	hydrogen transport	12 out of 297 genes, 4.0%	33 out of 5214 background genes, 0.6%	5.34e-05	0	ATP18:ATP7:ATP3:ATP4:ATP20:ATP5:ATP14:orf19.5597.1:orf19.5660.1:ATP1:ATP17:ATP16
51187	cofactor catabolic process	9 out of 297 genes, 3.0%	18 out of 5214 background genes, 0.3%	8.19e-05	0	orf19.1480:SDH4:orf19.4468:MDH1-1:IDH1:IDH2:ACO1:ACO2:FUM12
6812	cation transport	21 out of 297 genes, 7.1%	105 out of 5214 background genes, 2.0%	0.00014	0	FRE10:MEP1:ATP18:ATP7:ATP3:orf19.3455:ATP4:CTR1:ATP20:FET3:orf19.4889:ATP5:ATP14:orf19.5597.1:FRP1:orf19.5660.1:ATP1:orf19.7077:FTR1:ATP17:ATP16
42254	ribosome biogenesis	35 out of 297 genes, 11.8%	250 out of 5214 background genes, 4.8%	0.0002	0	CIC1:orf19.1388:RCL1:KRE30:RPL11:RPL82:RPS17B:orf19.2386:orf19.2639.1:RPF1:RPS16A:UTP20:RPS21B:NIP7:orf19.3797:orf19.4149.1:RLP24:RPS13:RPS6A:orf19.5067:ECM1:UTP8:RPS24:GSP1:MRT4:RPS15:NOP10:RPL35:RPS19A:RPS14B:RPS27:RPL25:RPS18:RPS28B:orf19.7160
9199	ribonucleoside triphosphate metabolic process	14 out of 297 genes, 4.7%	53 out of 5214 background genes, 1.0%	0.00042	0	ATP18:ATP7:ATP3:ATP4:ATP20:URA7:ATP5:ATP14:GSP1:orf19.5597.1:orf19.5660.1:ATP1:ATP17:ATP16
22613	ribonucleoprotein complex biogenesis	36 out of 297 genes, 12.1%	276 out of 5214 background genes, 5.3%	0.00079	0	CIC1:orf19.1388:RCL1:KRE30:RPL11:RPL82:RPS17B:orf19.2386:orf19.2639.1:RPF1:RPS16A:UTP20:RPS21B:NIP7:orf19.3797:orf19.4149.1:RLP24:RPS13:RPS6A:orf19.5067:ECM1:UTP8:RPS24:GSP1:MRT4:RPS15:NOP10:RPL35:RPS19A:orf19.6197:RPS14B:RPS27:RPL25:RPS18:RPS28B:orf19.7160
9141	nucleoside triphosphate metabolic process	14 out of 297 genes, 4.7%	57 out of 5214 background genes, 1.1%	0.00109	0	ATP18:ATP7:ATP3:ATP4:ATP20:URA7:ATP5:ATP14:GSP1:orf19.5597.1:orf19.5660.1:ATP1:ATP17:ATP16
9152	purine ribonucleotide biosynthetic process	12 out of 297 genes, 4.0%	43 out of 5214 background genes, 0.8%	0.00137	0	ATP18:ATP7:ATP3:ATP4:ATP20:ATP5:ATP14:orf19.5597.1:orf19.5660.1:ATP1:ATP17:ATP16
9260	ribonucleotide biosynthetic process	13 out of 297 genes, 4.4%	51 out of 5214 background genes, 1.0%	0.00162	0	ATP18:ATP7:ATP3:ATP4:ATP20:URA7:ATP5:ATP14:orf19.5597.1:orf19.5660.1:ATP1:ATP17:ATP16
15672	monovalent inorganic cation transport	12 out of 297 genes, 4.0%	44 out of 5214 background genes, 0.8%	0.0018	0	ATP18:ATP7:ATP3:ATP4:ATP20:ATP5:ATP14:orf19.5597.1:orf19.5660.1:ATP1:ATP17:ATP16
9205	purine ribonucleoside triphosphate metabolic process	13 out of 297 genes, 4.4%	52 out of 5214 background genes, 1.0%	0.00205	0	ATP18:ATP7:ATP3:ATP4:ATP20:ATP5:ATP14:GSP1:orf19.5597.1:orf19.5660.1:ATP1:ATP17:ATP16
9144	purine nucleoside triphosphate metabolic process	13 out of 297 genes, 4.4%	53 out of 5214 background genes, 1.0%	0.00258	0	ATP18:ATP7:ATP3:ATP4:ATP20:ATP5:ATP14:GSP1:orf19.5597.1:orf19.5660.1:ATP1:ATP17:ATP16
7006	mitochondrial membrane organization	10 out of 297 genes, 3.4%	32 out of 5214 background genes, 0.6%	0.00308	0	orf19.1650:ATP20:orf19.3946:orf19.4577.3:ATP14:orf19.5660.1:orf19.6100:orf19.6183:TOM71:TIM9
9060	aerobic respiration	14 out of 297 genes, 4.7%	62 out of 5214 background genes, 1.2%	0.0032	0	orf19.1480:orf19.2275:QCR9:SDH4:orf19.4468:MDH1-1:AOX2:IDH1:orf19.5279:IDH2:ACO1:ACO2:FUM12:PET9
6164	purine nucleotide biosynthetic process	12 out of 297 genes, 4.0%	48 out of 5214 background genes, 0.9%	0.00483	0	ATP18:ATP7:ATP3:ATP4:ATP20:ATP5:ATP14:orf19.5597.1:orf19.5660.1:ATP1:ATP17:ATP16
42274	ribosomal small subunit biogenesis	17 out of 297 genes, 5.7%	91 out of 5214 background genes, 1.7%	0.00515	0	RCL1:RPS17B:orf19.2386:orf19.2639.1:RPS16A:UTP20:RPS21B:orf19.4149.1:RPS13:RPS6A:UTP8:RPS24:RPS19A:RPS14B:RPS27:RPS18:orf19.7160
44267	cellular protein metabolic process	80 out of 297 genes, 26.9%	899 out of 5214 background genes, 17.2%	0.00521	0	orf19.1063:CIC1:orf19.1409.1:orf19.154:orf19.1545:orf19.1967:orf19.2018:RPL38:ILS1:RPL11:orf19.2275:orf19.2299:RPS17B:RPL9B:orf19.2382:orf19.2438:GIM5:MRPL33:orf19.2650.1:CAM1-1:RPF1:TYS1:MNN11:RPP1A:RPS16A:TMA19:HMT1:orf19.330.1:TIF:RPS21B:orf19.3341:MRP20:orf19.3367:RPL32:orf19.3459:ERF1:orf19.3572.3:orf19.3690.2:orf19.3704.1:orf19.3777:orf19.4149.1:orf19.4176:RLP24:RPS13:orf19.4240:RPS6A:RPL40…
55085	transmembrane transport	34 out of 297 genes, 11.4%	275 out of 5214 background genes, 5.3%	0.00526	0	MEP1:orf19.1650:ATP18:NAG3:orf19.240:orf19.2751:ATP7:XUT1:ATP3:ATP4:CTR1:ATP20:orf19.4159:FET3:GAP1:orf19.4889:MLT1:ATP5:ATP14:orf19.5597.1:orf19.5628:FRP1:orf19.5660.1:orf19.6209:TOM71:NUP:YHM1:ATP1:orf19.7077:TPO2:FTR1:ATP17:ATP16:PET9
6811	ion transport	22 out of 297 genes, 7.4%	144 out of 5214 background genes, 2.8%	0.00804	0	FRE10:MEP1:ATP18:ATP7:ATP3:orf19.3455:ATP4:CTR1:ATP20:FET3:orf19.4889:MLT1:ATP5:ATP14:orf19.5597.1:FRP1:orf19.5660.1:ATP1:orf19.7077:FTR1:ATP17:ATP16
45333	cellular respiration	15 out of 297 genes, 5.1%	76 out of 5214 background genes, 1.5%	0.00862	0	orf19.1480:orf19.2275:QCR9:SDH4:orf19.4468:MDH1-1:AOX2:IDH1:orf19.5279:IDH2:ACO1:ACO2:orf19.6662:FUM12:PET9
6084	acetyl-CoA metabolic process	9 out of 297 genes, 3.0%	30 out of 5214 background genes, 0.6%	0.0131	0	orf19.1480:SDH4:orf19.4468:MDH1-1:IDH1:IDH2:ACO1:ACO2:FUM12
72522	purine-containing compound biosynthetic process	12 out of 297 genes, 4.0%	54 out of 5214 background genes, 1.0%	0.01748	0	ATP18:ATP7:ATP3:ATP4:ATP20:ATP5:ATP14:orf19.5597.1:orf19.5660.1:ATP1:ATP17:ATP16
71843	cellular component biogenesis at cellular level	38 out of 297 genes, 12.8%	345 out of 5214 background genes, 6.6%	0.02276	0.001	CIC1:orf19.1388:RCL1:ATP18:KRE30:RPL11:RPL82:RPS17B:orf19.2386:orf19.2639.1:RPF1:RPS16A:UTP20:RPS21B:NIP7:orf19.3797:orf19.4149.1:RLP24:RPS13:RPS6A:orf19.5067:ECM1:UTP8:RPS24:ATP14:GSP1:MRT4:RPS15:NOP10:RPL35:RPS19A:orf19.6197:RPS14B:RPS27:RPL25:RPS18:RPS28B:orf19.7160
9259	ribonucleotide metabolic process	14 out of 297 genes, 4.7%	74 out of 5214 background genes, 1.4%	0.02696	0.0009	ATP18:ATP7:ATP3:ATP4:ATP20:URA7:ATP5:ATP14:GSP1:orf19.5597.1:orf19.5660.1:ATP1:ATP17:ATP16
30490	maturation of SSU-rRNA	14 out of 297 genes, 4.7%	75 out of 5214 background genes, 1.4%	0.03148	0.0023	RCL1:orf19.2386:orf19.2639.1:RPS16A:UTP20:RPS21B:orf19.4149.1:RPS13:RPS6A:UTP8:RPS24:RPS14B:RPS27:RPS18
9150	purine ribonucleotide metabolic process	13 out of 297 genes, 4.4%	66 out of 5214 background genes, 1.3%	0.03208	0.0022	ATP18:ATP7:ATP3:ATP4:ATP20:ATP5:ATP14:GSP1:orf19.5597.1:orf19.5660.1:ATP1:ATP17:ATP16
19538	protein metabolic process	80 out of 297 genes, 26.9%	955 out of 5214 background genes, 18.3%	0.04886	0.0022	orf19.1063:CIC1:orf19.1409.1:orf19.154:orf19.1545:orf19.1967:orf19.2018:RPL38:ILS1:RPL11:orf19.2275:orf19.2299:RPS17B:RPL9B:orf19.2382:orf19.2438:GIM5:MRPL33:orf19.2650.1:CAM1-1:RPF1:TYS1:MNN11:RPP1A:RPS16A:TMA19:HMT1:orf19.330.1:TIF:RPS21B:orf19.3341:MRP20:orf19.3367:RPL32:orf19.3459:ERF1:orf19.3572.3:orf19.3690.2:orf19.3704.1:orf19.3777:orf19.4149.1:orf19.4176:RLP24:RPS13:orf19.4240:RPS6A:RPL40…
462	maturation of SSU-rRNA from tricistronic rRNA transcript (SSU-rRNA, 5.8S rRNA, LSU-rRNA)	13 out of 297 genes, 4.4%	69 out of 5214 background genes, 1.3%	0.05195	0.003	RCL1:orf19.2386:RPS16A:UTP20:RPS21B:orf19.4149.1:RPS13:RPS6A:UTP8:RPS24:RPS14B:RPS27:RPS18
44237	cellular metabolic process	161 out of 297 genes, 54.2%	2281 out of 5214 background genes, 43.7%	0.0584	0.0029	orf19.1052:orf19.1063:HOM3:CIC1:orf19.1409.1:IPK1:orf19.1480:CTF1:ARO3:orf19.154:orf19.1545:ILV2:LYS1:RPA190:RCL1:orf19.1967:orf19.2017:orf19.2018:ATP18:RPL38:ILS1:RPL11:orf19.2275:orf19.2299:RPS17B:RPL9B:URA2:orf19.2382:orf19.2386:orf19.2438:GIM5:orf19.25:MRPL33:orf19.2621:orf19.2639.1:orf19.2650.1:CAM1-1:RPF1:TYS1:QCR9:ATP7:MNN11:RPP1A:RPS16A:orf19.3043:UTP20:ATP3:TMA19:HMT1:orf19.330.1:TIF:RPS…
7007	inner mitochondrial membrane organization	6 out of 297 genes, 2.0%	16 out of 5214 background genes, 0.3%	0.07581	0.0033	ATP20:orf19.4577.3:ATP14:orf19.5660.1:orf19.6183:TIM9

## Sheet: (E) RNA-seq up-regulated
Additional file 11E - GO term enrichment analysis of genes up -regulated in hypoxia from RNA-seq experiments.
Legend
GOID	Gene ontology Identifier
GO_term	Gene ontology term description
frequency of GO terms in differentially expressed genes	Cluster Frequency of the set of genes tested
frequency of GO terms in entire dataset	Cluster Frequency of the gene background
Corrected P_value	The probability or chance of seeing at least x number of genes out of the total n genes in the list annotated to a particular GO term, given the proportion of genes in the whole genome that are annotated to that GO Term.
False Discovery rate	correction for multiple-testing
Gene(s) annotated to the term	List of genes annotated to each single GO term
GOID	GO_term	frequency of GO terms in differentially expressed genes	frequency of GO terms in entire dataset	Corrected P-value	False discovery rate	Gene(s) annotated to the term
55114	oxidation-reduction process	78 out of 303 genes, 25.7%	331 out of 5214 background genes, 6.3%	1.28e-26	0	HMG1:FAD2:FOX2:orf19.1340:UCF1:SMP2:POX1-3:PXP2:SGA1:ACS1:GPD1:GDH2:CCP1:IFR2:SLD1:ADH5:SOD1:HEM13:PGM2:PDC11:MET13:SOU2:DAO1:GSY1:orf19.3307:orf19.3684:orf19.3859:PGI1:PUT2:ADH1:ERG1:SPS20:PUT1:GRE3:TAL1:CAT2:ERG251:ZWF1:URA1:CYB2:OSM2:GND1:TKL1:OLE1:orf19.5158:MDH1-3:RHR2:orf19.5525:AYR2:GLC3:PEX5:PRO3:orf19.5728:AMO1:ALD5:orf19.6066:HMX1:CAT1:ARD:ECI1:orf19.6518:GCY1:TDH3:orf19.6816:OSM1:GPD2:…
6066	alcohol metabolic process	52 out of 303 genes, 17.2%	148 out of 5214 background genes, 2.8%	1.06e-25	0	HMG1:PGA56:XKS1:PMI1:ERG7:ERG10:ERG24:ERG6:CHO2:GPD1:ARE2:orf19.276:PGM2:PDC11:ERG27:CDC19:ERG9:PGK1:GAL10:PGI1:UPC2:ENO1:PFK1:ADH1:ERG1:GRE3:TAL1:FBA1:ZWF1:DAK2:GND1:TKL1:ERG5:ERG4:HXK2:RHR2:orf19.5611:MVD:ARD:PFK2:TPI1:GCY1:TDH3:orf19.6816:GPD2:CYB5:ERG13:GLK1:OPI3:ERG3:GPM1:ERG11
44282	small molecule catabolic process	41 out of 303 genes, 13.5%	95 out of 5214 background genes, 1.8%	7.06e-24	0	PGA56:FOX2:XKS1:POX1-3:PXP2:GPD1:GDH2:PGM2:PDC11:CDC19:PGK1:GAL10:orf19.3684:PGI1:ENO1:PFK1:PUT2:ADH1:PUT1:GRE3:TAL1:CAT2:FBA1:ZWF1:GND1:TKL1:HXK2:PEX5:ARD:FDH1:ECI1:PFK2:TPI1:GCY1:TDH3:orf19.6816:GPD2:GLK1:POT1:UGA3:GPM1
44281	small molecule metabolic process	108 out of 303 genes, 35.6%	661 out of 5214 background genes, 12.7%	8.49e-24	0	HMG1:ACS2:PGA56:FAD2:FOX2:XKS1:orf19.1340:PMI1:ERG7:ERG10:ERG24:orf19.163:ERG6:POX1-3:PXP2:CHO2:ACS1:SPT23:GPD1:GDH2:ARE2:CRC1:SLD1:FAA21:orf19.276:THI6:PGM2:PDC11:MET13:SNO1:ACH1:ERG27:MAE1:orf19.3482:CDC19:ERG9:PGK1:FAT1:GAL10:orf19.3684:orf19.3859:PGI1:UPC2:ENO1:PFK1:PUT2:ADH1:ERG1:PUT1:GRE3:TAL1:CAT2:FBA1:ERG251:AGP2:ZWF1:DAK2:CRP1:MLS1:URA1:CYB2:GND1:orf19.5054:TKL1:OLE1:ERG5:MDH1-3:ERG4:HXK…
44275	cellular carbohydrate catabolic process	31 out of 303 genes, 10.2%	53 out of 5214 background genes, 1.0%	8.95e-23	0	PGA56:XKS1:SGA1:GPD1:PGM2:PDC11:CDC19:PGK1:GAL10:PGI1:ENO1:PFK1:ADH1:GRE3:TAL1:FBA1:ZWF1:GND1:TKL1:HXK2:ARD:PFK2:TPI1:GCY1:TDH3:orf19.6816:GPD2:GPH1:GLK1:NTH1:GPM1
46164	alcohol catabolic process	28 out of 303 genes, 9.2%	45 out of 5214 background genes, 0.9%	1.86e-21	0	PGA56:XKS1:GPD1:PGM2:PDC11:CDC19:PGK1:GAL10:PGI1:ENO1:PFK1:ADH1:GRE3:TAL1:FBA1:ZWF1:GND1:TKL1:HXK2:ARD:PFK2:TPI1:GCY1:TDH3:orf19.6816:GPD2:GLK1:GPM1
16052	carbohydrate catabolic process	31 out of 303 genes, 10.2%	57 out of 5214 background genes, 1.1%	1.91e-21	0	PGA56:XKS1:SGA1:GPD1:PGM2:PDC11:CDC19:PGK1:GAL10:PGI1:ENO1:PFK1:ADH1:GRE3:TAL1:FBA1:ZWF1:GND1:TKL1:HXK2:ARD:PFK2:TPI1:GCY1:TDH3:orf19.6816:GPD2:GPH1:GLK1:NTH1:GPM1
32787	monocarboxylic acid metabolic process	35 out of 303 genes, 11.6%	80 out of 5214 background genes, 1.5%	2.55e-20	0	ACS2:FAD2:FOX2:POX1-3:PXP2:ACS1:SPT23:CRC1:SLD1:FAA21:PDC11:ACH1:MAE1:CDC19:FAT1:orf19.3684:orf19.3859:ERG1:CAT2:ERG251:AGP2:MLS1:CYB2:OLE1:PEX5:ALD5:FAS2:FDH1:ECI1:ICL1:ACB1:ACC1:POT1:ERG3:FAS1
46365	monosaccharide catabolic process	26 out of 303 genes, 8.6%	41 out of 5214 background genes, 0.8%	4.18e-20	0	PGA56:XKS1:PGM2:PDC11:CDC19:PGK1:GAL10:PGI1:ENO1:PFK1:ADH1:GRE3:TAL1:FBA1:ZWF1:GND1:TKL1:HXK2:ARD:PFK2:TPI1:GCY1:TDH3:orf19.6816:GLK1:GPM1
19320	hexose catabolic process	22 out of 303 genes, 7.3%	34 out of 5214 background genes, 0.7%	5.02e-17	0	PGA56:PGM2:PDC11:CDC19:PGK1:GAL10:PGI1:ENO1:PFK1:ADH1:GRE3:TAL1:FBA1:ZWF1:GND1:TKL1:HXK2:PFK2:TPI1:TDH3:GLK1:GPM1
5975	carbohydrate metabolic process	49 out of 303 genes, 16.2%	230 out of 5214 background genes, 4.4%	1.29e-13	0	PGA56:FOX2:XKS1:PMI1:SGA1:GPD1:MP65:orf19.2737:PGM2:PDC11:EXG2:XOG1:GSY1:orf19.338:CDC19:PGK1:GAL10:PGI1:ENO1:PFK1:ADH1:GRE3:TAL1:orf19.4520:FBA1:ZWF1:DAK2:MLS1:GND1:TKL1:MDH1-3:TPS3:HXK2:RHR2:GLC3:ARD:PFK2:TPI1:GCY1:TDH3:orf19.6816:ICL1:GPD2:GPH1:BGL22:GLK1:NTH1:CHT1:GPM1
5996	monosaccharide metabolic process	27 out of 303 genes, 8.9%	70 out of 5214 background genes, 1.3%	1.46e-13	0	PGA56:XKS1:PMI1:PGM2:PDC11:CDC19:PGK1:GAL10:PGI1:ENO1:PFK1:ADH1:GRE3:TAL1:FBA1:ZWF1:GND1:TKL1:HXK2:ARD:PFK2:TPI1:GCY1:TDH3:orf19.6816:GLK1:GPM1
6007	glucose catabolic process	18 out of 303 genes, 5.9%	28 out of 5214 background genes, 0.5%	1.5e-13	0	PDC11:CDC19:PGK1:PGI1:ENO1:PFK1:ADH1:TAL1:FBA1:ZWF1:GND1:TKL1:HXK2:PFK2:TPI1:TDH3:GLK1:GPM1
6631	fatty acid metabolic process	24 out of 303 genes, 7.9%	56 out of 5214 background genes, 1.1%	4.03e-13	0	FAD2:FOX2:POX1-3:PXP2:SPT23:CRC1:SLD1:FAA21:FAT1:orf19.3684:orf19.3859:ERG1:CAT2:ERG251:AGP2:OLE1:PEX5:FAS2:ECI1:ACB1:ACC1:POT1:ERG3:FAS1
19318	hexose metabolic process	23 out of 303 genes, 7.6%	52 out of 5214 background genes, 1.0%	7.09e-13	0	PGA56:PMI1:PGM2:PDC11:CDC19:PGK1:GAL10:PGI1:ENO1:PFK1:ADH1:GRE3:TAL1:FBA1:ZWF1:GND1:TKL1:HXK2:PFK2:TPI1:TDH3:GLK1:GPM1
6629	lipid metabolic process	47 out of 303 genes, 15.5%	223 out of 5214 background genes, 4.3%	8.94e-13	0	HMG1:FAD2:FOX2:SMP2:ERG7:ERG10:ERG24:ERG6:POX1-3:PXP2:CHO2:SPT23:ARE2:SLC1:CRC1:SLD1:FAA21:ERG27:ERG9:FAT1:orf19.3684:orf19.3859:UPC2:ERG1:orf19.4210:CAT2:ERG251:AGP2:orf19.4982:OLE1:ERG5:ERG4:orf19.5611:PEX5:FAS2:LRO1:MVD:ECI1:ACB1:CYB5:ERG13:OPI3:ACC1:POT1:ERG3:ERG11:FAS1
44262	cellular carbohydrate metabolic process	43 out of 303 genes, 14.2%	195 out of 5214 background genes, 3.7%	2.96e-12	0	PGA56:FOX2:XKS1:PMI1:SGA1:GPD1:MP65:PGM2:PDC11:XOG1:GSY1:CDC19:PGK1:GAL10:PGI1:ENO1:PFK1:ADH1:GRE3:TAL1:FBA1:ZWF1:DAK2:MLS1:GND1:TKL1:MDH1-3:TPS3:HXK2:RHR2:GLC3:ARD:PFK2:TPI1:GCY1:TDH3:orf19.6816:ICL1:GPD2:GPH1:GLK1:NTH1:GPM1
6006	glucose metabolic process	19 out of 303 genes, 6.3%	37 out of 5214 background genes, 0.7%	7.25e-12	0	PGM2:PDC11:CDC19:PGK1:PGI1:ENO1:PFK1:ADH1:TAL1:FBA1:ZWF1:GND1:TKL1:HXK2:PFK2:TPI1:TDH3:GLK1:GPM1
16128	phytosteroid metabolic process	16 out of 303 genes, 5.3%	25 out of 5214 background genes, 0.5%	8.13e-12	0	ERG7:ERG10:ERG24:ERG6:ARE2:ERG27:ERG9:UPC2:ERG1:ERG5:ERG4:orf19.5611:CYB5:ERG13:ERG3:ERG11
44107	cellular alcohol metabolic process	16 out of 303 genes, 5.3%	25 out of 5214 background genes, 0.5%	8.13e-12	0	ERG7:ERG10:ERG24:ERG6:ARE2:ERG27:ERG9:UPC2:ERG1:ERG5:ERG4:orf19.5611:CYB5:ERG13:ERG3:ERG11
8204	ergosterol metabolic process	16 out of 303 genes, 5.3%	25 out of 5214 background genes, 0.5%	8.13e-12	0	ERG7:ERG10:ERG24:ERG6:ARE2:ERG27:ERG9:UPC2:ERG1:ERG5:ERG4:orf19.5611:CYB5:ERG13:ERG3:ERG11
6096	glycolysis	13 out of 303 genes, 4.3%	16 out of 5214 background genes, 0.3%	1.78e-11	0	CDC19:PGK1:PGI1:ENO1:PFK1:ADH1:FBA1:HXK2:PFK2:TPI1:TDH3:GLK1:GPM1
16125	sterol metabolic process	18 out of 303 genes, 5.9%	35 out of 5214 background genes, 0.7%	3.57e-11	0	HMG1:ERG7:ERG10:ERG24:ERG6:ARE2:ERG27:ERG9:UPC2:ERG1:ERG5:ERG4:orf19.5611:MVD:CYB5:ERG13:ERG3:ERG11
8202	steroid metabolic process	18 out of 303 genes, 5.9%	35 out of 5214 background genes, 0.7%	3.57e-11	0	HMG1:ERG7:ERG10:ERG24:ERG6:ARE2:ERG27:ERG9:UPC2:ERG1:ERG5:ERG4:orf19.5611:MVD:CYB5:ERG13:ERG3:ERG11
46165	alcohol biosynthetic process	22 out of 303 genes, 7.3%	55 out of 5214 background genes, 1.1%	3.89e-11	0	PMI1:ERG7:ERG10:ERG24:ERG6:PDC11:ERG27:ERG9:PGK1:PGI1:UPC2:ENO1:ERG1:FBA1:ERG5:ERG4:RHR2:CYB5:ERG13:ERG3:GPM1:ERG11
16126	sterol biosynthetic process	16 out of 303 genes, 5.3%	27 out of 5214 background genes, 0.5%	4.66e-11	0	HMG1:ERG7:ERG10:ERG24:ERG6:ERG27:ERG9:UPC2:ERG1:ERG5:ERG4:MVD:CYB5:ERG13:ERG3:ERG11
6694	steroid biosynthetic process	16 out of 303 genes, 5.3%	27 out of 5214 background genes, 0.5%	4.66e-11	0	HMG1:ERG7:ERG10:ERG24:ERG6:ERG27:ERG9:UPC2:ERG1:ERG5:ERG4:MVD:CYB5:ERG13:ERG3:ERG11
44283	small molecule biosynthetic process	42 out of 303 genes, 13.9%	213 out of 5214 background genes, 4.1%	3.78e-10	0	FAD2:PMI1:ERG7:ERG10:ERG24:orf19.163:ERG6:SPT23:SLD1:THI6:PDC11:MET13:ERG27:ERG9:PGK1:orf19.3859:PGI1:UPC2:ENO1:PUT2:ERG1:PUT1:FBA1:ERG251:OLE1:ERG5:ERG4:RHR2:MET15:PRO3:ALD5:FAS2:THI4:orf19.6057:AAT21:CYB5:ERG13:ACC1:ERG3:GPM1:ERG11:FAS1
16129	phytosteroid biosynthetic process	14 out of 303 genes, 4.6%	23 out of 5214 background genes, 0.4%	1.05e-09	0	ERG7:ERG10:ERG24:ERG6:ERG27:ERG9:UPC2:ERG1:ERG5:ERG4:CYB5:ERG13:ERG3:ERG11
44108	cellular alcohol biosynthetic process	14 out of 303 genes, 4.6%	23 out of 5214 background genes, 0.4%	1.05e-09	0	ERG7:ERG10:ERG24:ERG6:ERG27:ERG9:UPC2:ERG1:ERG5:ERG4:CYB5:ERG13:ERG3:ERG11
6696	ergosterol biosynthetic process	14 out of 303 genes, 4.6%	23 out of 5214 background genes, 0.4%	1.05e-09	0	ERG7:ERG10:ERG24:ERG6:ERG27:ERG9:UPC2:ERG1:ERG5:ERG4:CYB5:ERG13:ERG3:ERG11
8610	lipid biosynthetic process	30 out of 303 genes, 9.9%	124 out of 5214 background genes, 2.4%	4.31e-09	0	HMG1:FAD2:SMP2:ERG7:ERG10:ERG24:ERG6:CHO2:SPT23:SLC1:SLD1:ERG27:ERG9:orf19.3859:UPC2:ERG1:ERG251:OLE1:ERG5:ERG4:FAS2:LRO1:MVD:CYB5:ERG13:OPI3:ACC1:ERG3:ERG11:FAS1
19752	carboxylic acid metabolic process	47 out of 303 genes, 15.5%	298 out of 5214 background genes, 5.7%	6.24e-08	0	ACS2:FAD2:FOX2:orf19.163:POX1-3:PXP2:ACS1:SPT23:GDH2:CRC1:SLD1:FAA21:PDC11:MET13:ACH1:MAE1:CDC19:FAT1:orf19.3684:orf19.3859:PUT2:ERG1:PUT1:CAT2:ERG251:AGP2:MLS1:CYB2:OLE1:MDH1-3:PEX5:MET15:PRO3:ALD5:FAS2:orf19.6057:AAT21:FDH1:ECI1:ICL1:ACB1:ACC1:POT1:UGA3:ERG3:UGA11:FAS1
43436	oxoacid metabolic process	47 out of 303 genes, 15.5%	298 out of 5214 background genes, 5.7%	6.24e-08	0	ACS2:FAD2:FOX2:orf19.163:POX1-3:PXP2:ACS1:SPT23:GDH2:CRC1:SLD1:FAA21:PDC11:MET13:ACH1:MAE1:CDC19:FAT1:orf19.3684:orf19.3859:PUT2:ERG1:PUT1:CAT2:ERG251:AGP2:MLS1:CYB2:OLE1:MDH1-3:PEX5:MET15:PRO3:ALD5:FAS2:orf19.6057:AAT21:FDH1:ECI1:ICL1:ACB1:ACC1:POT1:UGA3:ERG3:UGA11:FAS1
6082	organic acid metabolic process	47 out of 303 genes, 15.5%	299 out of 5214 background genes, 5.7%	7.03e-08	0	ACS2:FAD2:FOX2:orf19.163:POX1-3:PXP2:ACS1:SPT23:GDH2:CRC1:SLD1:FAA21:PDC11:MET13:ACH1:MAE1:CDC19:FAT1:orf19.3684:orf19.3859:PUT2:ERG1:PUT1:CAT2:ERG251:AGP2:MLS1:CYB2:OLE1:MDH1-3:PEX5:MET15:PRO3:ALD5:FAS2:orf19.6057:AAT21:FDH1:ECI1:ICL1:ACB1:ACC1:POT1:UGA3:ERG3:UGA11:FAS1
42180	cellular ketone metabolic process	48 out of 303 genes, 15.8%	310 out of 5214 background genes, 5.9%	7.47e-08	0	ACS2:FAD2:FOX2:orf19.1340:orf19.163:POX1-3:PXP2:ACS1:SPT23:GDH2:CRC1:SLD1:FAA21:PDC11:MET13:ACH1:MAE1:CDC19:FAT1:orf19.3684:orf19.3859:PUT2:ERG1:PUT1:CAT2:ERG251:AGP2:MLS1:CYB2:OLE1:MDH1-3:PEX5:MET15:PRO3:ALD5:FAS2:orf19.6057:AAT21:FDH1:ECI1:ICL1:ACB1:ACC1:POT1:UGA3:ERG3:UGA11:FAS1
72329	monocarboxylic acid catabolic process	9 out of 303 genes, 3.0%	12 out of 5214 background genes, 0.2%	7.06e-07	0	FOX2:POX1-3:PXP2:orf19.3684:CAT2:PEX5:FDH1:ECI1:POT1
6091	generation of precursor metabolites and energy	25 out of 303 genes, 8.3%	113 out of 5214 background genes, 2.2%	1.97e-06	0	UCF1:SMP2:SGA1:ACS1:PGM2:PDC11:GSY1:CDC19:PGK1:PGI1:ENO1:PFK1:ADH1:CAT2:FBA1:HXK2:RHR2:GLC3:PFK2:TPI1:TDH3:GPH1:GLK1:orf19.7459:GPM1
44255	cellular lipid metabolic process	33 out of 303 genes, 10.9%	187 out of 5214 background genes, 3.6%	2.78e-06	0	HMG1:FAD2:FOX2:SMP2:POX1-3:PXP2:CHO2:SPT23:SLC1:CRC1:SLD1:FAA21:FAT1:orf19.3684:orf19.3859:ERG1:orf19.4210:CAT2:ERG251:AGP2:OLE1:PEX5:FAS2:LRO1:MVD:ECI1:ACB1:ERG13:OPI3:ACC1:POT1:ERG3:FAS1
31347	regulation of defense response	10 out of 303 genes, 3.3%	18 out of 5214 background genes, 0.3%	6.09e-06	0	MP65:CDC19:PGK1:ENO1:ADH1:HGT1:FBA1:HSP70:TPI1:TDH3
9062	fatty acid catabolic process	8 out of 303 genes, 2.6%	11 out of 5214 background genes, 0.2%	9.36e-06	0	FOX2:POX1-3:PXP2:orf19.3684:CAT2:PEX5:ECI1:POT1
31349	positive regulation of defense response	9 out of 303 genes, 3.0%	15 out of 5214 background genes, 0.3%	1.37e-05	0	MP65:CDC19:PGK1:ENO1:ADH1:FBA1:HSP70:TPI1:TDH3
44416	induction by symbiont of host defense response	9 out of 303 genes, 3.0%	15 out of 5214 background genes, 0.3%	1.37e-05	0	MP65:CDC19:PGK1:ENO1:ADH1:FBA1:HSP70:TPI1:TDH3
52251	induction by organism of defense response of other organism involved in symbiotic interaction	9 out of 303 genes, 3.0%	15 out of 5214 background genes, 0.3%	1.37e-05	0	MP65:CDC19:PGK1:ENO1:ADH1:FBA1:HSP70:TPI1:TDH3
52509	positive regulation by symbiont of host defense response	9 out of 303 genes, 3.0%	15 out of 5214 background genes, 0.3%	1.37e-05	0	MP65:CDC19:PGK1:ENO1:ADH1:FBA1:HSP70:TPI1:TDH3
52510	positive regulation by organism of defense response of other organism involved in symbiotic interaction	9 out of 303 genes, 3.0%	15 out of 5214 background genes, 0.3%	1.37e-05	0	MP65:CDC19:PGK1:ENO1:ADH1:FBA1:HSP70:TPI1:TDH3
6635	fatty acid beta-oxidation	7 out of 303 genes, 2.3%	9 out of 5214 background genes, 0.2%	3.78e-05	0	FOX2:POX1-3:PXP2:CAT2:PEX5:ECI1:POT1
52031	modulation by symbiont of host defense response	9 out of 303 genes, 3.0%	17 out of 5214 background genes, 0.3%	6.01e-05	0	MP65:CDC19:PGK1:ENO1:ADH1:FBA1:HSP70:TPI1:TDH3
52255	modulation by organism of defense response of other organism involved in symbiotic interaction	9 out of 303 genes, 3.0%	17 out of 5214 background genes, 0.3%	6.01e-05	0	MP65:CDC19:PGK1:ENO1:ADH1:FBA1:HSP70:TPI1:TDH3
35821	modification of morphology or physiology of other organism	9 out of 303 genes, 3.0%	18 out of 5214 background genes, 0.3%	0.00011	0	MP65:CDC19:PGK1:ENO1:ADH1:FBA1:HSP70:TPI1:TDH3
44003	modification by symbiont of host morphology or physiology	9 out of 303 genes, 3.0%	18 out of 5214 background genes, 0.3%	0.00011	0	MP65:CDC19:PGK1:ENO1:ADH1:FBA1:HSP70:TPI1:TDH3
51817	modification of morphology or physiology of other organism involved in symbiotic interaction	9 out of 303 genes, 3.0%	18 out of 5214 background genes, 0.3%	0.00011	0	MP65:CDC19:PGK1:ENO1:ADH1:FBA1:HSP70:TPI1:TDH3
16054	organic acid catabolic process	14 out of 303 genes, 4.6%	47 out of 5214 background genes, 0.9%	0.00012	0	FOX2:POX1-3:PXP2:GDH2:PDC11:orf19.3684:PUT2:PUT1:CAT2:PEX5:FDH1:ECI1:POT1:UGA3
46395	carboxylic acid catabolic process	14 out of 303 genes, 4.6%	47 out of 5214 background genes, 0.9%	0.00012	0	FOX2:POX1-3:PXP2:GDH2:PDC11:orf19.3684:PUT2:PUT1:CAT2:PEX5:FDH1:ECI1:POT1:UGA3
19395	fatty acid oxidation	7 out of 303 genes, 2.3%	11 out of 5214 background genes, 0.2%	0.00031	0	FOX2:POX1-3:PXP2:CAT2:PEX5:ECI1:POT1
34440	lipid oxidation	7 out of 303 genes, 2.3%	11 out of 5214 background genes, 0.2%	0.00031	0	FOX2:POX1-3:PXP2:CAT2:PEX5:ECI1:POT1
8152	metabolic process	188 out of 303 genes, 62.0%	2524 out of 5214 background genes, 48.4%	0.00034	0	HMG1:ACS2:PGA56:FAD2:FOX2:XKS1:CPY1:orf19.1340:UCF1:orf19.1369:PMI1:SMP2:ERG7:ERG10:ERG24:orf19.163:ERG6:POX1-3:PXP2:CHO2:FOX3:SGA1:ACS1:SPT23:GPD1:MP65:APR1:GDH2:ARE2:CCP1:IFR2:SLC1:CRC1:SLD1:ADH5:FAA21:orf19.2737:ADR1:orf19.276:THI6:SOD1:HEM13:PGM2:PDC11:MET13:SOU2:SNO1:EXG2:XOG1:DAO1:ACH1:ERG27:GSY1:orf19.3307:orf19.338:MAE1:orf19.3482:CDC19:ERG9:orf19.3649:PGK1:FAT1:GAL10:orf19.3684:orf19.385…
48584	positive regulation of response to stimulus	9 out of 303 genes, 3.0%	20 out of 5214 background genes, 0.4%	0.00035	0	MP65:CDC19:PGK1:ENO1:ADH1:FBA1:HSP70:TPI1:TDH3
19323	pentose catabolic process	5 out of 303 genes, 1.7%	5 out of 5214 background genes, 0.1%	0.00035	0	XKS1:GRE3:ARD:GCY1:orf19.6816
6633	fatty acid biosynthetic process	10 out of 303 genes, 3.3%	28 out of 5214 background genes, 0.5%	0.00108	0	FAD2:SPT23:SLD1:orf19.3859:ERG251:OLE1:FAS2:ACC1:ERG3:FAS1
80134	regulation of response to stress	10 out of 303 genes, 3.3%	28 out of 5214 background genes, 0.5%	0.00108	0	MP65:CDC19:PGK1:ENO1:ADH1:HGT1:FBA1:HSP70:TPI1:TDH3
6732	coenzyme metabolic process	21 out of 303 genes, 6.9%	115 out of 5214 background genes, 2.2%	0.00111	0	HMG1:ACS2:orf19.163:ACS1:GPD1:ACH1:orf19.3482:PGI1:TAL1:CAT2:ZWF1:GND1:orf19.5054:TKL1:orf19.5216:orf19.5525:orf19.5576:orf19.6057:MVD:POS5:FAA4
6739	NADP metabolic process	7 out of 303 genes, 2.3%	13 out of 5214 background genes, 0.2%	0.00147	0	PGI1:TAL1:ZWF1:GND1:TKL1:orf19.5525:POS5
9056	catabolic process	51 out of 303 genes, 16.8%	461 out of 5214 background genes, 8.8%	0.00179	0	PGA56:FOX2:XKS1:POX1-3:PXP2:SGA1:GPD1:APR1:GDH2:PGM2:PDC11:CDC19:PGK1:GAL10:orf19.3684:PGI1:ENO1:PFK1:PUT2:ADH1:PUT1:GRE3:TAL1:CAT2:FBA1:ZWF1:GND1:TKL1:APE2:HXK2:PEX5:orf19.5711:HMX1:CAT1:ARD:FDH1:ECI1:PFK2:TPI1:GCY1:TDH3:orf19.6816:GPD2:GPH1:PRE5:orf19.7196:GLK1:NTH1:POT1:UGA3:GPM1
71702	organic substance transport	22 out of 303 genes, 7.3%	128 out of 5214 background genes, 2.5%	0.00182	0	HNM1:HGT14:orf19.3226:FAT1:SFC1:orf19.4090:HXT5:GAP4:HGT1:AGP2:HGT17:TPO4:TPO3:MUP1:HXK2:orf19.5711:FLU1:ACB1:HGT13:GLK1:JEN1:FAA4
19321	pentose metabolic process	7 out of 303 genes, 2.3%	14 out of 5214 background genes, 0.3%	0.0028	0	XKS1:GRE3:ZWF1:GND1:ARD:GCY1:orf19.6816
46496	nicotinamide nucleotide metabolic process	10 out of 303 genes, 3.3%	31 out of 5214 background genes, 0.6%	0.00313	0	GPD1:orf19.3482:PGI1:TAL1:ZWF1:GND1:orf19.5054:TKL1:orf19.5525:POS5
51186	cofactor metabolic process	23 out of 303 genes, 7.6%	146 out of 5214 background genes, 2.8%	0.00499	0	HMG1:ACS2:orf19.163:ACS1:GPD1:HEM13:ACH1:orf19.3482:PGI1:TAL1:CAT2:ZWF1:GND1:orf19.5054:TKL1:orf19.5216:orf19.5525:orf19.5576:orf19.6057:HMX1:MVD:POS5:FAA4
19362	pyridine nucleotide metabolic process	10 out of 303 genes, 3.3%	33 out of 5214 background genes, 0.6%	0.00588	0	GPD1:orf19.3482:PGI1:TAL1:ZWF1:GND1:orf19.5054:TKL1:orf19.5525:POS5
19566	arabinose metabolic process	4 out of 303 genes, 1.3%	4 out of 5214 background genes, 0.1%	0.00622	0	GRE3:ARD:GCY1:orf19.6816
19568	arabinose catabolic process	4 out of 303 genes, 1.3%	4 out of 5214 background genes, 0.1%	0.00622	0	GRE3:ARD:GCY1:orf19.6816
19319	hexose biosynthetic process	6 out of 303 genes, 2.0%	11 out of 5214 background genes, 0.2%	0.00735	0	PMI1:PGK1:PGI1:ENO1:FBA1:GPM1
6740	NADPH regeneration	6 out of 303 genes, 2.0%	11 out of 5214 background genes, 0.2%	0.00735	0	PGI1:TAL1:ZWF1:GND1:TKL1:orf19.5525
52200	response to host defenses	9 out of 303 genes, 3.0%	28 out of 5214 background genes, 0.5%	0.00965	0	MP65:CDC19:PGK1:ENO1:ADH1:FBA1:HSP70:TPI1:TDH3
75136	response to host	9 out of 303 genes, 3.0%	28 out of 5214 background genes, 0.5%	0.00965	0	MP65:CDC19:PGK1:ENO1:ADH1:FBA1:HSP70:TPI1:TDH3
72524	pyridine-containing compound metabolic process	10 out of 303 genes, 3.3%	35 out of 5214 background genes, 0.7%	0.01051	0	GPD1:orf19.3482:PGI1:TAL1:ZWF1:GND1:orf19.5054:TKL1:orf19.5525:POS5
6979	response to oxidative stress	16 out of 303 genes, 5.3%	85 out of 5214 background genes, 1.6%	0.0128	0	orf19.1340:NCE103:CCP1:SOD1:GAL10:GRE3:ZWF1:GND1:PRX1:DOT5:HMX1:CAT1:GCY1:POS5:orf19.6816:orf19.86
6094	gluconeogenesis	5 out of 303 genes, 1.7%	8 out of 5214 background genes, 0.2%	0.01727	0.0005	PGK1:PGI1:ENO1:FBA1:GPM1
15749	monosaccharide transport	8 out of 303 genes, 2.6%	24 out of 5214 background genes, 0.5%	0.02137	0.0005	HGT14:orf19.4090:HXT5:HGT1:HGT17:HXK2:HGT13:GLK1
8645	hexose transport	8 out of 303 genes, 2.6%	24 out of 5214 background genes, 0.5%	0.02137	0.0005	HGT14:orf19.4090:HXT5:HGT1:HGT17:HXK2:HGT13:GLK1
51707	response to other organism	9 out of 303 genes, 3.0%	31 out of 5214 background genes, 0.6%	0.02413	0.0005	MP65:CDC19:PGK1:ENO1:ADH1:FBA1:HSP70:TPI1:TDH3
52173	response to defenses of other organism involved in symbiotic interaction	9 out of 303 genes, 3.0%	31 out of 5214 background genes, 0.6%	0.02413	0.0005	MP65:CDC19:PGK1:ENO1:ADH1:FBA1:HSP70:TPI1:TDH3
9607	response to biotic stimulus	9 out of 303 genes, 3.0%	31 out of 5214 background genes, 0.6%	0.02413	0.0005	MP65:CDC19:PGK1:ENO1:ADH1:FBA1:HSP70:TPI1:TDH3
6112	energy reserve metabolic process	6 out of 303 genes, 2.0%	13 out of 5214 background genes, 0.2%	0.02471	0.0005	UCF1:SGA1:PGM2:GSY1:GLC3:GPH1
6083	acetate metabolic process	4 out of 303 genes, 1.3%	5 out of 5214 background genes, 0.1%	0.02968	0.0005	ACS2:ACS1:ACH1:ALD5
44242	cellular lipid catabolic process	8 out of 303 genes, 2.6%	25 out of 5214 background genes, 0.5%	0.02987	0.0005	FOX2:POX1-3:PXP2:orf19.3684:CAT2:PEX5:ECI1:POT1
6081	cellular aldehyde metabolic process	5 out of 303 genes, 1.7%	9 out of 5214 background genes, 0.2%	0.03702	0.0005	FOX2:MLS1:orf19.6066:orf19.6518:ICL1
34637	cellular carbohydrate biosynthetic process	11 out of 303 genes, 3.6%	51 out of 5214 background genes, 1.0%	0.06945	0.0007	PMI1:PGM2:GSY1:PGK1:PGI1:ENO1:FBA1:TPS3:RHR2:GLC3:GPM1
19400	alditol metabolic process	5 out of 303 genes, 1.7%	10 out of 5214 background genes, 0.2%	0.07054	0.0007	GPD1:DAK2:RHR2:ARD:GPD2
6098	pentose-phosphate shunt	5 out of 303 genes, 1.7%	10 out of 5214 background genes, 0.2%	0.07054	0.0007	PGI1:TAL1:ZWF1:GND1:TKL1
34599	cellular response to oxidative stress	14 out of 303 genes, 4.6%	78 out of 5214 background genes, 1.5%	0.07156	0.0007	orf19.1340:NCE103:CCP1:SOD1:GAL10:GRE3:GND1:PRX1:DOT5:CAT1:GCY1:POS5:orf19.6816:orf19.86
6733	oxidoreduction coenzyme metabolic process	10 out of 303 genes, 3.3%	43 out of 5214 background genes, 0.8%	0.07243	0.0007	GPD1:orf19.3482:PGI1:TAL1:ZWF1:GND1:orf19.5054:TKL1:orf19.5525:POS5
16042	lipid catabolic process	8 out of 303 genes, 2.6%	29 out of 5214 background genes, 0.6%	0.0966	0.0006	FOX2:POX1-3:PXP2:orf19.3684:CAT2:PEX5:ECI1:POT1
15758	glucose transport	6 out of 303 genes, 2.0%	16 out of 5214 background genes, 0.3%	0.09934	0.0006	HGT14:HGT1:HGT17:HXK2:HGT13:GLK1
