# Supplementary material for: Using RNA-seq to determine the transcriptional landscape and the hypoxic response of the pathogenic yeast Candida parapsilosis
Source: BMC Genomics. 2011 Dec 22;12:628. doi: 10.1186/1471-2164-12-628 (PMC3287387; doi:10.1186/1471-2164-12-628)
Supplement: Additional file 13 — Genes that are differentially regulated in a C. parapsilosis upc2 deletion in hypoxic conditions, identified by both microarrays and RNA-seq. (A) Gene found to be differentially expressed using RNA-seq (B) Genes differentially expressed using microarrays (C) Genes differentially expressed in both RNA-seq and microarray experiments. [file 1471-2164-12-628-S13.XLS]

## Sheet: (A) RNA-seq
Additional file 13A - Genes differentially expressed in a C. parapsilosis upc2 deletion compared to wild type cells grown in hypoxic conditions, identified using RNA-seq
4 biological replicates grown in hypoxic condition and 2 biological replicates from the upc2 deletion.
Legend
Test_ID	capr2 ID
Locus	Genomic coordiates of the transcript
Sample_1	wildtype cells
Sampe_2	upc2 deletion
Value_1	FPKM value estimated from Sample_1
Value_2	FPKM value estimated from Sample_2
Ln.fold_change	natural log of the fold change Value_2/Value_1
test stat	value of hte test statistic used to compute significance of the observed change in FPKM
p_value	uncorrected p-value of the test statistic
C.a. ortholog	Candida albicans ortholog
C.a. ortholog gene name	Gene name of the C. albicans ortholog
C.a. orthologdescription	Description of the C. albicans ortholog from CandidaGenomeDatabase.org
test_id	locus	sample_1	sample_2	value_1	value_2	ln.fold_change.	test_stat	p_value	C.a. ortholog	C.a ortholog gene name	C.a. ortholog description
cpar2_201490_exon	contig005809:274018-274669	wt	upc2ko	2300.7	32.408	-4.26256	24.0968	0
cpar2_207280_exon	contig005809:1546685-1549229	wt	upc2ko	1148.09	21.0296	-3.99992	18.1772	0	orf19.391	UPC2	Transcriptional regulator of ergosterol biosynthetic genes and sterol uptake; binds ERG2 promoter; has Zn(2)-Cys(6) binuclear cluster; induced upon ergosterol depletion, by azoles, anaerobicity; macrophage/pseudohyphal-repressed
cpar2_502890_exon	contig006139:666508-667315	wt	upc2ko	824.606	26.7453	-3.42855	17.4503	0	orf19.1716	URA3	Orotidine-5'-phosphate decarboxylase, enzyme of pyrimidine biosynthesis; gene used as a molecular genetic marker, but decreased expression when integrated at ectopic chromosomal locations can cause defects in hyphal growth and virulence
cpar2_405010_exon	contig006372:1125081-1126212	wt	upc2ko	9928.32	545.531	-2.90139	65.9781	0	orf19.1631	ERG6	Delta(24)-sterol C-methyltransferase, converts zymosterol to fecosterol in ergosterol biosynthesis by methylating position C-24; mutation confers nystatin resistance; fluconazole-induced; transcription increased in azole-resistant strain
cpar2_405900_exon	contig006372:1362654-1363980	wt	upc2ko	1719.63	153.844	-2.41393	28.6852	0	orf19.1598	ERG24	C-14 sterol reductase, has a role in ergosterol biosynthesis; mutation confers increased sensitivity to dyclonine
cpar2_303740_exon	contig005806:868742-870311	wt	upc2ko	7822.38	791.339	-2.29102	61.4163	0	orf19.922	ERG11	Lanosterol 14-alpha-demethylase, member of cytochrome P450 family that functions in ergosterol biosynthesis; target of azole antifungals; may contribute to drug resistance; azole- or biofilm-induced; subject to hypoxic regulation
cpar2_404850_exon	contig006372:1095212-1096325	wt	upc2ko	45288.4	5972.23	-2.02593	147.162	0
cpar2_212810_exon	contig005809:2752657-2753869	wt	upc2ko	5315.61	730.949	-1.98406	50.2945	0	orf19.1591	ERG10	Protein similar to acetyl-CoA acetyltransferase; role in ergosterol biosynthesis; soluble in hyphae; changes in protein abundance associated with azole resistance; fluconazole or ketoconazole induced; macrophage-downregulated protein
cpar2_105550_exon	contig005569:1206751-1207969	wt	upc2ko	2800.76	392.226	-1.96581	36.4627	0	orf19.767	ERG3	C-5 sterol desaturase; introduces C-5(6) double bond into episterol in ergosterol biosynthesis; clinically-isolated homozygous null mutants show azole resistance, defects in hyphal growth and virulence; Efg1p-repressed; fluconazole-induced
cpar2_703970_exon	contig006110:863169-864738	wt	upc2ko	3255.72	529.071	-1.81705	38.7637	0	orf19.5178	ERG5	Putative C-22 sterol desaturase; fungal C-22 sterol desaturases are cytochrome P450 enzymes of ergosterol biosynthesis, catalyze formation of the C-22(23) double bond in the sterol side chain; transposon mutation affects filamentous growth
cpar2_103490_exon	contig005569:785608-787021	wt	upc2ko	556.349	96.2001	-1.75496	15.8936	0	orf19.276		Plasma membrane-localized protein of unknown function; increased transcription is observed in an azole-resistant strain that overexpresses MDR1
cpar2_701400_exon	contig006110:292442-293801	wt	upc2ko	3561.05	649.273	-1.70196	39.8835	0	orf19.7312	ERG13	Similar to S. cerevisiae ergosterol biosynthesis protein Erg13p; transposon mutation affects filamentous growth; repressed by amphotericin B, caspofungin; detected by mass spectometry in exponential and stationary phase cultures
cpar2_210480_exon	contig005809:2255274-2256732	wt	upc2ko	4867.44	917.248	-1.66895	46.3656	0	orf19.406	ERG1	Squalene epoxidase, catalyzes epoxidation of squalene to 2,3(S)-oxidosqualene in the ergosterol biosynthetic pathway; essential; target of allylamine antifungal drugs; uses NADH as a reducing cofactor, while S. cerevisiae Erg1p uses NADPH
cpar2_406760_exon	contig006372:1524996-1526331	wt	upc2ko	2939.94	573.95	-1.6336	35.798	0	orf19.3616	ERG9	Putative farnesyl-diphosphate farnesyl transferase (squalene synthase) involved in the sterol biosynthesis pathway; likely to be essential for growth; regulated by fluconazole and lovastatin; amphotericin B, caspofungin repressed
cpar2_502980_exon	contig006139:694761-696159	wt	upc2ko	1308.98	262.97	-1.60497	23.7502	0	orf19.5379	ERG4	Protein described as similar to sterol C-24 reductase; shows Mob2p-dependent hyphal regulation; fluconazole-induced; caspofungin repressed
cpar2_801410_exon	contig005807:323310-324234	wt	upc2ko	670.526	137.771	-1.58247	16.9175	0	orf19.3732	ERG25	Putative C-4 methyl sterol oxidase with role in C4-demethylation of ergosterol biosynthesis intermediates, based on similarity to S. cerevisiae Erg25p; fluconazole-induced; upregulated in biofilm and in azole-resistant strain
cpar2_101020_exon	contig005569:185413-186763	wt	upc2ko	4250.88	983.683	-1.46358	41.3659	0	orf19.3911	SAH1	Protein described as S-adenosyl-L-homocysteine hydrolase; predicted enzyme of sulfur amino acid metabolism; antigenic in human; biofilm-, alkaline-, fluconazole-induced expression; Gcn4p-regulated; amino acid starvation (3-AT) repressed
cpar2_100200_exon	contig005569:38065-38977	wt	upc2ko	424.473	99.8281	-1.4474	13.0122	0	orf19.4026	HIS1	ATP phosphoribosyl transferase; enzyme of histidine biosynthesis; fungal-specific (no human, murine homolog); upregulated in biofilm; acid upregulated/alkaline downregulated by Rim101p; regulated by Gcn2p, Gcn4p; strain CA9 is a his1 mutant
cpar2_801030_exon	contig005807:236500-237433	wt	upc2ko	590.666	147.662	-1.38632	15.0676	0	orf19.163		S. cerevisiae ortholog PAN6 has pantoate-beta-alanine ligase activity, has role in pantothenate biosynthetic process and localizes to cytoplasm, nucleus
cpar2_400970_exon	contig006372:206194-207100	wt	upc2ko	8773.56	2205.28	-1.38089	57.9696	0	orf19.4631	ERG251	C-4 sterol methyl oxidase with a role in ergosterol biosynthesis; ketoconazole-induced; amphotericin B, caspofungin repressed; possibly an essential gene, disruptants not obtained by UAU1 method
cpar2_300620_exon	contig005806:113393-115145	wt	upc2ko	128.713	32.9795	-1.3617	6.97703	3.01492e-12	orf19.7077		Putative ferric reductase; transcription is activated by Mac1p under copper starvation; Plc1p-regulated; transcription is negatively regulated by Rim101p
cpar2_703370_exon	contig006110:732977-733448	wt	upc2ko	502.229	136.716	-1.30115	13.4883	0
cpar2_109890_exon	contig005569:2100652-2101306	wt	upc2ko	1001.94	275.02	-1.29285	18.9917	0	orf19.6026	ERG2	C-8 sterol isomerase; enzyme of ergosterol biosynthesis pathway; converts fecosterol to episterol; mutant is hypersensitive to multiple drugs; ketoconazole-induced
cpar2_109530_exon1	contig005569:2007655-2008876	wt	upc2ko	2551.03	707.776	-1.28212	30.1791	0	orf19.6105	MVD	Mevalonate diphosphate decarboxylase; functional homolog of S. cerevisiae Erg19p; possible drug target; transcriptionally regulated by carbon source, yeast-hyphal switch, growth phase, antifungals; gene has intron
cpar2_207990_exon	contig005809:1718742-1719900	wt	upc2ko	1866.58	561.132	-1.20191	24.9648	0	orf19.657	SAM2	S-adenosylmethionine synthetase, localizes to surface of hyphal cells, but not yeast-form cells; possible biofilm-induced expression (reports differ); alkaline upregulated; Hog1p-induced; farnesol-downregulated
cpar2_101970_exon	contig005569:449043-449940	wt	upc2ko	269.451	82.3408	-1.18552	9.41483	0	orf19.158		S. cerevisiae ortholog APD1 localizes to cytoplasm, nucleus
cpar2_102080_exon	contig005569:477752-479483	wt	upc2ko	1274.62	390.648	-1.18259	20.4492	0	orf19.260	SLD1	Sphingolipid delta-8 desaturase, catalyzes desaturation at carbon-8 in the long-chain base moiety of ceramides during glucosylceramide synthesis, which is important for virulence; ketoconazole and hypoxia induced
cpar2_105110_exon	contig005569:1111706-1112876	wt	upc2ko	427.27	131	-1.18222	11.8376	0	orf19.1027	PDR16	Phosphatidylinositol transfer protein; increased transcription correlates with CDR1 and CDR2 overexpression and azole resistance; induced by fluphenazine, 17-beta-estradiol, ethynyl estradiol, nitric oxide; farnesol-downregulated in biofilm
cpar2_700580_exon	contig006110:122265-124752	wt	upc2ko	1139.61	353.38	-1.1709	19.2304	0	orf19.7221	SET3	Putative NAD-dependent histone deacetylase; mutations affect filamentous growth; genetic evidence suggests that Set3p and Hos2p function together as a complex involved in regulation of white-opaque switching, morphogenesis, and virulence
cpar2_201730_exon	contig005809:313305-314766	wt	upc2ko	342.476	112.44	-1.11378	10.2473	0	orf19.4982
cpar2_602990_exon	contig005504:703406-704207	wt	upc2ko	528.003	173.601	-1.11234	12.7141	0	orf19.3646	CTR1	Copper transporter; probably multimeric; transcribed if copper limited; induced by Mac1p, macrophage interaction, alkaline pH via Rim101p; 17-beta-estradiol downregulated; complements S. cerevisiae ctr1 ctr3 copper transport mutant
cpar2_402910_exon	contig006372:631519-632218	wt	upc2ko	612.689	204.361	-1.09797	13.5921	0
cpar2_403510_exon	contig006372:761504-763943	wt	upc2ko	3514.32	1175.6	-1.09507	32.5019	0	orf19.1327	RBT1	Cell wall protein with similarity to Hwp1p, required for virulence; cell-wall attached; predicted glycosylation; Tup1p repressed; serum, hyphal and alkaline induced; farnesol, alpha factor induced; Rfg1p-, Rim101p-regulated
cpar2_801560_exon	contig005807:355096-360228	wt	upc2ko	831.693	284.031	-1.07438	28.1282	0	orf19.3240	ERG27	3-Keto sterol reductase of ergosterol biosynthesis; acts in C-4 sterol demethylation with Erg25p and Erg26p; possible drug target, essential for viability; functional homolog of S. cerevisiae Erg27p
cpar2_210890_exon	contig005809:2321147-2322851	wt	upc2ko	408.767	148.171	-1.01478	10.5825	0	orf19.1563	ECM3	S. cerevisiae ortholog ECM3 has role in fungal-type cell wall organization and localizes to endoplasmic reticulum
cpar2_110330_exon	contig005569:2196236-2199341	wt	upc2ko	1636.31	597.561	-1.00734	21.0752	0	orf19.1031	HMG1	HMG-CoA reductase; enzyme of sterol pathway; inhibited by lovastatin; gene not transcriptionally regulated in response to lovastatin and fluconazole
cpar2_401450_exon	contig006372:310856-312782	wt	upc2ko	280.069	106.815	-0.963937	8.47631	0	orf19.4682	HGT17	Putative glucose transporter of the major facilitator superfamily; the C. albicans glucose transporter family comprises 20 members; 12 probable membrane-spanning segments; induced at low (0.2%, compared to 2%) glucose in rich media
cpar2_103480_exon	contig005569:783626-785333	wt	upc2ko	400.795	152.969	-0.963217	10.135	0	orf19.277	THI6	Putative thiamin-phosphate pyrophosphorylase, hydroxyethylthiazole kinase; fungal-specific (no human or murine homolog)
cpar2_101620_exon	contig005569:343910-345473	wt	upc2ko	6008.59	2304.79	-0.958201	39.1084	0	orf19.3171	ACH1	Acetyl-coA hydrolase; acetate utilization; nonessential; soluble protein in hyphae; antigenic in human; induced on polystyrene adherence; farnesol-, ketoconazole-induced; no human or murine homolog
cpar2_103510_exon	contig005569:787970-790934	wt	upc2ko	250.169	98.0869	-0.936285	7.85925	3.77476e-15	orf19.274	TFC4	Predicted ORF in Assemblies 19, 20 and 21; transcriptionally activated by Mnl1p under weak acid stress; possibly an essential gene, disruptants not obtained by UAU1 method
cpar2_802070_exon	contig005807:484329-486063	wt	upc2ko	114.158	46.9887	-0.88768	5.12148	3.03142e-07	orf19.4384	HXT5	Protein described as a sugar transporter; transcription upregulated in response to treatment with ciclopirox olamine; Snf3p-induced; alkaline downregulated; shows colony morphology-related gene regulation by Ssn6p; possibly essential gene
cpar2_301800_exon	contig005806:420554-422735	wt	upc2ko	677.247	281.14	-0.879184	12.3921	0	orf19.1570	ERG7	2,3-epoxysqualene-lanosterol cyclase (lanosterol synthase), catalyzes the conversion of 2,3-oxidosqualene to lanosterol in sterol biosynthesis; fluconazole-induced; possibly an essential gene, disruptants not obtained by UAU1 method
cpar2_105370_exon	contig005569:1164284-1165091	wt	upc2ko	418.979	175.033	-0.872849	9.69833	0	orf19.6852		Ortholog of S. cerevisiae RMD6
cpar2_300630_exon	contig005806:115930-117721	wt	upc2ko	144.112	60.7335	-0.864095	5.64823	1.62105e-08
cpar2_404780_exon	contig006372:1068606-1072068	wt	upc2ko	125.979	53.674	-0.853187	5.23429	1.65618e-07
cpar2_105770_exon	contig005569:1260660-1261608	wt	upc2ko	747.995	319.862	-0.849506	12.7157	0	orf19.6057		S. cerevisiae ortholog ECM31 has 3-methyl-2-oxobutanoate hydroxymethyltransferase activity, has role in pantothenate biosynthetic process and localizes to mitochondrion
cpar2_802800_exon	contig005807:625610-627914	wt	upc2ko	1717.96	740.697	-0.841301	19.1394	0	orf19.2551	MET6	Essential 5-methyltetrahydropteroyltriglutamate-homocysteine methyltransferase (cobalamin-independent methionine synthase); antigenic during murine or human systemic infection; heat shock, estrogen, possibly biofilm, and GCN-induced
cpar2_206590_exon	contig005809:1395668-1397714	wt	upc2ko	446.228	192.849	-0.83892	9.7349	0	orf19.3547		S. cerevisiae ortholog PUF6 has translation repressor activity, nucleic acid binding, mRNA 3'-UTR binding and has role in ribosomal large subunit biogenesis, negative regulation of translation
cpar2_301300_exon	contig005806:282608-283853	wt	upc2ko	596.247	259.375	-0.832379	11.1907	0
cpar2_110070_exon	contig005569:2141911-2143945	wt	upc2ko	766.701	336.755	-0.822743	12.5851	0	orf19.6018	LRO1	S. cerevisiae ortholog LRO1 has phospholipid:diacylglycerol acyltransferase activity and has role in lipid storage, triglyceride biosynthetic process
cpar2_600460_exon	contig005504:122946-124650	wt	upc2ko	551.043	242.35	-0.82143	10.6571	0
cpar2_102630_exon	contig005569:605288-607139	wt	upc2ko	246.622	110.977	-0.798537	6.98601	2.82818e-12	orf19.288	MET13	Predicted ORF in Assemblies 19, 20 and 21; ketoconazole-induced; amphotericin B repressed
cpar2_302890_exon	contig005806:695250-696153	wt	upc2ko	687.477	314.471	-0.782137	11.4889	0	orf19.6679
cpar2_203160_exon	contig005809:627876-634503	wt	upc2ko	212.56	97.3681	-0.780728	6.37997	1.77124e-10	orf19.2360	URA2	Predicted ORF in Assemblies 19, 20 and 21; flucytosine induced; macrophage/pseudohyphal-induced; intron in 5'-UTR
cpar2_808040_exon	contig005807:1860459-1861899	wt	upc2ko	1600.66	735.619	-0.777459	17.4539	0	orf19.6176	SEC61	ER protein-translocation complex subunit; essential; similar to S. cerevisiae Sec61p; 10 transmembrane regions predicted; chimeric mutant partially functionally complements S. cerevisiae sec61 defects
cpar2_213720_exon	contig005809:2924329-2925502	wt	upc2ko	1233.91	572.863	-0.767296	15.1767	0	orf19.1917
cpar2_406410_exon	contig006372:1457672-1458626	wt	upc2ko	430.036	201.363	-0.758761	8.88577	0	orf19.2286		Predicted ORF in Assemblies 19, 20 and 21; ketoconazole-induced; protein level decreased in stationary phase cultures
cpar2_603600_exon	contig005504:856936-858820	wt	upc2ko	382.976	180.407	-0.752756	8.33613	0	orf19.4211	FET3	Multicopper oxidase; required for growth under low-iron conditions; null mutant shows decreased prostaglandin E2 production; functional homolog of S. cerevisiae Fet3p; ketoconazole, caspofungin, amphotericin B repressed
cpar2_702440_exon	contig006110:517844-518180	wt	upc2ko	7070.99	3336.56	-0.75106	35.7594	0	orf19.7188	RPP1B	Conserved acidic ribosomal protein, likely to be involved in regulation of translation elongation; interacts with Rpp2Ap; one of four similar C. albicans ribosomal proteins (Rpp1Ap, Rpp1Bp, Rpp2Ap, Rpp2Bp); transcription activated by Tbf1p
cpar2_701820_exon1	contig006110:383581-384420	wt	upc2ko	6351.75	2998.36	-0.750665	33.8787	0	orf19.6286.2	RPS27	Putative ribosomal protein; genes encoding cytoplasmic ribosomal subunits, translation factors, and tRNA synthetases are downregulated upon phagocytosis by murine macrophage
cpar2_603130_exon	contig005504:744157-746272	wt	upc2ko	376.439	177.764	-0.750302	8.24461	2.22045e-16	orf19.90		Ortholog of S. cerevisiae YFL042C
cpar2_100060_exon	contig005569:9870-10959	wt	upc2ko	1586.63	751.361	-0.747481	16.8788	0	orf19.4048	DES1	Putative delta-4 sphingolipid desaturase
cpar2_207650_exon	contig005809:1638452-1640171	wt	upc2ko	178.867	84.7899	-0.746468	5.66146	1.50088e-08	orf19.4738		S. cerevisiae ortholog SLP1 has role in protein folding in endoplasmic reticulum
cpar2_404860_exon	contig006372:1097776-1098769	wt	upc2ko	255.347	122.049	-0.738199	6.70822	1.97016e-11	orf19.7422		S. cerevisiae ortholog LCP5 has RNA binding
cpar2_104580_exon1	contig005569:1009665-1011416	wt	upc2ko	2103.85	1006.77	-0.737022	19.2322	0	orf19.18	IMH3	Inosine monophosphate (IMP) dehydrogenase; enzyme of GMP biosynthesis; target of mycophenolic acid and mizoribine monophosphate; antigenic during infection; downregulated in core stress response; snoRNA snR54 encoded within IMH3 intron
cpar2_703960_exon	contig006110:860786-862523	wt	upc2ko	363.655	174.133	-0.736387	7.99071	1.33227e-15	orf19.7197		Putative protein of unknown function; heterozygous null mutant exhibits resistance to parnafungin in the C. albicans fitness test
cpar2_105980_exon	contig005569:1301547-1301880	wt	upc2ko	9905.18	4899.92	-0.70384	40.2989	0	orf19.2992	RPP1A	Conserved acidic ribosomal protein, likely to be involved in regulation of translation elongation; interacts with Rpp2Bp; one of four similar C. albicans ribosomal proteins (Rpp1Ap, Rpp1Bp, Rpp2Ap, Rpp2Bp)
cpar2_703300_exon	contig006110:714294-714681	wt	upc2ko	9568.33	4735.58	-0.703356	39.587	0	orf19.7049	CYB5	Cytochrome b(5); not essential for viability; similar to S. cerevisiae Cyb5p; transcriptionally regulated by iron; expression greater in high iron; fluconazole-induced; shows colony morphology-related gene regulation by Ssn6p
cpar2_701560_exon	contig006110:326306-326587	wt	upc2ko	25817.6	12804.4	-0.701267	64.0105	0
cpar2_202420_exon	contig005809:450189-452277	wt	upc2ko	299.734	149.633	-0.694709	6.94039	3.90998e-12	orf19.473	TPO4	Putative sperimidine transporter; fungal-specific (no human or murine homolog)
cpar2_702810_exon	contig006110:605743-607843	wt	upc2ko	207.089	103.814	-0.690551	5.74234	9.33744e-09	orf19.6481	YPS7	Putative aspartic-type endopeptidase with limited ability to degrade alpha pheromone; mutants show increased sensitivity to alpha pheromone
cpar2_602830_exon	contig005504:675307-676864	wt	upc2ko	95.2666	190.371	0.692295	-10.7707	0	orf19.4195
cpar2_212110_exon	contig005809:2608579-2609860	wt	upc2ko	133.843	268.658	0.696773	-6.58575	4.52589e-11	orf19.1539		Predicted ORF in Assemblies 19, 20 and 21; highly induced upon biofilm formation
cpar2_806490_exon	contig005807:1493688-1494891	wt	upc2ko	3166.51	6376.72	0.700024	-32.1999	0	orf19.220	PIR1	Structural protein of cell wall; 1,3-beta-glucan-linked; O-glycosylated by Pmt1p; N-mannosylated; tandem repeats; heterozygous mutant has cell wall defects; hyphal repressed; Hog1p, fluconazole, hypoxia induced; iron, Efg1p, Plc1p regulated
cpar2_200930_exon	contig005809:167940-169230	wt	upc2ko	109.692	220.99	0.700439	-5.99708	2.00898e-09	orf19.7561	DEF1	Protein required for filamentous growth and for escape from epithelial cells and dissemination in an RHE model; transcription induced in oral candidiasis clinical isolates; induced by fluconazole, high cell density; hyphally regulated
cpar2_805000_exon	contig005807:1122894-1125219	wt	upc2ko	121.777	246.404	0.704783	-6.36254	1.98442e-10	orf19.4884	WOR1	Transcriptional regulator (master switch) of white-opaque phenotypic switching; required to establish and maintain the opaque state; opaque-specific, nuclear; regulates its own expression; suggested role in regulation of adhesion factors
cpar2_202000_exon	contig005809:381604-384046	wt	upc2ko	91.8364	186.178	0.706694	-5.54204	2.98974e-08	orf19.2623	ECM22	Putative transcription factor with zinc cluster DNA-binding motif
cpar2_402000_exon	contig006372:440826-441684	wt	upc2ko	162.938	330.908	0.708473	-7.40274	1.33449e-13	orf19.5303	PGA30	Putative GPI-anchored protein of cell wall
cpar2_603040_exon	contig005504:715176-715941	wt	upc2ko	228.972	468.877	0.716741	-8.89	0
cpar2_100830_exon	contig005569:151909-152626	wt	upc2ko	3110.37	6384.88	0.719191	-32.8907	0	orf19.3932.1
cpar2_805930_exon	contig005807:1352925-1355385	wt	upc2ko	230.422	478.981	0.731751	-9.1272	0	orf19.5908	TEC1	TEA/ATTS transcription factor involved in pheromone response pathway in white cells, regulation of hypha-specific genes, wild-type biofilm formation; regulates BCR1; transcription regulated by Cph2p in some conditions; alkaline upregulated
cpar2_303840_exon	contig005806:904193-905297	wt	upc2ko	633.09	1316.15	0.731854	-15.1313	0	orf19.1960	CLN3	G1 cyclin; depletion abolishes budding and causes hyphal growth defects; farnesol regulated, upregulated in biofilm; functional in S. cerevisiae; possibly essential gene, disruptants not obtained by UAU1 method
cpar2_807110_exon	contig005807:1639421-1641524	wt	upc2ko	292.422	608.278	0.732435	-10.2928	0	orf19.7359	CRZ1	Putative C2H2 zinc-finger transcription factor; similar to S. cerevisiae calcineurin-regulated transcription factor Crz1p; mutant is fluconazole hypersensitive; likely to act downstream of calcineurin; not required for mouse virulence
cpar2_100780_exon	contig005569:142251-142353	wt	upc2ko	5202.34	10867.8	0.736697	-43.6967	0
cpar2_603100_exon	contig005504:736081-737623	wt	upc2ko	263.279	555.227	0.746162	-9.97162	0	orf19.3643
cpar2_600930_exon	contig005504:250874-253031	wt	upc2ko	1254.11	2655.89	0.750355	-21.9004	0	orf19.5626		Predicted ORF in Assemblies 19, 20 and 21; Plc1p-regulated; transcriptionally activated by Mnl1p under weak acid stress
cpar2_205070_exon	contig005809:1027255-1029304	wt	upc2ko	486.026	1030.03	0.751079	-13.6484	0	orf19.3854		Protein similar to S. cerevisiae Sat4p; amphotericin B induced; clade-associated gene expression
cpar2_203450_exon	contig005809:686751-687903	wt	upc2ko	3692.15	7839.44	0.752958	-37.7232	0	orf19.638	FDH1	Putative formate dehydrogenase, oxidizes formate to produce CO2; Mig1p regulated; induced during macrophage infection; fluconazole-downregulated; downregulated by Efg1p under yeast, not hyphal, growth conditions; predicted to be cytosolic
cpar2_700950_exon	contig006110:210150-211263	wt	upc2ko	2401.7	5144	0.761654	-30.819	0	orf19.4774	AOX1	Alternative oxidase; low abundance; constitutively expressed; one of two isoforms (Aox1p and Aox2p); involved in a cyanide-resistant respiratory pathway present in plants, protists, and some fungi, although absent from S. cerevisiae
cpar2_403960_exon	contig006372:877081-879610	wt	upc2ko	138.433	302.43	0.781462	-7.61532	2.62013e-14	orf19.4883		Predicted ORF in Assemblies 19, 20 and 21; constitutive expression independent of MTL or white-opaque status
cpar2_403180_exon	contig006372:699537-700311	wt	upc2ko	10609.1	23249.2	0.784554	-66.9629	0	orf19.2765	PGA62	Putative GPI-anchored protein; fluconazole-induced; transcriptionally regulated by iron; expression greater in high iron; induced during cell wall regeneration; Cyr1p or Ras1p downregulated; transcription is positively regulated by Tbf1p
cpar2_602730_exon	contig005504:655708-656941	wt	upc2ko	1434.44	3145.04	0.78505	-24.6402	0
cpar2_501380_exon	contig006139:320493-321858	wt	upc2ko	355.541	780.727	0.786585	-12.2942	0	orf19.4716	GDH3	NADP-glutamate dehydrogenase; hyphal downregulated expression; transcription is regulated by Nrg1p, Plc1p; downregulated by Efg1p; upregulated by Rim101p at pH 8; ciclopirox olamine and ketoconazole induced; transcript repressed by hypoxia
cpar2_808250_exon	contig005807:1908785-1909127	wt	upc2ko	1582.73	3555.82	0.809434	-26.7876	0	orf19.6731		Predicted ORF in Assemblies 19, 20 and 21; transcription is repressed in response to alpha pheromone in SpiderM medium
cpar2_201010_exon	contig005809:190007-190451	wt	upc2ko	450.672	1016.97	0.813848	-14.382	0
cpar2_402010_exon	contig006372:443785-444607	wt	upc2ko	386.99	874.678	0.815456	-13.3568	0	orf19.5305	RHD3	GPI-anchored cell wall protein; transcription decreased upon yeast-hyphal switch; transcriptionally regulated by iron; expression greater in high iron; clade-associated gene expression; not essential for cell wall integrity
cpar2_405190_exon	contig006372:1165342-1166944	wt	upc2ko	319.049	733.049	0.831867	-12.4028	0	orf19.4077	MIT1	Protein involved in sphingolipid biosynthesis; required for mannosylation of inositol phosphoceramide (IPC) to form mannosylated sphingolipids MIPC and M(IP)2C; fluconazole, caspofungin induced; macrophage-downregulated gene
cpar2_101510_exon	contig005569:306001-308455	wt	upc2ko	128.602	299.979	0.846989	-8.03582	8.88178e-16	orf19.3984		Predicted ORF in Assemblies 19, 20 and 21; induced in core caspofungin response; increased expression observed in an ssr1 homozygous null mutant; induced by nitric oxide in yhb1 mutant
cpar2_406520_exon	contig006372:1479419-1481198	wt	upc2ko	404.306	963.721	0.86863	-14.6595	0	orf19.2270	SMF12	Protein not essential for viability; similar to S. cerevisiae Smf1p, which is a manganese transporter; Gcn4p-regulated; alkaline upregulated; caspofungin repressed
cpar2_401500_exon	contig006372:328283-329315	wt	upc2ko	100.146	239.577	0.872241	-7.33017	2.29816e-13	orf19.2691
cpar2_704060_exon	contig006110:882893-883394	wt	upc2ko	597.662	1432.36	0.874055	-17.9491	0
cpar2_213530_exon	contig005809:2885817-2886075	wt	upc2ko	4249.57	10185.7	0.874166	-47.8684	0	orf19.2107.1	STF2	Protein involved in ATP biosynthesis; decreased expression in hyphae compared to yeast-form cells; downregulated by Efg1p; transcription is upregulated in clinical isolates from HIV+ patients with oral candidiasis
cpar2_701420_exon	contig006110:296682-299961	wt	upc2ko	215.344	521.669	0.884796	-10.9237	0	orf19.7310		Protein similar to S. cerevisiae Gin3p; transcription is upregulated in response to treatment with ciclopirox olamine; positively regulated by Sfu1p; Hog1p, fluconazole-downregulated
cpar2_109210_exon	contig005569:1935575-1936601	wt	upc2ko	118.966	289.28	0.888558	-8.15822	4.44089e-16	orf19.3330	CRL1	Predicted GTPase of RHO family; CAAX motif geranylgeranylated; expression in S. cerevisiae causes dominant-negative inhibition of pheromone response
cpar2_300790_exon	contig005806:158947-160039	wt	upc2ko	397.513	976.08	0.898318	-15.098	0	orf19.7150	NRG1	Transcriptional repressor; regulates hyphal genes, virulence genes, chlamydospore development, and genes involved in rescue and stress responses; effects both Tup1p-dependent (major) and -independent (minor) regulation
cpar2_806060_exon	contig005807:1383111-1385832	wt	upc2ko	48.7085	120.778	0.908099	-5.35009	8.79081e-08	orf19.5892		Ortholog of S. cerevisiae HUL4
cpar2_203720_exon	contig005809:754111-757756	wt	upc2ko	210.448	576.475	1.00769	-12.512	0	orf19.4784	CRP1	Copper transporter of the plasma membrane; P1-type ATPase (CPx type); mediates Cu resistance; similar to proteins of Menkes and Wilson disease; copper-induced; Tbf1p-activated; suppresses Cu sensitivity of S. cerevisiae cup1 null mutant
cpar2_600660_exon	contig005504:173311-174676	wt	upc2ko	85.2576	240.414	1.03669	-8.22439	2.22045e-16	orf19.5572
cpar2_603050_exon	contig005504:716748-717852	wt	upc2ko	113.262	338.354	1.09439	-10.0812	0
cpar2_700340_exon	contig006110:62970-64482	wt	upc2ko	154.081	490.564	1.15808	-12.5401	0	orf19.7214		Similar to glucan 1,3-beta-glucosidase; regulated by Nrg1p, Tup1p and possibly by Tac1p; induced upon biofilm formation, nitric oxide and during cell wall regeneration; detected by mass spec in stationary phase; possibly an essential gene
cpar2_100770_exon	contig005569:141660-141762	wt	upc2ko	4640.17	15452.9	1.20304	-71.8671	0
cpar2_203580_exon	contig005809:730463-730940	wt	upc2ko	357.721	1217.91	1.22514	-20.3722	0
cpar2_807040_exon	contig005807:1625620-1626376	wt	upc2ko	770.558	2783.88	1.28449	-31.5553	0	orf19.7350	RCT1	Soluble protein in hyphae; fluconazole-induced; mRNA abundance is elevated in a cyr1 or ras1 null mutant and decreased mRNA abundance in an efg1 null mutant; regulated by Nrg1p, Tup1p, Tbf1p, Ssn6p
cpar2_203940_exon	contig005809:798270-799056	wt	upc2ko	99.1345	525.305	1.6675	-15.2279	0
cpar2_205290_exon	contig005809:1088040-1088415	wt	upc2ko	467.922	3352.17	1.96906	-39.8999	0	orf19.535	RBR1	Glycosylphosphatidylinositol (GPI)-anchored cell wall protein required for filamentous growth at acidic pH; expression is repressed by Rim101p and activated by Nrg1p
cpar2_806310_exon	contig005807:1434152-1434836	wt	upc2ko	200.877	1457.92	1.98207	-26.3363	0	orf19.4082	DDR48	Immunogenic stress-associated protein; regulated by filamentous growth pathways; induced by benomyl, caspofungin, ketoconazole or in azole-resistant strain; Hog1p, farnesol, alkaline downregulated

## Sheet: (B) Microarray
Additional file 13B - Genes differentially expressed in a C. parapsilosis upc2 deletion compared to wild type cells grown in hypoxic conditions, identified using microarray profiling
Legend
Cpar2 ID	Cpar2 ID
Cpar ID	Cpar ID
C.a. Ortholog	C. albicans ortholog.
Probe ID1	First oligo ID. 2 oligos are designed for each gene.
ProbeID2	Second oligo ID. 2 oligos are designed for each gene.
logFC1	Log FC associated with the first oligo for each gene
logFC2	Log FC associated with the second oligo for each gene
P_value1	Indicates the p-value for probe ID1
P_value2	Indicates the p-value for probe ID2
C.a. ortholog gene name	C. albicans ortholog gene name
C.a. ortholog description	C. albicans ortholog description from CandidaGenomeDatabase.org
Cpar2 ID	Cpar ID	C.a. Ortholog	Probe ID1	ProbeID2	logFC1	logFC2	P_value1	P_value	C.a. ortholog gene name	C.a ortholog description
cpar2_201490	cpar1554		CUST_1771_PI216681199	CUST_1772_PI216681199	-5.93406	-5.65988	1.39e-07	2.38e-07	NA	NA
cpar2_405010	cpar2063	orf19.1631	CUST_10353_PI216681199	CUST_10354_PI216681199	-4.65125	-4.58388	1.09e-06	1.18e-06	ERG6	Delta(24)-sterol C-methyltransferase, converts zymosterol to fecosterol in ergosterol biosynthesis by methylating position C-24; mutation confers nystatin resistance; fluconazole-induced; transcription increased in azole-resistant strain
cpar2_502890	cpar457	orf19.1716	CUST_359_PI216681199	CUST_360_PI216681199	-4.25871	-4.76734	2.77e-07	3.31e-06	URA3	Orotidine-5'-phosphate decarboxylase, enzyme of pyrimidine biosynthesis; gene used as a molecular genetic marker, but decreased expression when integrated at ectopic chromosomal locations can cause defects in hyphal growth and virulence
cpar2_105550	cpar1643	orf19.767	CUST_3849_PI216681199	CUST_3850_PI216681199	-3.72736	-3.85597	5.46e-07	1.09e-06	ERG3	C-5 sterol desaturase; introduces C-5(6) double bond into episterol in ergosterol biosynthesis; clinically-isolated homozygous null mutants show azole resistance, defects in hyphal growth and virulence; Efg1p-repressed; fluconazole-induced
cpar2_303740	cpar2497	orf19.922	CUST_10612_PI216681199	CUST_10611_PI216681199	-3.72733	-3.78094	1.39e-07	1.95e-06	ERG11	Lanosterol 14-alpha-demethylase, member of cytochrome P450 family that functions in ergosterol biosynthesis; target of azole antifungals; may contribute to drug resistance; azole- or biofilm-induced; subject to hypoxic regulation
cpar2_404850	cpar2047		CUST_10423_PI216681199	CUST_10424_PI216681199	-3.56138	-3.26891	1.39e-07	1.3e-05	NA	NA
cpar2_207280	cpar2339	orf19.391	CUST_153_PI216681199	CUST_154_PI216681199	-3.51631	-6.03446	7.24e-08	2.42e-06	UPC2	Transcriptional regulator of ergosterol biosynthetic genes and sterol uptake; binds ERG2 promoter; has Zn(2)-Cys(6) binuclear cluster; induced upon ergosterol depletion, by azoles, anaerobicity; macrophage/pseudohyphal-repressed
cpar2_405900	cpar2151	orf19.1598	CUST_3514_PI216681199	CUST_3513_PI216681199	-3.24282	-3.42068	1.66e-07	1.58e-06	ERG24	C-14 sterol reductase, has a role in ergosterol biosynthesis; mutation confers increased sensitivity to dyclonine
cpar2_701400	cpar1158	orf19.7312	CUST_1955_PI216681199	CUST_1956_PI216681199	-2.85194	-2.79716	2.38e-07	2.38e-07	ERG13	Protein similar to S. cerevisiae Erg13p, which is involved in ergosterol biosynthesis; transposon mutation affects filamentous growth; amphotericin B, caspofungin repressed; detected by mass spec in exponential and stationary phase cultures
no_id	cpar1157		CUST_1960_PI216681199	CUST_1959_PI216681199	-2.83982	-2.89298	3.91e-07	4.12e-06	NA	NA
cpar2_703970	cpar911	orf19.5178	CUST_444_PI216681199	CUST_443_PI216681199	-2.81801	-2.89283	4.47e-07	1.23e-06	ERG5	Putative C-22 sterol desaturase; fungal C-22 sterol desaturases are cytochrome P450 enzymes of ergosterol biosynthesis, catalyze formation of the C-22(23) double bond in the sterol side chain; transposon mutation affects filamentous growth
cpar2_212810	cpar1014	orf19.1591	CUST_1322_PI216681199	CUST_1321_PI216681199	-2.77308	-2.9298	3.31e-06	0.000140655	ERG10	Protein similar to acetyl-CoA acetyltransferase; role in ergosterol biosynthesis; soluble in hyphae; changes in protein abundance associated with azole resistance; fluconazole or ketoconazole induced; macrophage-downregulated protein
cpar2_406760	cpar2238	orf19.3616	CUST_2221_PI216681199	CUST_2222_PI216681199	-2.69415	-2.68494	3.98e-07	5.1e-07	ERG9	Putative farnesyl-diphosphate farnesyl transferase (squalene synthase) involved in the sterol biosynthesis pathway; likely to be essential for growth; regulated by fluconazole and lovastatin; amphotericin B, caspofungin repressed
cpar2_103490	cpar2794	orf19.276	CUST_1422_PI216681199	CUST_1421_PI216681199	-2.65038	-2.89126	1.02e-05	2.64e-05		Predicted ORF in Assemblies 19, 20 and 21; increased transcription is observed in an azole-resistant strain that overexpresses MDR1
cpar2_502980	cpar466	orf19.5379	CUST_325_PI216681199	CUST_326_PI216681199	-2.59884	-2.62547	3.98e-07	3.98e-07	ERG4	Protein described as similar to sterol C-24 reductase; shows Mob2p-dependent hyphal regulation; fluconazole-induced; caspofungin repressed
cpar2_801410	cpar3998	orf19.3732	CUST_341_PI216681199	CUST_342_PI216681199	-2.48255	-2.46467	4.18e-05	0.000144353	ERG25	Putative C-4 methyl sterol oxidase with role in C4-demethylation of ergosterol biosynthesis intermediates, based on similarity to S. cerevisiae Erg25p; fluconazole-induced; upregulated in biofilm and in azole-resistant strain
cpar2_210480	cpar2721	orf19.406	CUST_6208_PI216681199	CUST_6207_PI216681199	-2.45739	-2.47281	2.91e-07	2.39e-05	ERG1	Squalene epoxidase, catalyzes epoxidation of squalene to 2,3(S)-oxidosqualene in the ergosterol biosynthetic pathway; essential; target of allylamine antifungal drugs; uses NADH as a reducing cofactor, while S. cerevisiae Erg1p uses NADPH
cpar2_801030	cpar3960	orf19.163	CUST_10956_PI216681199	CUST_10955_PI216681199	-2.24074	-2.34511	3.05e-07	7.1e-06		Predicted ORF in Assemblies 19, 20 and 21
cpar2_801560	cpar5153	orf19.3240	CUST_9843_PI216681199	CUST_9844_PI216681199	-2.22575	-2.08792	2.85e-06	4.18e-05	ERG27	3-Keto sterol reductase of ergosterol biosynthesis; acts in C-4 sterol demethylation with Erg25p and Erg26p; possible drug target, essential for viability; functional homolog of S. cerevisiae Erg27p
cpar2_700580	cpar57	orf19.7221	CUST_9408_PI216681199	CUST_9407_PI216681199	-2.18439	-2.23257	0.00031106	0.000643999	SET3	Protein similar to S. cerevisiae Set3p, which is an NAD-dependent histone deacetylase; transposon mutation affects filamentous growth
cpar2_400970	cpar1907	orf19.4631	CUST_2268_PI216681199	CUST_2267_PI216681199	-2.10366	-2.22714	3.33e-06	3.58e-06	ERG251	Predicted ORF in Assemblies 19, 20 and 21; ketoconazole-induced; amphotericin B, caspofungin repressed
cpar2_101020	cpar2479	orf19.3911	CUST_1465_PI216681199	CUST_1466_PI216681199	-1.95729	-1.97231	1.59e-06	0.00035731	SAH1	Protein described as S-adenosyl-L-homocysteine hydrolase; predicted enzyme of sulfur amino acid metabolism; antigenic in human; biofilm-, alkaline-, fluconazole-induced expression; Gcn4p-regulated; amino acid starvation (3-AT) repressed
cpar2_109530	cpar3203	orf19.6105	CUST_1284_PI216681199	CUST_1283_PI216681199	-1.94771	-1.99568	3.91e-07	8.96e-07	MVD	Mevalonate diphosphate decarboxylase; functional homolog of S. cerevisiae Erg19p; possible drug target; transcriptionally regulated by carbon source, yeast-hyphal switch, growth phase, antifungals; gene has intron
cpar2_703370	cpar971		CUST_6305_PI216681199	CUST_6306_PI216681199	-1.92967	-1.83567	2.57e-05	0.000102785	NA	NA
cpar2_201730	cpar4259	orf19.4982	CUST_10282_PI216681199	CUST_10281_PI216681199	-1.9254	-1.98331	6.53e-06	0.00040609		Predicted ORF in Assemblies 19, 20 and 21
cpar2_109890	cpar5489	orf19.6026	CUST_7299_PI216681199	CUST_7300_PI216681199	-1.85368	-1.85113	0.000931057	0.00105762	ERG2	C-8 sterol isomerase; enzyme of ergosterol biosynthesis pathway; converts fecosterol to episterol; mutant is hypersensitive to multiple drugs; ketoconazole-induced
cpar2_105110	cpar1684	orf19.1027	CUST_6490_PI216681199	CUST_6489_PI216681199	-1.85083	-1.90074	4.12e-06	7.97e-06	PDR16	Phosphatidylinositol transfer protein; increased transcription correlates with CDR1 and CDR2 overexpression and azole resistance; induced by fluphenazine, 17-beta-estradiol, ethynyl estradiol, nitric oxide; farnesol-downregulated in biofilm
cpar2_102080	cpar4692	orf19.260	CUST_10561_PI216681199	CUST_10562_PI216681199	-1.81752	-1.87633	6.03e-05	0.00225137	SLD1	Sphingolipid delta-8 desaturase, catalyzes desaturation at carbon-8 in the long-chain base moiety of ceramides during glucosylceramide synthesis
cpar2_101970	cpar4681	orf19.158	CUST_10583_PI216681199	CUST_10584_PI216681199	-1.74177	-1.79228	0.000334715	0.00115668		Predicted ORF in Assemblies 19, 20 and 21
cpar2_302890	cpar2579	orf19.6679	CUST_5770_PI216681199	CUST_5769_PI216681199	-1.69958	-1.73448	6.29e-06	0.00983757		Predicted ORF in Assemblies 19, 20 and 21
cpar2_210890	cpar2762	orf19.1563	CUST_3401_PI216681199	CUST_3402_PI216681199	-1.69826	-1.52659	0.000190985	0.0121846	ECM3	Predicted ORF in Assemblies 19, 20 and 21
cpar2_401740	cpar3487	orf19.1415	CUST_4940_PI216681199	CUST_4939_PI216681199	-1.68227	-1.67935	0.00125517	0.00916355	FRE10	Major cell-surface ferric reductase under low-iron conditions; 7 transmembrane regions and a secretion signal predicted; repressed by Tup1p, Rim101p, Ssn6p, Hog1p, caspofungin; ciclopirox olamine induced; not required for filamentous growth
cpar2_502970	cpar465		CUST_327_PI216681199	CUST_328_PI216681199	-1.68181	-1.63695	9.79e-06	4.91e-05	NA	NA
cpar2_105370	cpar1660	orf19.6852	CUST_3775_PI216681199	CUST_3776_PI216681199	-1.65817	-1.59892	0.000331804	0.00633906		Predicted ORF in Assemblies 19, 20 and 21
cpar2_207990	cpar203	orf19.657	CUST_1724_PI216681199	CUST_1723_PI216681199	-1.63644	-1.70605	0.000189011	0.00210735	SAM2	S-adenosylmethionine synthetase, localizes to surface of hyphal cells, but not yeast-form cells; possible biofilm-induced expression (reports differ); alkaline upregulated; Hog1p-induced; farnesol-downregulated
cpar2_105770	cpar4560	orf19.6057	CUST_2447_PI216681199	CUST_2448_PI216681199	-1.62653	-1.61753	0.000643999	0.00106654		Predicted ORF in Assemblies 19, 20 and 21
cpar2_103480	cpar2795	orf19.277	CUST_1420_PI216681199	CUST_1419_PI216681199	-1.62536	-1.61364	2.15e-05	0.00561712	THI6	Putative thiamin-phosphate pyrophosphorylase, hydroxyethylthiazole kinase; fungal-specific (no human or murine homolog)
cpar2_301800	cpar3304	orf19.1570	CUST_843_PI216681199	CUST_844_PI216681199	-1.59917	-1.56183	0.000108448	0.00403086	ERG7	2,3-epoxysqualene-lanosterol cyclase (lanosterol synthase), catalyzes the conversion of 2,3-oxidosqualene to lanosterol in sterol biosynthesis; fluconazole-induced
cpar2_101620	cpar5252	orf19.3171	CUST_10654_PI216681199	CUST_10653_PI216681199	-1.46308	-1.49136	0.000194362	0.000969256	ACH1	Acetyl-coA hydrolase; acetate utilization; nonessential; soluble protein in hyphae; antigenic in human; induced on polystyrene adherence; farnesol-, ketoconazole-induced; no human or murine homolog
cpar2_213720	cpar1102	orf19.1917	CUST_907_PI216681199	CUST_908_PI216681199	-1.40289	-1.42782	7.94e-05	0.000672292		Predicted ORF in Assemblies 19, 20 and 21
cpar2_401900	cpar3504	orf19.2916	CUST_7538_PI216681199	CUST_7537_PI216681199	-1.39155	-0.930998	0.00105477	0.00441192		Predicted ORF in Assemblies 19, 20 and 21
cpar2_103510	cpar2792	orf19.274	CUST_3282_PI216681199	CUST_3281_PI216681199	-1.37494	-1.39157	0.00104621	0.0218156	TFC4	Predicted ORF in Assemblies 19, 20 and 21; transcriptionally activated by Mnl1p under weak acid stress
cpar2_110330	cpar3764	orf19.1031	CUST_5675_PI216681199	CUST_5676_PI216681199	-1.36144	-1.42367	1.08e-05	0.000190985	HMG1	HMG-CoA reductase; enzyme of sterol pathway; inhibited by lovastatin; gene not transcriptionally regulated in response to lovastatin and fluconazole
cpar2_802800	cpar725	orf19.2551	CUST_9699_PI216681199	CUST_9700_PI216681199	-1.33902	-1.20281	0.00311585	0.0318997	MET6	Essential 5-methyltetrahydropteroyltriglutamate-homocysteine methyltransferase (cobalamin-independent methionine synthase); antigenic during murine or human systemic infection; heat shock, estrogen, possibly biofilm, and GCN-induced
cpar2_401630	cpar3476	orf19.2775	CUST_4981_PI216681199	CUST_4982_PI216681199	-1.32858	-1.20498	7.8e-05	0.00286776	IDI1	Predicted ORF in Assemblies 19, 20 and 21
cpar2_110070	cpar3790	orf19.6018	CUST_5552_PI216681199	CUST_5551_PI216681199	-1.29599	-1.39347	0.000132484	0.0010815	LRO1	Predicted ORF in Assemblies 19, 20 and 21; nonessential; similar to S. cerevisiae Lro1p acyltransferase
cpar2_102630	cpar3406	orf19.288	CUST_10097_PI216681199	CUST_10098_PI216681199	-1.28646	-1.28317	0.00474837	0.014627		Predicted ORF in Assemblies 19, 20 and 21
cpar2_603130	cpar5339	orf19.90	CUST_6835_PI216681199	CUST_6836_PI216681199	-1.28329	-1.33525	0.000828045	0.00150403		Predicted ORF in Assemblies 19, 20 and 21
cpar2_703960	cpar912	orf19.7197	CUST_440_PI216681199	CUST_439_PI216681199	-1.27255	-1.3445	0.000274966	0.00474837		Predicted ORF in Assemblies 19, 20 and 21
cpar2_702810	cpar5712	orf19.6481	CUST_3948_PI216681199	CUST_3947_PI216681199	-1.25223	-1.10929	0.000127461	0.103568	YPS7	Putative aspartic-type endopeptidase with limited ability to degrade alpha pheromone; mutants show increased sensitivity to alpha pheromone
cpar2_802790	cpar724	orf19.2555	CUST_9701_PI216681199	CUST_9702_PI216681199	-1.24653	-1.13733	4.91e-05	0.00761583	URA5	Protein abundance is affected by URA3 expression in the CAI-4 strain background; flucytosine induced; protein level decreased in stationary phase cultures
cpar2_404860	cpar2048	orf19.7422	CUST_10419_PI216681199	CUST_10420_PI216681199	-1.16944	-1.11953	0.000140655	0.0361593		Predicted ORF in Assemblies 19, 20 and 21
cpar2_100540	cpar5618	orf19.1973	CUST_11323_PI216681199	CUST_11324_PI216681199	-1.15595	-1.22353	8.95e-05	0.000152513	HAP5	Component of CCAAT-binding transcription factor; roles in filamentous growth, low-iron (chelation) induction of FRP1 transcription; regulates genes with roles in respiratory growth; functional homolog of S. cerevisiae Hap5p
cpar2_806320	cpar2000	orf19.4084	CUST_8648_PI216681199	CUST_8647_PI216681199	-1.14527	-1.22704	0.0015406	0.0447235	KIS1	Scaffold protein of Snf1p complex; similar to S. cerevisiae Gal83p and Sip2p, with regions of similarity to Sip1p (ASC and KIS domain); interacts with Snf4p
cpar2_103450	cpar2798	orf19.2803	CUST_1412_PI216681199	CUST_1411_PI216681199	-1.1346	-1.18464	0.000369857	0.00575636	HEM13	Coproporphyrinogen III oxidase; antigenic in human, mouse; localizes to yeast-form cell surface, not hyphae; soluble in hyphae; iron-regulated expression; macrophage-downregulated protein; not Rfg1p regulated, farnesol-induced
cpar2_405820	cpar2144	orf19.1744	CUST_3567_PI216681199	CUST_3568_PI216681199	-1.12295	-1.08744	0.000140655	0.00115061	HEM4	Protein described as uroporphyrinogen III synthase; transcriptionally regulated by iron; expression greater in high iron or elevated CO2; alkaline downregulated
cpar2_206560	cpar659		CUST_5510_PI216681199	CUST_5509_PI216681199	-1.07821	-1.03592	0.00383967	0.0531488	NA	NA
cpar2_206590	cpar699	orf19.3548	CUST_5385_PI216681199	CUST_5386_PI216681199	-1.06911	-1.051	0.000563463	0.00820445		Predicted ORF in Assemblies 19, 20 and 21
cpar2_703300	cpar5663	orf19.7049	CUST_7699_PI216681199	CUST_7700_PI216681199	-1.05644	-1.07577	0.00343737	0.0130187	CYB5	Cytochrome b(5); not essential for viability; similar to S. cerevisiae Cyb5p; transcriptionally regulated by iron; expression greater in high iron; fluconazole-induced; shows colony morphology-related gene regulation by Ssn6p
no_id	cpar700	orf19.3547	CUST_9773_PI216681199	CUST_9774_PI216681199	-1.05524	-1.06072	0.00737588	0.0356905		Predicted ORF in Assemblies 19, 20 and 21
cpar2_100060	cpar5570	orf19.4048	CUST_8279_PI216681199	CUST_8280_PI216681199	-1.0536	-0.983351	0.000422836	0.000528766	DES1	Putative delta-4 sphingolipid desaturase
cpar2_302380	cpar2636	orf19.3811	CUST_4293_PI216681199	CUST_4294_PI216681199	-1.05263	-1.02495	0.00830655	0.0765528	GYP1	Transcription is regulated by Nrg1p, Mig1p, and Tup1p
cpar2_700540	cpar53	orf19.7235	CUST_9416_PI216681199	CUST_9415_PI216681199	-1.04328	-1.02603	0.000286799	0.0870249		Predicted ORF in Assemblies 19, 20 and 21; mutation confers hypersensitivity to amphotericin B
cpar2_807200	cpar4345	orf19.7362	CUST_9371_PI216681199	CUST_9372_PI216681199	0.900816	1.03935	0.00106059	0.0014777	SKN1	Protein with predicted role in beta-1,6-glucan synthesis; probable N-glycosylated type II membrane protein; transcription and change in mRNA length induced by yeast-hyphal transition; transcription induced by Rim101p or caspofungin
cpar2_600660	cpar1446	orf19.5572	CUST_2673_PI216681199	CUST_2674_PI216681199	1.00471	0.990932	0.000828045	0.002079		Predicted ORF in Assemblies 19, 20 and 21
cpar2_603040	cpar5348		CUST_6797_PI216681199	CUST_6798_PI216681199	1.02338	1.05681	0.00731763	0.0337186	NA	NA
cpar2_101870	cpar5270		CUST_3222_PI216681199	CUST_3221_PI216681199	1.03068	0.963759	0.00167279	0.0315624	NA	NA
no_id	cpar1966	orf19.7298	CUST_6723_PI216681199	CUST_6724_PI216681199	1.03646	1.01443	0.000219618	0.000498898	CHS2	Chitin synthase; nonessential; required for wild-type chitin deposition in hyphae; transcription is regulated during dimorphic transition; Chs1p and Chs2p, but not Chs3p, are inhibited by the protoberberine HWY-289; fungal-specific
cpar2_806060	cpar1844	orf19.5892	CUST_8841_PI216681199	CUST_8842_PI216681199	1.07383	1.0484	0.00207052	0.0372328		Predicted ORF in Assemblies 19, 20 and 21
cpar2_803750	cpar1576	orf19.7481	CUST_1658_PI216681199	CUST_1657_PI216681199	1.10404	0.970505	0.000857341	0.00259005	MDH1	Protein described as malate dehydrogenase, mitochondrial; transcription regulated by Mig1p and Tup1p, white-opaque switching; induced in high iron, biofilm; regulated upon phagocytosis; antigenic during murine or human infection
cpar2_207810	cpar2392	orf19.675	CUST_2417_PI216681199	CUST_2418_PI216681199	1.12935	1.16727	0.000478778	0.000512073		Similar to cell wall proteins; induced in core stress response, core caspofungin response; iron-regulated; amphotericin B induced; regulated by Cyr1p, Ssn6p; possibly spurious ORF (Annotation Working Group prediction)
cpar2_202000	cpar4232	orf19.2623	CUST_10378_PI216681199	CUST_10377_PI216681199	1.13392	1.11627	0.00415924	0.0181112	ECM22	Putative transcription factor with zinc cluster DNA-binding motif
cpar2_210660	cpar2739		CUST_3504_PI216681199	CUST_3503_PI216681199	1.14271	1.19656	0.00474837	0.00604561	NA	NA
cpar2_207860	cpar191		CUST_11561_PI216681199	CUST_11562_PI216681199	1.15088	1.1414	2e-05	8.35e-05	NA	NA
cpar2_407190	cpar355	orf19.1754	CUST_6111_PI216681199	CUST_6112_PI216681199	1.15454	1.11635	5.7e-05	0.00251488		Predicted ORF in Assemblies 19, 20 and 21
cpar2_210700	cpar2743		CUST_3479_PI216681199	CUST_3480_PI216681199	1.15854	1.19969	0.0026054	0.129456	NA	NA
cpar2_406160	cpar2177	orf19.1614	CUST_9326_PI216681199	CUST_9325_PI216681199	1.17277	1.19649	0.00241546	0.00343737	MEP1	Ammonium permease; Mep1p is a more efficient ammonium permease than Mep2p, whereas Mep2p has additional regulatory role; not essential for viability; 11 predicted transmembrane regions; low mRNA abundance; hyphal downregulated
cpar2_402000	cpar3514	orf19.5303	CUST_4063_PI216681199	CUST_4064_PI216681199	1.17683	1.13183	0.00142151	0.00493294	PGA30	Putative GPI-anchored protein of cell wall
cpar2_701420	cpar1153	orf19.7310	CUST_1969_PI216681199	CUST_1970_PI216681199	1.20113	1.13112	0.0087344	0.00922798		Protein similar to S. cerevisiae Gin3p; transcription is upregulated in response to treatment with ciclopirox olamine; positively regulated by Sfu1p; Hog1p, fluconazole-downregulated
cpar2_109210	cpar4537	orf19.3330	CUST_63_PI216681199	CUST_64_PI216681199	1.20681	1.24907	0.000728716	0.00666854	CRL1	Predicted GTPase of RHO family; CAAX motif geranylgeranylated; expression in S. cerevisiae causes dominant-negative inhibition of pheromone response
cpar2_601150	cpar3672		CUST_8952_PI216681199	CUST_8951_PI216681199	1.21061	1.31025	0.00626039	0.0251942	NA	NA
cpar2_701390	cpar1159		CUST_1952_PI216681199	CUST_1951_PI216681199	1.2335	1.21164	3.36e-05	0.0166377	NA	NA
cpar2_104620	cpar5244	orf19.24	CUST_10690_PI216681199	CUST_10689_PI216681199	1.23879	1.30769	0.000857341	0.0140751	RTA2	Putative floppase; required for sphingolipid long chain base release; mediates calcineurin-dependent resistance to azoles; stress-associated protein; Ca2+, calcineurin-regulated; ketoconazole, caspofungin induced; Plc1p-regulated
cpar2_501380	cpar3047	orf19.4716	CUST_10784_PI216681199	CUST_10783_PI216681199	1.24513	1.25975	0.00070525	0.00557828	GDH3	Protein described as similar to NADP-glutamate dehydrogenase; hyphal downregulated expression; transcription is regulated by Nrg1p, Plc1p; downregulated by Efg1p; upregulated by Rim101p at pH 8; ciclopirox olamine induced
cpar2_402010	cpar3515	orf19.5305	CUST_4061_PI216681199	CUST_4062_PI216681199	1.2459	0.450431	0.000626171	0.555627	RHD3	Putative GPI-anchored protein that localizes to the cell wall; transcription is decreased upon yeast-hyphal switch; transcriptionally regulated by iron; expression greater in high iron; clade-associated gene expression
cpar2_205070	cpar277	orf19.3854	CUST_8650_PI216681199	CUST_8649_PI216681199	1.24798	1.2675	0.000114022	0.0123164		Protein similar to S. cerevisiae Sat4p; amphotericin B induced; clade-associated gene expression
cpar2_503860	cpar4481	orf19.1727	CUST_8014_PI216681199	CUST_8013_PI216681199	1.25946	1.15104	6.66e-05	0.00248324	PMC1	Vacuolar calcium P-type ATPase; transcription is regulated by calcineurin and fluconazole; mutant shows increased resistance to fluconazole or lithium, and increased sensitivity to calcium
cpar2_101330	cpar2449		CUST_1585_PI216681199	CUST_1586_PI216681199	1.3287	1.34376	0.00244535	0.00694977	NA	NA
cpar2_101510	cpar5368	orf19.3984	CUST_548_PI216681199	CUST_547_PI216681199	1.37109	1.3611	5.03e-05	0.000190985		Predicted ORF in Assemblies 19, 20 and 21; induced in core caspofungin response; increased expression observed in an ssr1 homozygous null mutant; induced by nitric oxide in yhb1 mutant
cpar2_807110	cpar4354	orf19.7359	CUST_9314_PI216681199	CUST_9313_PI216681199	1.40596	1.39398	0.000274966	0.000969256	CRZ1	Putative transcription factor; similar to S. cerevisiae calcineurin-regulated transcription factor Crz1p; mutant is fluconazole hypersensitive; likely to act downstream of calcineurin; has C2H2 zinc fingers; not required for mouse virulence
cpar2_403180	cpar3358	orf19.2765	CUST_7901_PI216681199	CUST_7902_PI216681199	1.42195	1.17801	0.000374818	0.00490253	PGA62	Putative GPI-anchored protein; fluconazole-induced; transcriptionally regulated by iron; expression greater in high iron; induced during cell wall regeneration; Cyr1p or Ras1p downregulated; transcription is positively regulated by Tbf1p
cpar2_407870	cpar3841		CUST_3744_PI216681199	CUST_3743_PI216681199	1.43666	1.40408	0.000742979	0.0014753	NA	NA
cpar2_406520	cpar2214	orf19.2270	CUST_250_PI216681199	CUST_249_PI216681199	1.59489	1.6336	0.000274966	0.00032312	SMF12	Protein not essential for viability; similar to S. cerevisiae Smf1p, which is a manganese transporter; Gcn4p-regulated; alkaline upregulated; caspofungin repressed
cpar2_801300	cpar3987	orf19.3740	CUST_10827_PI216681199	CUST_10828_PI216681199	1.62115	1.5006	0.00044594	0.00125517	PGA23	Putative GPI-anchored protein of unknown function; transcription is negatively regulated by Rim101p; regulated by Cyr1p; shows colony morphology-related gene regulation by Ssn6p
cpar2_203580	cpar4077		CUST_2851_PI216681199	CUST_2852_PI216681199	1.65849	1.69271	0.000140655	0.000240101	NA	NA
cpar2_201010	cpar1506		CUST_4632_PI216681199	CUST_4631_PI216681199	1.66715	1.65724	0.000140655	0.00248358	NA	NA
cpar2_206580	cpar697		CUST_5393_PI216681199	CUST_5394_PI216681199	1.68492	1.64414	0.002079	0.0970508	NA	NA
cpar2_502460	cpar415	orf19.3902	CUST_11017_PI216681199	CUST_11018_PI216681199	1.71441	1.6258	0.000162285	0.00502282		Predicted ORF in Assemblies 19, 20 and 21; decreased transcription is observed upon fluphenazine treatment or in an azole-resistant strain that overexpresses CDR1 and CDR2
cpar2_700340	cpar34	orf19.7214	CUST_3587_PI216681199	CUST_3588_PI216681199	1.72778	1.7072	0.000118406	0.000205229		Similar to glucan 1,3-beta-glucosidase; regulated by Nrg1p, Tup1p; possibly regulated by Tac1p; induced upon biofilm formation; induced by nitric oxide; induced during cell wall regeneration; detected by mass spec in stationary phase
cpar2_807040	cpar4361	orf19.7350	CUST_9648_PI216681199	CUST_9647_PI216681199	1.89062	1.89177	0.0014753	0.00226375		Soluble protein in hyphae; fluconazole-induced; mRNA abundance is elevated in a cyr1 or ras1 null mutant and decreased mRNA abundance in an efg1 null mutant; regulated by Nrg1p, Tup1p, Tbf1p, Ssn6p
cpar2_806310	cpar1999	orf19.4082	CUST_6571_PI216681199	CUST_6572_PI216681199	2.31899	2.25919	0.000248915	0.00503234	DDR48	Immunogenic stress-associated protein; regulated by filamentous growth pathways; induced by benomyl, caspofungin, or in azole-resistant strain; Hog1p, farnesol, alkaline downregulated; similar to S. cerevisiae Ddr48p
cpar2_203940	cpar4041		CUST_2923_PI216681199	CUST_2924_PI216681199	2.82647	2.83407	5.66e-05	0.000102785	NA	NA
cpar2_205290	cpar299	orf19.535	CUST_8562_PI216681199	CUST_8561_PI216681199	4.28959	4.35311	2.91e-07	3.98e-07	RBR1	Glycosylphosphatidylinositol (GPI)-anchored cell wall protein required for filamentous growth at acidic pH; expression is repressed by Rim101p and activated by Nrg1p

## Sheet: (C) Intersection
Additional file 13C - Genes differentially expressed in a C. parapsilosis upc2 deletion compared to wild type cells grown in hypoxic conditions, identified using both RNA-seq and microarray profiling
Legend
cpar2	Cpar2 ID
C. albicans ORF	C. albicans ortholog
gene.name	C. albicans ortholog gene name
log2(FC) rnaseq	log fold change in gene expression from the RNA-seq data
log2(FC )microarray oligo 1	log fold change in gene expression from the microarray data from the first oligo
log2(FC )microarray oligo 2	log fold change in gene expression from the microarray data form the second oligo
cpar2	C.albicans ORF	gene.name	ln(FC) rnaseq	ln(FC) micro oligo1	ln(FC) micro oligo2	Description
cpar2_201490			-6.14957	-5.93406	-5.65988
cpar2_207280	orf19.391	UPC2	-5.77066	-3.51631	-6.03446	Transcriptional regulator of ergosterol biosynthetic genes and sterol uptake; binds ERG2 promoter; has Zn(2)-Cys(6) binuclear cluster; induced upon ergosterol depletion, by azoles, anaerobicity; macrophage/pseudohyphal-repressed
cpar2_502890	orf19.1716	URA3	-4.94635	-4.25871	-4.76734	Orotidine-5'-phosphate decarboxylase, enzyme of pyrimidine biosynthesis; gene used as a molecular genetic marker, but decreased expression when integrated at ectopic chromosomal locations can cause defects in hyphal growth and virulence
cpar2_405010	orf19.1631	ERG6	-4.18582	-4.65125	-4.58388	Delta(24)-sterol C-methyltransferase, converts zymosterol to fecosterol in ergosterol biosynthesis by methylating position C-24; mutation confers nystatin resistance; fluconazole-induced; transcription increased in azole-resistant strain
cpar2_405900	orf19.1598	ERG24	-3.48256	-3.24282	-3.42068	C-14 sterol reductase, has a role in ergosterol biosynthesis; mutation confers increased sensitivity to dyclonine
cpar2_303740	orf19.922	ERG11	-3.30524	-3.72733	-3.78094	Lanosterol 14-alpha-demethylase, member of cytochrome P450 family that functions in ergosterol biosynthesis; target of azole antifungals; may contribute to drug resistance; azole- or biofilm-induced; subject to hypoxic regulation
cpar2_404850			-2.9228	-3.56138	-3.26891
cpar2_212810	orf19.1591	ERG10	-2.86239	-2.77308	-2.9298	Protein similar to acetyl-CoA acetyltransferase; role in ergosterol biosynthesis; soluble in hyphae; changes in protein abundance associated with azole resistance; fluconazole or ketoconazole induced; macrophage-downregulated protein
cpar2_105550	orf19.767	ERG3	-2.83606	-3.72736	-3.85597	C-5 sterol desaturase; introduces C-5(6) double bond into episterol in ergosterol biosynthesis; clinically-isolated homozygous null mutants show azole resistance, defects in hyphal growth and virulence; Efg1p-repressed; fluconazole-induced
cpar2_703970	orf19.5178	ERG5	-2.62145	-2.81801	-2.89283	Putative C-22 sterol desaturase; fungal C-22 sterol desaturases are cytochrome P450 enzymes of ergosterol biosynthesis, catalyze formation of the C-22(23) double bond in the sterol side chain; transposon mutation affects filamentous growth
cpar2_103490	orf19.276		-2.53187	-2.65038	-2.89126	Plasma membrane-localized protein of unknown function; increased transcription is observed in an azole-resistant strain that overexpresses MDR1
cpar2_701400	orf19.7312	ERG13	-2.45541	-2.85194	-2.79716	Similar to S. cerevisiae ergosterol biosynthesis protein Erg13p; transposon mutation affects filamentous growth; repressed by amphotericin B, caspofungin; detected by mass spectometry in exponential and stationary phase cultures
cpar2_210480	orf19.406	ERG1	-2.40779	-2.45739	-2.47281	Squalene epoxidase, catalyzes epoxidation of squalene to 2,3(S)-oxidosqualene in the ergosterol biosynthetic pathway; essential; target of allylamine antifungal drugs; uses NADH as a reducing cofactor, while S. cerevisiae Erg1p uses NADPH
cpar2_406760	orf19.3616	ERG9	-2.35679	-2.69415	-2.68494	Putative farnesyl-diphosphate farnesyl transferase (squalene synthase) involved in the sterol biosynthesis pathway; likely to be essential for growth; regulated by fluconazole and lovastatin; amphotericin B, caspofungin repressed
cpar2_502980	orf19.5379	ERG4	-2.31548	-2.59884	-2.62547	Protein described as similar to sterol C-24 reductase; shows Mob2p-dependent hyphal regulation; fluconazole-induced; caspofungin repressed
cpar2_801410	orf19.3732	ERG25	-2.28302	-2.48255	-2.46467	Putative C-4 methyl sterol oxidase with role in C4-demethylation of ergosterol biosynthesis intermediates, based on similarity to S. cerevisiae Erg25p; fluconazole-induced; upregulated in biofilm and in azole-resistant strain
cpar2_101020	orf19.3911	SAH1	-2.1115	-1.95729	-1.97231	Protein described as S-adenosyl-L-homocysteine hydrolase; predicted enzyme of sulfur amino acid metabolism; antigenic in human; biofilm-, alkaline-, fluconazole-induced expression; Gcn4p-regulated; amino acid starvation (3-AT) repressed
cpar2_801030	orf19.163		-2.00004	-2.24074	-2.34511	S. cerevisiae ortholog PAN6 has pantoate-beta-alanine ligase activity, has role in pantothenate biosynthetic process and localizes to cytoplasm, nucleus
cpar2_400970	orf19.4631	ERG251	-1.9922	-2.10366	-2.22714	C-4 sterol methyl oxidase with a role in ergosterol biosynthesis; ketoconazole-induced; amphotericin B, caspofungin repressed; possibly an essential gene, disruptants not obtained by UAU1 method
cpar2_703370			-1.87716	-1.92967	-1.83567
cpar2_109890	orf19.6026	ERG2	-1.86519	-1.85368	-1.85113	C-8 sterol isomerase; enzyme of ergosterol biosynthesis pathway; converts fecosterol to episterol; mutant is hypersensitive to multiple drugs; ketoconazole-induced
cpar2_109530	orf19.6105	MVD	-1.84971	-1.94771	-1.99568	Mevalonate diphosphate decarboxylase; functional homolog of S. cerevisiae Erg19p; possible drug target; transcriptionally regulated by carbon source, yeast-hyphal switch, growth phase, antifungals; gene has intron
cpar2_207990	orf19.657	SAM2	-1.73399	-1.63644	-1.70605	S-adenosylmethionine synthetase, localizes to surface of hyphal cells, but not yeast-form cells; possible biofilm-induced expression (reports differ); alkaline upregulated; Hog1p-induced; farnesol-downregulated
cpar2_101970	orf19.158		-1.71034	-1.74177	-1.79228	S. cerevisiae ortholog APD1 localizes to cytoplasm, nucleus
cpar2_102080	orf19.260	SLD1	-1.70612	-1.81752	-1.87633	Sphingolipid delta-8 desaturase, catalyzes desaturation at carbon-8 in the long-chain base moiety of ceramides during glucosylceramide synthesis, which is important for virulence; ketoconazole and hypoxia induced
cpar2_105110	orf19.1027	PDR16	-1.70558	-1.85083	-1.90074	Phosphatidylinositol transfer protein; increased transcription correlates with CDR1 and CDR2 overexpression and azole resistance; induced by fluphenazine, 17-beta-estradiol, ethynyl estradiol, nitric oxide; farnesol-downregulated in biofilm
cpar2_700580	orf19.7221	SET3	-1.68925	-2.18439	-2.23257	Putative NAD-dependent histone deacetylase; mutations affect filamentous growth; genetic evidence suggests that Set3p and Hos2p function together as a complex involved in regulation of white-opaque switching, morphogenesis, and virulence
cpar2_201730	orf19.4982		-1.60684	-1.9254	-1.98331
cpar2_801560	orf19.3240	ERG27	-1.55	-2.22575	-2.08792	3-Keto sterol reductase of ergosterol biosynthesis; acts in C-4 sterol demethylation with Erg25p and Erg26p; possible drug target, essential for viability; functional homolog of S. cerevisiae Erg27p
cpar2_210890	orf19.1563	ECM3	-1.46402	-1.69826	-1.52659	S. cerevisiae ortholog ECM3 has role in fungal-type cell wall organization and localizes to endoplasmic reticulum
cpar2_110330	orf19.1031	HMG1	-1.45328	-1.36144	-1.42367	HMG-CoA reductase; enzyme of sterol pathway; inhibited by lovastatin; gene not transcriptionally regulated in response to lovastatin and fluconazole
cpar2_103480	orf19.277	THI6	-1.38963	-1.62536	-1.61364	Putative thiamin-phosphate pyrophosphorylase, hydroxyethylthiazole kinase; fungal-specific (no human or murine homolog)
cpar2_101620	orf19.3171	ACH1	-1.38239	-1.46308	-1.49136	Acetyl-coA hydrolase; acetate utilization; nonessential; soluble protein in hyphae; antigenic in human; induced on polystyrene adherence; farnesol-, ketoconazole-induced; no human or murine homolog
cpar2_103510	orf19.274	TFC4	-1.35077	-1.37494	-1.39157	Predicted ORF in Assemblies 19, 20 and 21; transcriptionally activated by Mnl1p under weak acid stress; possibly an essential gene, disruptants not obtained by UAU1 method
cpar2_301800	orf19.1570	ERG7	-1.26839	-1.59917	-1.56183	2,3-epoxysqualene-lanosterol cyclase (lanosterol synthase), catalyzes the conversion of 2,3-oxidosqualene to lanosterol in sterol biosynthesis; fluconazole-induced; possibly an essential gene, disruptants not obtained by UAU1 method
cpar2_105370	orf19.6852		-1.25925	-1.65817	-1.59892	Ortholog of S. cerevisiae RMD6
cpar2_105770	orf19.6057		-1.22558	-1.62653	-1.61753	S. cerevisiae ortholog ECM31 has 3-methyl-2-oxobutanoate hydroxymethyltransferase activity, has role in pantothenate biosynthetic process and localizes to mitochondrion
cpar2_802800	orf19.2551	MET6	-1.21374	-1.33902	-1.20281	Essential 5-methyltetrahydropteroyltriglutamate-homocysteine methyltransferase (cobalamin-independent methionine synthase); antigenic during murine or human systemic infection; heat shock, estrogen, possibly biofilm, and GCN-induced
cpar2_206590	orf19.3547		-1.21031	-1.05524	-1.06072	S. cerevisiae ortholog PUF6 has translation repressor activity, nucleic acid binding, mRNA 3'-UTR binding and has role in ribosomal large subunit biogenesis, negative regulation of translation
cpar2_110070	orf19.6018	LRO1	-1.18697	-1.29599	-1.39347	S. cerevisiae ortholog LRO1 has phospholipid:diacylglycerol acyltransferase activity and has role in lipid storage, triglyceride biosynthetic process
cpar2_102630	orf19.288	MET13	-1.15205	-1.28646	-1.28317	Predicted ORF in Assemblies 19, 20 and 21; ketoconazole-induced; amphotericin B repressed
cpar2_302890	orf19.6679		-1.12839	-1.69958	-1.73448
cpar2_213720	orf19.1917		-1.10697	-1.40289	-1.42782
cpar2_603130	orf19.90		-1.08246	-1.28329	-1.33525	Ortholog of S. cerevisiae YFL042C
cpar2_100060	orf19.4048	DES1	-1.07839	-1.0536	-0.983351	Putative delta-4 sphingolipid desaturase
cpar2_404860	orf19.7422		-1.065	-1.16944	-1.11953	S. cerevisiae ortholog LCP5 has RNA binding
cpar2_703960	orf19.7197		-1.06238	-1.27255	-1.3445	Putative protein of unknown function; heterozygous null mutant exhibits resistance to parnafungin in the C. albicans fitness test
cpar2_703300	orf19.7049	CYB5	-1.01473	-1.05644	-1.07577	Cytochrome b(5); not essential for viability; similar to S. cerevisiae Cyb5p; transcriptionally regulated by iron; expression greater in high iron; fluconazole-induced; shows colony morphology-related gene regulation by Ssn6p
cpar2_702810	orf19.6481	YPS7	-0.996255	-1.25223	-1.10929	Putative aspartic-type endopeptidase with limited ability to degrade alpha pheromone; mutants show increased sensitivity to alpha pheromone
cpar2_202000	orf19.2623	ECM22	1.01954	1.13392	1.11627	Putative transcription factor with zinc cluster DNA-binding motif
cpar2_402000	orf19.5303	PGA30	1.02211	1.17683	1.13183	Putative GPI-anchored protein of cell wall
cpar2_603040			1.03404	1.02338	1.05681
cpar2_807110	orf19.7359	CRZ1	1.05668	1.40596	1.39398	Putative C2H2 zinc-finger transcription factor; similar to S. cerevisiae calcineurin-regulated transcription factor Crz1p; mutant is fluconazole hypersensitive; likely to act downstream of calcineurin; not required for mouse virulence
cpar2_205070	orf19.3854		1.08358	1.24798	1.2675	Protein similar to S. cerevisiae Sat4p; amphotericin B induced; clade-associated gene expression
cpar2_403180	orf19.2765	PGA62	1.13187	1.42195	1.17801	Putative GPI-anchored protein; fluconazole-induced; transcriptionally regulated by iron; expression greater in high iron; induced during cell wall regeneration; Cyr1p or Ras1p downregulated; transcription is positively regulated by Tbf1p
cpar2_501380	orf19.4716	GDH3	1.1348	1.24513	1.25975	NADP-glutamate dehydrogenase; hyphal downregulated expression; transcription is regulated by Nrg1p, Plc1p; downregulated by Efg1p; upregulated by Rim101p at pH 8; ciclopirox olamine and ketoconazole induced; transcript repressed by hypoxia
cpar2_201010			1.17413	1.66715	1.65724
cpar2_402010	orf19.5305	RHD3	1.17645	1.2459	0.450431	GPI-anchored cell wall protein; transcription decreased upon yeast-hyphal switch; transcriptionally regulated by iron; expression greater in high iron; clade-associated gene expression; not essential for cell wall integrity
cpar2_101510	orf19.3984		1.22195	1.37109	1.3611	Predicted ORF in Assemblies 19, 20 and 21; induced in core caspofungin response; increased expression observed in an ssr1 homozygous null mutant; induced by nitric oxide in yhb1 mutant
cpar2_406520	orf19.2270	SMF12	1.25317	1.59489	1.6336	Protein not essential for viability; similar to S. cerevisiae Smf1p, which is a manganese transporter; Gcn4p-regulated; alkaline upregulated; caspofungin repressed
cpar2_701420	orf19.7310		1.27649	1.20113	1.13112	Protein similar to S. cerevisiae Gin3p; transcription is upregulated in response to treatment with ciclopirox olamine; positively regulated by Sfu1p; Hog1p, fluconazole-downregulated
cpar2_109210	orf19.3330	CRL1	1.28192	1.20681	1.24907	Predicted GTPase of RHO family; CAAX motif geranylgeranylated; expression in S. cerevisiae causes dominant-negative inhibition of pheromone response
cpar2_806060	orf19.5892		1.31011	1.07383	1.0484	Ortholog of S. cerevisiae HUL4
cpar2_600660	orf19.5572		1.49563	1.00471	0.990932
cpar2_700340	orf19.7214		1.67076	1.72778	1.7072	Similar to glucan 1,3-beta-glucosidase; regulated by Nrg1p, Tup1p and possibly by Tac1p; induced upon biofilm formation, nitric oxide and during cell wall regeneration; detected by mass spec in stationary phase; possibly an essential gene
cpar2_203580			1.7675	1.65849	1.69271
cpar2_807040	orf19.7350	RCT1	1.85313	1.89062	1.89177	Soluble protein in hyphae; fluconazole-induced; mRNA abundance is elevated in a cyr1 or ras1 null mutant and decreased mRNA abundance in an efg1 null mutant; regulated by Nrg1p, Tup1p, Tbf1p, Ssn6p
cpar2_203940			2.40569	2.82647	2.83407
cpar2_205290	orf19.535	RBR1	2.84075	4.28959	4.35311	Glycosylphosphatidylinositol (GPI)-anchored cell wall protein required for filamentous growth at acidic pH; expression is repressed by Rim101p and activated by Nrg1p
cpar2_806310	orf19.4082	DDR48	2.85952	2.31899	2.25919	Immunogenic stress-associated protein; regulated by filamentous growth pathways; induced by benomyl, caspofungin, ketoconazole or in azole-resistant strain; Hog1p, farnesol, alkaline downregulated
