# Supplementary material for: Using RNA-seq to determine the transcriptional landscape and the hypoxic response of the pathogenic yeast Candida parapsilosis
Source: BMC Genomics. 2011 Dec 22;12:628. doi: 10.1186/1471-2164-12-628 (PMC3287387; doi:10.1186/1471-2164-12-628)
Supplement: Additional file 14 — GO term enrichment analysis of genes differentially expressed in an upc2 deletion. A) GO term enrichment analysis of genes down-regulated in an upc2 deletion B) GO term enrichment analysis of genes up-regulated in an upc2 deletion. [file 1471-2164-12-628-S14.XLS]

## Sheet: (A) GO analysis - down
Additional file 14A - GO term enrichment analysis of genes down-regulated in a upc2 deletion in the RNA-seq experiment.
Legend
GOID	Gene ontology Identifier
GO_term	Gene ontology term description
frequency of GO terms in differentially expressed genes	Cluster Frequency of the set of genes tested
frequency of GO terms in entire dataset	Cluster Frequency of the gene background
Corrected P_value	The probability or chance of seeing at least x number of genes out of the total n genes in the list annotated to a particular GO term, given the proportion of genes in the whole genome that are annotated to that GO Term.
False Discovery rate	correction for multiple-testing
Gene(s) annotated to the term	List of genes annotated to each single GO term
GOID	GO_term	frequency of GO terms in differentially expressed genes	frequency of GO terms in entire dataset	Corrected P-value	False discovery rate	Gene(s) annotated to the term
16126	sterol biosynthetic process	19 out of 62 genes, 30.6%	27 out of 5214 background genes, 0.5%	5.86e-30	0	PDR16:HMG1:ERG7:ERG10:ERG24:ERG6:ERG27:ERG9:ERG25:UPC2:ERG1:ERG5:ERG4:ERG2:MVD:CYB5:ERG13:ERG3:ERG11
6694	steroid biosynthetic process	19 out of 62 genes, 30.6%	27 out of 5214 background genes, 0.5%	5.86e-30	0	PDR16:HMG1:ERG7:ERG10:ERG24:ERG6:ERG27:ERG9:ERG25:UPC2:ERG1:ERG5:ERG4:ERG2:MVD:CYB5:ERG13:ERG3:ERG11
16125	sterol metabolic process	19 out of 62 genes, 30.6%	35 out of 5214 background genes, 0.7%	1e-26	0	PDR16:HMG1:ERG7:ERG10:ERG24:ERG6:ERG27:ERG9:ERG25:UPC2:ERG1:ERG5:ERG4:ERG2:MVD:CYB5:ERG13:ERG3:ERG11
8202	steroid metabolic process	19 out of 62 genes, 30.6%	35 out of 5214 background genes, 0.7%	1e-26	0	PDR16:HMG1:ERG7:ERG10:ERG24:ERG6:ERG27:ERG9:ERG25:UPC2:ERG1:ERG5:ERG4:ERG2:MVD:CYB5:ERG13:ERG3:ERG11
16129	phytosteroid biosynthetic process	16 out of 62 genes, 25.8%	23 out of 5214 background genes, 0.4%	1e-24	0	ERG7:ERG10:ERG24:ERG6:ERG27:ERG9:ERG25:UPC2:ERG1:ERG5:ERG4:ERG2:CYB5:ERG13:ERG3:ERG11
44108	cellular alcohol biosynthetic process	16 out of 62 genes, 25.8%	23 out of 5214 background genes, 0.4%	1e-24	0	ERG7:ERG10:ERG24:ERG6:ERG27:ERG9:ERG25:UPC2:ERG1:ERG5:ERG4:ERG2:CYB5:ERG13:ERG3:ERG11
6696	ergosterol biosynthetic process	16 out of 62 genes, 25.8%	23 out of 5214 background genes, 0.4%	1e-24	0	ERG7:ERG10:ERG24:ERG6:ERG27:ERG9:ERG25:UPC2:ERG1:ERG5:ERG4:ERG2:CYB5:ERG13:ERG3:ERG11
16128	phytosteroid metabolic process	16 out of 62 genes, 25.8%	25 out of 5214 background genes, 0.5%	8.21e-24	0	ERG7:ERG10:ERG24:ERG6:ERG27:ERG9:ERG25:UPC2:ERG1:ERG5:ERG4:ERG2:CYB5:ERG13:ERG3:ERG11
44107	cellular alcohol metabolic process	16 out of 62 genes, 25.8%	25 out of 5214 background genes, 0.5%	8.21e-24	0	ERG7:ERG10:ERG24:ERG6:ERG27:ERG9:ERG25:UPC2:ERG1:ERG5:ERG4:ERG2:CYB5:ERG13:ERG3:ERG11
8204	ergosterol metabolic process	16 out of 62 genes, 25.8%	25 out of 5214 background genes, 0.5%	8.21e-24	0	ERG7:ERG10:ERG24:ERG6:ERG27:ERG9:ERG25:UPC2:ERG1:ERG5:ERG4:ERG2:CYB5:ERG13:ERG3:ERG11
8610	lipid biosynthetic process	24 out of 62 genes, 38.7%	124 out of 5214 background genes, 2.4%	1.09e-21	0	PDR16:HMG1:ERG7:ERG10:ERG24:ERG6:SLD1:ERG27:ERG9:ERG25:UPC2:DES1:ERG1:FET3:ERG251:ERG5:ERG4:LRO1:ERG2:MVD:CYB5:ERG13:ERG3:ERG11
44283	small molecule biosynthetic process	28 out of 62 genes, 45.2%	213 out of 5214 background genes, 4.1%	5.1e-21	0	ERG7:ERG10:ERG24:orf19.163:ERG6:orf19.2286:MET6:SLD1:THI6:MET13:ERG27:ERG9:ERG25:UPC2:HIS1:DES1:ERG1:FET3:ERG251:ERG5:ERG4:ERG2:orf19.6057:SAM2:CYB5:ERG13:ERG3:ERG11
44281	small molecule metabolic process	38 out of 62 genes, 61.3%	661 out of 5214 background genes, 12.7%	3.4e-17	0	PDR16:HMG1:ERG7:ERG10:ERG24:orf19.163:ERG6:URA3:IMH3:orf19.2286:URA2:MET6:SLD1:orf19.276:THI6:MET13:ACH1:ERG27:ERG9:ERG25:UPC2:SAH1:HIS1:DES1:ERG1:FET3:ERG251:ERG5:ERG4:LRO1:ERG2:orf19.6057:MVD:SAM2:CYB5:ERG13:ERG3:ERG11
46165	alcohol biosynthetic process	16 out of 62 genes, 25.8%	55 out of 5214 background genes, 1.1%	9.29e-17	0	ERG7:ERG10:ERG24:ERG6:ERG27:ERG9:ERG25:UPC2:ERG1:ERG5:ERG4:ERG2:CYB5:ERG13:ERG3:ERG11
6629	lipid metabolic process	25 out of 62 genes, 40.3%	223 out of 5214 background genes, 4.3%	1.28e-16	0	PDR16:HMG1:ERG7:ERG10:ERG24:ERG6:SLD1:ERG27:ERG9:ERG25:UPC2:DES1:ERG1:FET3:ERG251:orf19.4982:ERG5:ERG4:LRO1:ERG2:MVD:CYB5:ERG13:ERG3:ERG11
6066	alcohol metabolic process	20 out of 62 genes, 32.3%	148 out of 5214 background genes, 2.8%	2.33e-14	0	PDR16:HMG1:ERG7:ERG10:ERG24:ERG6:orf19.276:ERG27:ERG9:ERG25:UPC2:ERG1:ERG5:ERG4:ERG2:MVD:CYB5:ERG13:ERG3:ERG11
9058	biosynthetic process	39 out of 62 genes, 62.9%	1030 out of 5214 background genes, 19.8%	2.14e-11	0	PDR16:HMG1:ERG7:ERG10:ERG24:orf19.163:ERG6:URA3:IMH3:orf19.2286:URA2:MET6:SLD1:THI6:MET13:RPP1A:ERG27:ERG9:ERG25:UPC2:HIS1:DES1:ERG1:FET3:ERG251:ERG5:ERG4:LRO1:ERG2:orf19.6057:MVD:RPS27:SAM2:CYB5:RPP1B:orf19.7197:ERG13:ERG3:ERG11
44249	cellular biosynthetic process	38 out of 62 genes, 61.3%	1010 out of 5214 background genes, 19.4%	7.73e-11	0	HMG1:ERG7:ERG10:ERG24:orf19.163:ERG6:URA3:IMH3:orf19.2286:URA2:MET6:SLD1:THI6:MET13:RPP1A:ERG27:ERG9:ERG25:UPC2:HIS1:DES1:ERG1:FET3:ERG251:ERG5:ERG4:LRO1:ERG2:orf19.6057:MVD:RPS27:SAM2:CYB5:RPP1B:orf19.7197:ERG13:ERG3:ERG11
16053	organic acid biosynthetic process	13 out of 62 genes, 21.0%	146 out of 5214 background genes, 2.8%	2.15e-06	0	orf19.163:orf19.2286:MET6:SLD1:MET13:ERG25:HIS1:DES1:FET3:ERG251:orf19.6057:SAM2:ERG3
46394	carboxylic acid biosynthetic process	13 out of 62 genes, 21.0%	146 out of 5214 background genes, 2.8%	2.15e-06	0	orf19.163:orf19.2286:MET6:SLD1:MET13:ERG25:HIS1:DES1:FET3:ERG251:orf19.6057:SAM2:ERG3
19752	carboxylic acid metabolic process	16 out of 62 genes, 25.8%	298 out of 5214 background genes, 5.7%	4.77e-05	0	orf19.163:orf19.2286:URA2:MET6:SLD1:MET13:ACH1:ERG25:HIS1:DES1:ERG1:FET3:ERG251:orf19.6057:SAM2:ERG3
43436	oxoacid metabolic process	16 out of 62 genes, 25.8%	298 out of 5214 background genes, 5.7%	4.77e-05	0	orf19.163:orf19.2286:URA2:MET6:SLD1:MET13:ACH1:ERG25:HIS1:DES1:ERG1:FET3:ERG251:orf19.6057:SAM2:ERG3
6082	organic acid metabolic process	16 out of 62 genes, 25.8%	299 out of 5214 background genes, 5.7%	5e-05	0	orf19.163:orf19.2286:URA2:MET6:SLD1:MET13:ACH1:ERG25:HIS1:DES1:ERG1:FET3:ERG251:orf19.6057:SAM2:ERG3
42180	cellular ketone metabolic process	16 out of 62 genes, 25.8%	310 out of 5214 background genes, 5.9%	8.22e-05	0	orf19.163:orf19.2286:URA2:MET6:SLD1:MET13:ACH1:ERG25:HIS1:DES1:ERG1:FET3:ERG251:orf19.6057:SAM2:ERG3
6633	fatty acid biosynthetic process	6 out of 62 genes, 9.7%	28 out of 5214 background genes, 0.5%	0.00015	0	SLD1:ERG25:DES1:FET3:ERG251:ERG3
8152	metabolic process	48 out of 62 genes, 77.4%	2524 out of 5214 background genes, 48.4%	0.00054	0	PDR16:HMG1:ERG7:ERG10:ERG24:orf19.163:ERG6:URA3:IMH3:orf19.2286:URA2:MET6:SLD1:orf19.276:THI6:MET13:RPP1A:ACH1:ERG27:ERG9:ERG25:UPC2:SAH1:HIS1:DES1:ERG1:FET3:ERG251:orf19.4738:orf19.4982:ERG5:ERG4:LRO1:ERG2:orf19.6057:MVD:SEC61:RPS27:YPS7:SAM2:CYB5:orf19.7077:RPP1B:orf19.7197:SET3:ERG13:ERG3:ERG11
42493	response to drug	15 out of 62 genes, 24.2%	318 out of 5214 background genes, 6.1%	0.00064	0	PDR16:HMG1:ERG24:ERG6:IMH3:ERG27:UPC2:ERG1:FET3:TPO4:ERG2:orf19.7197:ERG13:ERG3:ERG11
6631	fatty acid metabolic process	7 out of 62 genes, 11.3%	56 out of 5214 background genes, 1.1%	0.00077	0	SLD1:ERG25:DES1:ERG1:FET3:ERG251:ERG3
32787	monocarboxylic acid metabolic process	8 out of 62 genes, 12.9%	80 out of 5214 background genes, 1.5%	0.00082	0	SLD1:ACH1:ERG25:DES1:ERG1:FET3:ERG251:ERG3
44238	primary metabolic process	43 out of 62 genes, 69.4%	2177 out of 5214 background genes, 41.8%	0.00204	0.0007	PDR16:HMG1:ERG7:ERG10:ERG24:orf19.163:ERG6:URA3:IMH3:orf19.2286:URA2:MET6:SLD1:MET13:RPP1A:ERG27:ERG9:ERG25:UPC2:HIS1:DES1:ERG1:FET3:ERG251:orf19.4738:orf19.4982:ERG5:ERG4:LRO1:ERG2:orf19.6057:MVD:SEC61:RPS27:YPS7:SAM2:CYB5:RPP1B:orf19.7197:SET3:ERG13:ERG3:ERG11
44255	cellular lipid metabolic process	11 out of 62 genes, 17.7%	187 out of 5214 background genes, 3.6%	0.00213	0.0006	HMG1:SLD1:ERG25:DES1:ERG1:FET3:ERG251:LRO1:MVD:ERG13:ERG3
44237	cellular metabolic process	43 out of 62 genes, 69.4%	2281 out of 5214 background genes, 43.7%	0.00826	0.0019	HMG1:ERG7:ERG10:ERG24:orf19.163:ERG6:URA3:IMH3:orf19.2286:URA2:MET6:SLD1:THI6:MET13:RPP1A:ACH1:ERG27:ERG9:ERG25:UPC2:SAH1:HIS1:DES1:ERG1:FET3:ERG251:orf19.4738:ERG5:ERG4:LRO1:ERG2:orf19.6057:MVD:SEC61:RPS27:SAM2:CYB5:RPP1B:orf19.7197:SET3:ERG13:ERG3:ERG11
42398	cellular modified amino acid biosynthetic process	4 out of 62 genes, 6.5%	17 out of 5214 background genes, 0.3%	0.00849	0.0018	orf19.163:orf19.2286:orf19.6057:SAM2
44271	cellular nitrogen compound biosynthetic process	11 out of 62 genes, 17.7%	242 out of 5214 background genes, 4.6%	0.02351	0.0029	orf19.163:URA3:IMH3:orf19.2286:URA2:MET6:THI6:MET13:HIS1:orf19.6057:SAM2
9987	cellular process	52 out of 62 genes, 83.9%	3254 out of 5214 background genes, 62.4%	0.03998	0.004	HMG1:RBT1:ECM3:ERG7:ERG10:ERG24:orf19.163:ERG6:URA3:IMH3:orf19.2286:URA2:MET6:SLD1:THI6:MET13:RPP1A:ACH1:ERG27:orf19.3547:ERG9:CTR1:ERG25:UPC2:SAH1:HIS1:DES1:ERG1:FET3:HXT5:ERG251:HGT17:TPO4:orf19.4738:ERG5:ERG4:LRO1:ERG2:orf19.6057:MVD:SEC61:RPS27:YPS7:SAM2:CYB5:orf19.7077:RPP1B:orf19.7197:SET3:ERG13:ERG3:ERG11
42221	response to chemical stimulus	16 out of 62 genes, 25.8%	508 out of 5214 background genes, 9.7%	0.04489	0.0044	PDR16:HMG1:ERG24:ERG6:IMH3:ERG27:UPC2:ERG1:FET3:TPO4:ERG2:YPS7:orf19.7197:ERG13:ERG3:ERG11
6575	cellular modified amino acid metabolic process	4 out of 62 genes, 6.5%	26 out of 5214 background genes, 0.5%	0.04923	0.0049	orf19.163:orf19.2286:orf19.6057:SAM2
8652	cellular amino acid biosynthetic process	7 out of 62 genes, 11.3%	111 out of 5214 background genes, 2.1%	0.06785	0.0068	orf19.163:orf19.2286:MET6:MET13:HIS1:orf19.6057:SAM2
6720	isoprenoid metabolic process	3 out of 62 genes, 4.8%	12 out of 5214 background genes, 0.2%	0.07213	0.0067	HMG1:MVD:ERG13
8299	isoprenoid biosynthetic process	3 out of 62 genes, 4.8%	12 out of 5214 background genes, 0.2%	0.07213	0.0065	HMG1:MVD:ERG13
9309	amine biosynthetic process	7 out of 62 genes, 11.3%	115 out of 5214 background genes, 2.2%	0.08433	0.0068	orf19.163:orf19.2286:MET6:MET13:HIS1:orf19.6057:SAM2
15677	copper ion import	2 out of 62 genes, 3.2%	3 out of 5214 background genes, 0.1%	0.09154	0.0076	CTR1:orf19.7077

## Sheet: (B) GO analysis - up
Additional file 14B - GO term enrichment analysis of genes down-regulated in a upc2 deletion in the RNA-seq experiment.
Legend
GOID	Gene ontology Identifier
GO_term	Gene ontology term description
frequency of GO terms in differentially expressed genes	Cluster Frequency of the set of genes tested
frequency of GO terms in entire dataset	Cluster Frequency of the gene background
Corrected P_value	The probability or chance of seeing at least x number of genes out of the total n genes in the list annotated to a particular GO term, given the proportion of genes in the whole genome that are annotated to that GO Term.
False Discovery rate	correction for multiple-testing
Gene(s) annotated to the term	List of genes annotated to each single GO term
GOID	GO_term	frequency of GO terms in differentially expressed genes	frequency of GO terms in entire dataset	Corrected P-value	False discovery rate	Gene(s) annotated to the term
15691	cadmium ion transport	2 out of 36 genes, 5.6%	2 out of 5214 background genes, 0.0%	0.0075	0	SMF12:CRP1
