# Supplementary material for: Using RNA-seq to determine the transcriptional landscape and the hypoxic response of the pathogenic yeast Candida parapsilosis
Source: BMC Genomics. 2011 Dec 22;12:628. doi: 10.1186/1471-2164-12-628 (PMC3287387; doi:10.1186/1471-2164-12-628)
Supplement: Additional file 15 — Cluster analysis of genes differentially expressed in hypoxia in wildtype and in the upc2 deletion. Hierarchical clustering of differentially expressed genes in wildtype and upc2 deletion of C. parapsilosis grown in hypoxia. [file 1471-2164-12-628-S15.XLS]

## Sheet: (A) Clustering analysis
Additional file 15A- Cluster analysis of genes differentially expressed in wildtype and upc2 deletion grown in hypoxic conditions, from microarray profiling.
Genes
Cluster 1				Cluster 2				Cluster 3				Cluster 4				Cluster 5				Cluster 6
CparID	Cpar2 ID	C.a ID	C.a. NAME	CparID	Cpar2 ID	C.a ID	C.a. NAME	CparID	Cpar2 ID	C.a ID	C.a. NAME	CparID	Cpar2 ID	C.a ID	C.a. NAME	CparID	Cpar2 ID	C.a ID	C.a. NAME	CparID	Cpar2 ID	C.a ID	C.a. NAME
cpar10	cpar2_700100	orf19.2157	DAC1	cpar1204	cpar2_602260	orf19.3419	MAE1	cpar1554	cpar2_201490			cpar1014	cpar2_212810	orf19.1591	ERG10	cpar1153	cpar2_701420	orf19.7310		cpar1003	cpar2_212700	orf19.1826	MDM34
cpar1019	cpar2_212860	orf19.2023	HGT7	cpar1245	cpar2_211810	orf19.903	GPM1	cpar1643	cpar2_105550	orf19.767	ERG3	cpar1102	cpar2_213720	orf19.1917		cpar1446	cpar2_600660	orf19.5572		cpar1005	cpar2_212720	orf19.4506	LYS22
cpar1084	cpar2_213530	orf19.2107.1	STF2	cpar1322	cpar2_402940	orf19.5293		cpar2047	cpar2_404850			cpar1157	cpar2_701400	orf19.7312	ERG13	cpar1506	cpar2_201010			cpar1038	cpar2_213060
cpar112	cpar2_701130			cpar1351	cpar2_402640			cpar2063	cpar2_405010	orf19.1631	ERG6	cpar1158	cpar2_701400	orf19.7312	ERG13	cpar1576	cpar2_803750	orf19.7481	MDH1	cpar1049	cpar2_213180	orf19.2067
cpar1120	cpar2_213920	orf19.2003	HNM1	cpar1607	cpar2_804060	orf19.7466	ACC1	cpar2497	cpar2_303740	orf19.922	ERG11	cpar2151	cpar2_405900	orf19.1598	ERG24	cpar1765	cpar2_200520			cpar11	cpar2_700110	orf19.2158	NAG3
cpar1139	cpar2_214120	orf19.1458		cpar1742	cpar2_200280	orf19.7676	XYL2					cpar2238	cpar2_406760	orf19.3616	ERG9	cpar1844	cpar2_806060	orf19.5892		cpar1122	cpar2_213940	orf19.1996	CHA1
cpar1159	cpar2_701390			cpar1881	cpar2_401230	orf19.4618	FBA1					cpar2339	cpar2_207280	orf19.391	UPC2	cpar191	cpar2_207860			cpar1137	cpar2_214100	orf19.1453	SPT5
cpar1163	cpar2_100920	orf19.3921		cpar1907	cpar2_400970	orf19.4631	ERG251					cpar2579	cpar2_302890	orf19.6679		cpar1966				cpar1172	cpar2_602600	orf19.3414	SUR7
cpar1223	cpar2_602070	orf19.5575		cpar1945	cpar2_400570	orf19.4657						cpar2721	cpar2_210480	orf19.406	ERG1	cpar1999	cpar2_806310	orf19.4082	DDR48	cpar1235	cpar2_601950
cpar1225	cpar2_602050	orf19.5576		cpar2029	cpar2_302650	orf19.979	FAS1					cpar2794	cpar2_103490	orf19.276		cpar2177	cpar2_406160	orf19.1614	MEP1	cpar1261	cpar2_211970	orf19.1517	ARO3
cpar1251	cpar2_211870	orf19.891		cpar2140	cpar2_405780							cpar3203	cpar2_109530	orf19.6105	MVD	cpar2214	cpar2_406520	orf19.2270	SMF12	cpar1284	cpar2_601840	orf19.5517
cpar1301	cpar2_403160			cpar2182	cpar2_406210	orf19.1862						cpar3406	cpar2_102630	orf19.288	MET13	cpar2392	cpar2_207810	orf19.675		cpar1296
cpar1325	cpar2_402910			cpar2409	cpar2_206900	orf19.5117	OLE1					cpar3960	cpar2_801030	orf19.163		cpar2449	cpar2_101330			cpar133	cpar2_701340	orf19.7332	ELF1
cpar1326	cpar2_402900	orf19.5635	PGA7	cpar2474	cpar2_101070	orf19.3967	PFK1					cpar3998	cpar2_801410	orf19.3732	ERG25	cpar2739	cpar2_210660			cpar1368	cpar2_601560	orf19.2143
cpar1334	cpar2_402820	orf19.5665		cpar258	cpar2_204880	orf19.3888	PGI1					cpar4259	cpar2_201730	orf19.4982		cpar277	cpar2_205070	orf19.3854		cpar142	cpar2_403880
cpar1379	cpar2_601670	orf19.5525		cpar2652	cpar2_109780	orf19.3306						cpar4560	cpar2_105770	orf19.6057		cpar299	cpar2_205290	orf19.535	RBR1	cpar1420	cpar2_208260	orf19.1233	ADE4
cpar1381	cpar2_601690	orf19.5523		cpar2798	cpar2_103450	orf19.2803	HEM13					cpar457	cpar2_502890	orf19.1716	URA3	cpar34	cpar2_700340	orf19.7214		cpar1427
cpar1390	cpar2_208580			cpar2803	cpar2_103400	orf19.338						cpar466	cpar2_502980	orf19.5379	ERG4	cpar3514	cpar2_402000	orf19.5303	PGA30	cpar1439	cpar2_600590	orf19.716
cpar1398	cpar2_208500	orf19.5069		cpar2996	cpar2_500850	orf19.1290	XKS1					cpar4692	cpar2_102080	orf19.260	SLD1	cpar3515	cpar2_402010	orf19.5305	RHD3	cpar1440	cpar2_600600	orf19.715
cpar1404	cpar2_208430	orf19.5063	COI1	cpar3013	cpar2_501020	orf19.2877	PDC11					cpar5153	cpar2_801560	orf19.3240	ERG27	cpar355	cpar2_407190	orf19.1754		cpar1458	cpar2_600780	orf19.5628
cpar1410	cpar2_208360	orf19.5054		cpar3254	cpar2_301300							cpar5252	cpar2_101620	orf19.3171	ACH1	cpar3672	cpar2_601150			cpar1467	cpar2_600870	orf19.5728
cpar1453	cpar2_600730			cpar3264	cpar2_301400	orf19.7021	GPH1					cpar5489	cpar2_109890	orf19.6026	ERG2	cpar3841	cpar2_407870			cpar1565	cpar2_201600	orf19.5010	DIM1
cpar1525	cpar2_201200			cpar3285	cpar2_301610	orf19.7085						cpar57	cpar2_700580	orf19.7221	SET3	cpar392	cpar2_406820	orf19.3612	PST2	cpar1572	cpar2_803710	orf19.7486	MRPL6
cpar1542	cpar2_201370	orf19.7284	ASR2	cpar3326	cpar2_403510	orf19.1327	RBT1					cpar911	cpar2_703970	orf19.5178	ERG5	cpar3987	cpar2_801300	orf19.3740	PGA23	cpar1677	cpar2_105190	orf19.5198	NOP4
cpar1577	cpar2_803760	orf19.7479	NTH1	cpar3422	cpar2_300740							cpar971	cpar2_703370			cpar4025	cpar2_204120	orf19.6313	MNT4	cpar1724	cpar2_104710	orf19.5491.1	ATP14
cpar1585	cpar2_803840			cpar3566	cpar2_108280	orf19.4530.1										cpar4041	cpar2_203940			cpar1743	cpar2_200290	orf19.7678
cpar1590	cpar2_803890	orf19.4833	MLS1	cpar357	cpar2_407170	orf19.1756	GPD1									cpar4077	cpar2_203580			cpar1752	cpar2_200380	orf19.7624
cpar1648	cpar2_105500	orf19.778	PIL1	cpar3708	cpar2_304060	orf19.944	IFG3									cpar415	cpar2_502460	orf19.3902		cpar1810	cpar2_805710	orf19.2170	PHM7
cpar1652	cpar2_105460	orf19.775		cpar3883	cpar2_800220	orf19.2841	PGM2									cpar4232	cpar2_202000	orf19.2623	ECM22	cpar1892	cpar2_401120	orf19.4159
cpar1660	cpar2_105370	orf19.6852		cpar394												cpar4345	cpar2_807200	orf19.7362	SKN1	cpar1899	cpar2_401050	orf19.4640	PWP1
cpar1666	cpar2_105300	orf19.5197	APE2	cpar4011	cpar2_204260	orf19.734	GLK1									cpar4354	cpar2_807110	orf19.7359	CRZ1	cpar1923	cpar2_400810	orf19.2694	TYS1
cpar1682	cpar2_105130	orf19.1891	2001-04-01	cpar4091	cpar2_203450	orf19.638	FDH1									cpar4361	cpar2_807040	orf19.7350	RCT1	cpar1968	cpar2_701510	orf19.7296
cpar1684	cpar2_105110	orf19.1027	PDR16	cpar4220	cpar2_202130	orf19.6992										cpar4481	cpar2_503860	orf19.1727	PMC1	cpar1997	cpar2_806290	orf19.1403
cpar1729	cpar2_104660	orf19.5498	EFH1	cpar427	cpar2_502580	orf19.3997	ADH1									cpar4537	cpar2_109210	orf19.3330	CRL1	cpar2015	cpar2_400160	orf19.2751
cpar1731				cpar4305	cpar2_807620	orf19.1653										cpar5244	cpar2_104620	orf19.24	RTA2	cpar2018	cpar2_400190	orf19.2747	RGT1
cpar180	cpar2_108320	orf19.4526	HSP30	cpar4393	cpar2_404240	orf19.1354	UCF1									cpar5270	cpar2_101870			cpar2042	cpar2_404800	orf19.7400	ALS7
cpar1818	cpar2_805790	orf19.7446	OPI3	cpar4399	cpar2_206020	orf19.542	HXK2									cpar5348	cpar2_603040			cpar2056	cpar2_404940	orf19.7392
cpar1855	cpar2_808380	orf19.5862		cpar4494	cpar2_503990	orf19.5437	RHR2									cpar5368	cpar2_101510	orf19.3984		cpar2061	cpar2_404990	orf19.1633	UTP4
cpar1863	cpar2_211400	orf19.854	UGA11	cpar450	cpar2_502810	orf19.2496										cpar697	cpar2_206560			cpar2091	cpar2_405290	orf19.6000	CDR1
cpar1874	cpar2_401300	orf19.4591	CAT2	cpar451	cpar2_502820															cpar2155	cpar2_405940	orf19.4093	PES1
cpar1908	cpar2_400960	orf19.4639		cpar4836	cpar2_106140	orf19.3672	GAL10													cpar2158	cpar2_405970	orf19.1378	SUP35
cpar1989	cpar2_806210	orf19.2175		cpar5018	cpar2_108000	orf19.55														cpar2185	cpar2_406240	orf19.1613	ILV2
cpar2000	cpar2_806320	orf19.4084	KIS1	cpar517	cpar2_207210	orf19.395	ENO1													cpar220	cpar2_208160	orf19.655	PHO84
cpar2002	cpar2_806350	orf19.3605		cpar5292	cpar2_603610	orf19.4210														cpar2202	cpar2_406400	orf19.2287	RPA12
cpar2007	cpar2_806400			cpar5357	cpar2_602950	orf19.3651	PGK1													cpar222	cpar2_208170
cpar2012	cpar2_400130	orf19.2737		cpar5389	cpar2_807980	orf19.6745	TPI1													cpar227	cpar2_204570	orf19.5850	NOC2
cpar203	cpar2_207990	orf19.657	SAM2	cpar5421	cpar2_804310	orf19.4737	TPO3													cpar228	cpar2_204580	orf19.637	SDH2
cpar2046	cpar2_404840	orf19.7417	TSA1	cpar545	cpar2_808820	orf19.6800	POS5													cpar2286	cpar2_211740	orf19.909	STP4
cpar2048	cpar2_404860	orf19.7422		cpar5463	cpar2_804740	orf19.5112	TKL1													cpar2299	cpar2_211610	orf19.5791	IDH2
cpar206	cpar2_208020	orf19.4450.1		cpar5561	cpar2_109010	orf19.3053														cpar2318	cpar2_302480	orf19.2651	CAM1-1
cpar211	cpar2_208070	orf19.4449		cpar560	cpar2_808670	orf19.6814	TDH3													cpar2343
cpar2143	cpar2_405810	orf19.1743	ACS1	cpar561	cpar2_808660	orf19.6816														cpar2366	cpar2_207540
cpar2144	cpar2_405820	orf19.1744	HEM4	cpar5633	cpar2_100710	orf19.4255	ECM331													cpar2390	cpar2_207780	orf19.6229	CAT1
cpar2166	cpar2_406050	orf19.1390	PMI1	cpar5643	cpar2_100830	orf19.3932.1														cpar2426	cpar2_207080	orf19.385	GCV2
cpar2233	cpar2_406710	orf19.2248	ARE2	cpar5690	cpar2_703030	orf19.6540	PFK2													cpar2439	cpar2_101430	orf19.3962	HAS1
cpar2250	cpar2_209770	orf19.6877	PNG2	cpar5751	cpar2_702400	orf19.7043.1	ACB1													cpar244	cpar2_204740	orf19.1860	LSC2
cpar2257	cpar2_209840	orf19.5216		cpar577	cpar2_808490	orf19.7459														cpar2455	cpar2_101270
cpar2287	cpar2_211730	orf19.5777		cpar608	cpar2_209460	orf19.6882	OSM1													cpar2463	cpar2_101190	orf19.4268	UTP13
cpar2290	cpar2_211700	orf19.909.1		cpar621	cpar2_209220	orf19.2308														cpar2490	cpar2_100870	orf19.3931	SFC1
cpar2358	cpar2_207460	orf19.4740		cpar623	cpar2_209240	orf19.3575	CDC19													cpar2495	cpar2_303760	orf19.920	RMT2
cpar2410	cpar2_206920	orf19.5114		cpar655	cpar2_404310	orf19.5323	MDH1-3													cpar2496	cpar2_303750	orf19.921
cpar2418	cpar2_207000			cpar903	cpar2_704060															cpar2559	cpar2_303100
cpar2447	cpar2_101350	orf19.4317	GRE3																	cpar2709	cpar2_210360	orf19.1480
cpar2459	cpar2_101230	orf19.4274	PUT1																	cpar2719	cpar2_210460	orf19.403	PCL2
cpar2465	cpar2_101160																			cpar2804	cpar2_103390	orf19.2812
cpar2479	cpar2_101020	orf19.3911	SAH1																	cpar2883	cpar2_300210	orf19.7104
cpar2536	cpar2_303330	orf19.1940																		cpar2885	cpar2_300230	orf19.7019	YML6
cpar2587	cpar2_302800	orf19.4246																		cpar2892	cpar2_300300	orf19.7011
cpar2596																				cpar2918	cpar2_500060	orf19.3099	TRP4
cpar2636	cpar2_302380	orf19.3811	GYP1																	cpar2960	cpar2_500490
cpar2651	cpar2_109770	orf19.3307																		cpar2965	cpar2_500540	orf19.1235	HOM3
cpar2674																				cpar2980	cpar2_500690	orf19.3846	LYS4
cpar2723	cpar2_210500	orf19.409																		cpar2992	cpar2_500810	orf19.1789.1	LYS1
cpar2736	cpar2_210630	orf19.5818	SUR2																	cpar3047	cpar2_501380	orf19.4716	GDH3
cpar2743	cpar2_210700																			cpar3065	cpar2_501560	orf19.2649	PCL1
cpar2762	cpar2_210890	orf19.1563	ECM3																	cpar3177	cpar2_212220	orf19.5827	BUB2
cpar2792	cpar2_103510	orf19.274	TFC4																	cpar3194	cpar2_109620	orf19.6086	LEU4
cpar2795	cpar2_103480	orf19.277	THI6																	cpar3195	cpar2_109610	orf19.6090
cpar2799	cpar2_103440	orf19.7597	PGA12																	cpar3197	cpar2_109590	orf19.6092	KEL1
cpar2874	cpar2_300120	orf19.7114	CSA1																	cpar3214	cpar2_109420	orf19.3358	LSC1
cpar2881	cpar2_300190	orf19.7106																		cpar3230	cpar2_301060	orf19.7062	RPA135
cpar2894	cpar2_300320																			cpar3273	cpar2_301490	orf19.7069
cpar29	cpar2_700290	orf19.7209																		cpar3288	cpar2_301640	orf19.4779
cpar2946	cpar2_500350	orf19.2769																		cpar329	cpar2_205600	orf19.6435
cpar2950	cpar2_500390	orf19.2770.1	SOD1																	cpar3291	cpar2_301670	orf19.4815	YTM1
cpar2984	cpar2_500730	orf19.3822	SCS7																	cpar3299	cpar2_301750
cpar2995	cpar2_500840	orf19.1795.1																		cpar3390	cpar2_102800	orf19.6165	KGD1
cpar3006	cpar2_500950	orf19.1801	CBR1																	cpar3394	cpar2_102760	orf19.341
cpar3028	cpar2_501170	orf19.2897	SOU2																	cpar3413	cpar2_300650	orf19.7097
cpar3046	cpar2_501370																			cpar3487	cpar2_401740	orf19.1415	FRE10
cpar31	cpar2_700310	orf19.7210																		cpar3575	cpar2_601450	orf19.3478	NIP7
cpar3118	cpar2_502100	orf19.6656	DUR3																	cpar3621	cpar2_806790	orf19.7384	NOG1
cpar3140	cpar2_211280	orf19.847	YIM1																	cpar3645	cpar2_601420	orf19.3475
cpar3141	cpar2_211270	orf19.842	ASR3																	cpar3696	cpar2_303940	orf19.930	PET9
cpar3142	cpar2_211260	orf19.843																		cpar3711	cpar2_304090	orf19.947	MRP17
cpar3145	cpar2_211230																			cpar3720	cpar2_304180	orf19.962
cpar3206	cpar2_109500	orf19.6066																		cpar3734	cpar2_304320	orf19.6662
cpar3240	cpar2_301160	orf19.6492																		cpar3757	cpar2_110400	orf19.4551	CTN1
cpar3255	cpar2_301310																			cpar3772	cpar2_110250	orf19.2998	TSR2
cpar3257	cpar2_301330																			cpar3783	cpar2_110140	orf19.3297
cpar3290	cpar2_301660	orf19.4816																		cpar3789	cpar2_110080	orf19.3291	HMT1
cpar3297	cpar2_301730	orf19.4752	MSN4																	cpar3821	cpar2_407650	orf19.25
cpar3301	cpar2_301770	orf19.4754	ZWF1																	cpar3911	cpar2_800530	orf19.7514	PCK1
cpar3304	cpar2_301800	orf19.1570	ERG7																	cpar3962	cpar2_801050	orf19.2859	SRP40
cpar3330	cpar2_403470	orf19.3369	MOH1																	cpar3982	cpar2_801250	orf19.3733	IDP2
cpar3336	cpar2_403410																			cpar4006	cpar2_204310	orf19.1815
cpar3358	cpar2_403180	orf19.2765	PGA62																	cpar4032	cpar2_204030	orf19.6314	RPB8
cpar337	cpar2_205680	orf19.6366																		cpar4066	cpar2_203690	orf19.1164	GAR1
cpar3372	cpar2_103000	orf19.250	SLC1																	cpar4106	cpar2_203300	orf19.558	GUT1
cpar3375	cpar2_102970	orf19.246																		cpar4119	cpar2_203160	orf19.2360	URA2
cpar3387	cpar2_102830	orf19.238	CCP1																	cpar4250	cpar2_201820	orf19.3755
cpar3464	cpar2_401500	orf19.2691																		cpar4270	cpar2_300630
cpar3468	cpar2_401550																			cpar4271	cpar2_300620	orf19.7077
cpar3476	cpar2_401630	orf19.2775	IDI1																	cpar4275	cpar2_300580
cpar3486	cpar2_401730	orf19.1416	COX11																	cpar4287	cpar2_300460	orf19.6909
cpar3504	cpar2_401900	orf19.2916																		cpar4308	cpar2_807590	orf19.5933
cpar3513	cpar2_401990	orf19.5295																		cpar4503	cpar2_504080	orf19.5447	HGT19
cpar3527	cpar2_402140	orf19.5673	OPT7																	cpar4514	cpar2_504190	orf19.7635	DRS1
cpar3528	cpar2_402150	orf19.5644																		cpar4529	cpar2_109290	orf19.3341
cpar3534	cpar2_402200	orf19.5650	PRO3																	cpar4580	cpar2_205890	orf19.6417	TSR1
cpar3583	cpar2_601530	orf19.5611																		cpar4587	cpar2_205810	orf19.6418
cpar3631	cpar2_806890	orf19.6951																		cpar4683	cpar2_101990	orf19.252
cpar3664	cpar2_601230	orf19.5727																		cpar4688	cpar2_102040	orf19.1710	ALI1
cpar3742	cpar2_212150	orf19.5799																		cpar4745	cpar2_803630	orf19.4826	IDH1
cpar3743	cpar2_212160	orf19.5801	RNR21																	cpar4750	cpar2_803580	orf19.1839	RPA190
cpar3764	cpar2_110330	orf19.1031	HMG1																	cpar4752	cpar2_803560	orf19.4813	GUA1
cpar3781	cpar2_110160	orf19.6023																		cpar4793	cpar2_803150	orf19.3223	ATP3
cpar3790	cpar2_110070	orf19.6018	LRO1																	cpar4794	cpar2_803140	orf19.3223.1
cpar3799	cpar2_407410	orf19.1779	MP65																	cpar4840	cpar2_106180	orf19.3676	ABP140
cpar38	cpar2_700380	orf19.4980	HSP70																	cpar4855	cpar2_106330	orf19.3691
cpar3819	cpar2_407630	orf19.35																		cpar4865	cpar2_106430	orf19.2934
cpar3897	cpar2_800370	orf19.7499																		cpar4872	cpar2_106500	orf19.2941	SCW4
cpar390	cpar2_406800	orf19.2242	PRB1																	cpar4875	cpar2_106530	orf19.2962
cpar3954	cpar2_800970	orf19.2608	ADH5																	cpar4890	cpar2_106690	orf19.2942	DIP5
cpar4009	cpar2_204280	orf19.9																		cpar4891	cpar2_106700
cpar4010	cpar2_204270	orf19.11																		cpar4935	cpar2_107130	orf19.1047	ERB1
cpar4021	cpar2_204160	orf19.5285	PST3																	cpar496	cpar2_807740
cpar4062	cpar2_203720	orf19.4784	CRP1																	cpar50	cpar2_700510	orf19.7238	NPL3
cpar4079	cpar2_203560																			cpar5015	cpar2_107970	orf19.4060	ARO4
cpar4080	cpar2_203550	orf19.5282																		cpar5045	cpar2_802430	orf19.3744
cpar4083	cpar2_203520	orf19.5024	GND1																	cpar5048	cpar2_802460	orf19.3268	TMA19
cpar4141	cpar2_202940	orf19.4979	KNS1																	cpar5069	cpar2_802670	orf19.171	DBP2
cpar4171	cpar2_202640	orf19.4953																		cpar5074	cpar2_802720	orf19.3232
cpar4175	cpar2_202600	orf19.4371	TAL1																	cpar5101	cpar2_802080	orf19.4401	YVH1
cpar4205	cpar2_202280	orf19.489	DAP1																	cpar5108	cpar2_802010	orf19.4393	CIT1
cpar4233	cpar2_201990	orf19.6117																		cpar5123	cpar2_801860	orf19.4933	FAD3
cpar4272	cpar2_300610																			cpar5152	cpar2_801570	orf19.4758
cpar4276	cpar2_300570																			cpar5196	cpar2_104130	orf19.3579	ATP4
cpar4326	cpar2_807400	orf19.5949	FAS2																	cpar5233	cpar2_104510
cpar4335	cpar2_807310	orf19.6007																		cpar5243	cpar2_104610	orf19.23	RTA3
cpar4356	cpar2_807090	orf19.7357																		cpar525	cpar2_809030	orf19.6766
cpar4381	cpar2_404120																			cpar5263	cpar2_101940	orf19.3159	UTP20
cpar4391	cpar2_404220	orf19.7438	UBA1																	cpar5304	cpar2_603490	orf19.1199	NOP5
cpar4406	cpar2_206090	orf19.1843	ALG6																	cpar5329	cpar2_603240	orf19.124	CIC1
cpar4431	cpar2_503350	orf19.5408	HRK1																	cpar5338	cpar2_603140	orf19.88	ILV5
cpar4466	cpar2_503710	orf19.1702	ARF3																	cpar5347	cpar2_603050
cpar4542	cpar2_109160	orf19.3325																		cpar5351	cpar2_603010
cpar4567	cpar2_209210																			cpar5353	cpar2_602990	orf19.3646	CTR1
cpar4602	cpar2_805590	orf19.5180	PRX1																	cpar5370
cpar4627	cpar2_805340																			cpar5385	cpar2_808020	orf19.6173	STD1
cpar4631																				cpar541	cpar2_808860	orf19.6794	FESUR1
cpar4632	cpar2_805300	orf19.6559																		cpar5452	cpar2_804630	orf19.4889
cpar465	cpar2_502970																			cpar5497	cpar2_109810	orf19.3303
cpar4654	cpar2_805070	orf19.4894																		cpar5529	cpar2_400470	orf19.4602	MDH1-1
cpar4657	cpar2_805040	orf19.4886																		cpar5535	cpar2_108740	orf19.3037
cpar4671	cpar2_804900	orf19.4836	URA1																	cpar5537	cpar2_108760	orf19.3034	RLI1
cpar4681	cpar2_101970	orf19.158																		cpar5541	cpar2_108800	orf19.3043
cpar4707	cpar2_102250	orf19.6973																		cpar5553	cpar2_108920	orf19.3064	MRPL27
cpar4716	cpar2_102340																			cpar5577	cpar2_100130	orf19.4040	ILV3
cpar4722	cpar2_102400																			cpar5582	cpar2_100180	orf19.4029
cpar4739	cpar2_102580																			cpar5584	cpar2_100200	orf19.4026	HIS1
cpar4748	cpar2_803600	orf19.4763																		cpar5594	cpar2_100300	orf19.4335	TNA1
cpar4773	cpar2_803350	orf19.6261	BPH1																	cpar5613	cpar2_100490	orf19.1979	GIT1
cpar4799	cpar2_803090	orf19.2531	CSP37																	cpar5620	cpar2_100560	orf19.4304	GAP1
cpar4830	cpar2_106080	orf19.2977																		cpar5625	cpar2_100620	orf19.3941	URA7
cpar4843	cpar2_106210	orf19.3679																		cpar5652	cpar2_808200	orf19.6724	FUM12
cpar4883	cpar2_106620	orf19.2952	EXG2																	cpar5661	cpar2_703320	orf19.6570	NUP
cpar4886	cpar2_106650	orf19.2948	SNO1																	cpar5664	cpar2_703290	orf19.7050	NOP15
cpar4901	cpar2_106800	orf19.4540	UBC8																	cpar5668	cpar2_703250
cpar4916	cpar2_106950																			cpar5715	cpar2_702780	orf19.6477
cpar4917	cpar2_106960	orf19.1064	ACS2																	cpar5820	cpar2_701670	orf19.597
cpar4919	cpar2_106980	orf19.1067	GPM2																	cpar619	cpar2_209350	orf19.2311	RPL82
cpar4953	cpar2_107310	orf19.2458																		cpar634	cpar2_404540	orf19.5926	ARG11
cpar4972	cpar2_107500	orf19.2475	PGA26																	cpar642	cpar2_404450	orf19.7411	OAC1
cpar5068	cpar2_802660	orf19.169	CHO2																	cpar659
cpar5083	cpar2_802250	orf19.2396	IFR2																	cpar700	cpar2_206590	orf19.3547
cpar5084	cpar2_802240	orf19.2397																		cpar704	cpar2_206630	orf19.3544
cpar5125	cpar2_801840																			cpar728	cpar2_802830	orf19.2546	TRP2
cpar5150	cpar2_801590	orf19.4756																		cpar749	cpar2_108370	orf19.4527	HGT1
cpar5197	cpar2_104140	orf19.810																		cpar771	cpar2_108600	orf19.3015	ARX1
cpar5200	cpar2_104170	orf19.4112																		cpar78	cpar2_700790	orf19.5232	CSI2
cpar5228	cpar2_104460	orf19.6868																		cpar806	cpar2_600460
cpar5235	cpar2_104530	orf19.541																		cpar828	cpar2_208740	orf19.2785	ATP7
cpar5247	cpar2_101670	orf19.3160	HSP12																	cpar83	cpar2_700840	orf19.4872
cpar527	cpar2_809000	orf19.6771	UBI4																	cpar838	cpar2_208860	orf19.2778
cpar5282	cpar2_603730	orf19.118	FAD2																	cpar852	cpar2_209010	orf19.6209
cpar53	cpar2_700540	orf19.7235																		cpar891	cpar2_704180	orf19.5143
cpar5319	cpar2_603340	orf19.2767	PGA59																	cpar900	cpar2_704090	orf19.5126
cpar5326	cpar2_603270	orf19.1177																		cpar913	cpar2_703950	orf19.769	IFE1
cpar5337	cpar2_603150	orf19.86																		cpar93	cpar2_700940	orf19.4773	AOX2
cpar5339	cpar2_603130	orf19.90																		cpara5830_part
cpar5356	cpar2_602960	orf19.3649																		cpara5841_part
cpar5358	cpar2_602940	orf19.3653	FAT1
cpar5365	cpar2_101480	orf19.3974	PUT2
cpar5400	cpar2_807870	orf19.6189
cpar5416	cpar2_804260	orf19.4735
cpar5448	cpar2_804590	orf19.1152
cpar5454	cpar2_804650
cpar5464	cpar2_804750
cpar5491	cpar2_109870
cpar552	cpar2_808750	orf19.6757	GCY1
cpar5534
cpar5563	cpar2_109030	orf19.3051
cpar5568	cpar2_100040	orf19.583
cpar5570	cpar2_100060	orf19.4048	DES1
cpar5572	cpar2_100080	orf19.4044	MUM2
cpar5573	cpar2_100090	orf19.4043
cpar5617	cpar2_100530	orf19.1974	TFS1
cpar5618	cpar2_100540	orf19.1973	HAP5
cpar5646	cpar2_808260	orf19.6731.1
cpar5663	cpar2_703300	orf19.7049	CYB5
cpar5712	cpar2_702810	orf19.6481	YPS7
cpar5719	cpar2_702740	orf19.6472	CYP1
cpar5776	cpar2_702150	orf19.6403
cpar594	cpar2_209600	orf19.4128
cpar62	cpar2_700630	orf19.7229	IML2
cpar630	cpar2_209310	orf19.815	DCK1
cpar669	cpar2_206270	orf19.3278	GSY1
cpar691	cpar2_206490	orf19.3554	AAT1
cpar699	cpar2_206580	orf19.3548
cpar706	cpar2_206650	orf19.4444	PHO15
cpar724	cpar2_802790	orf19.2555	URA5
cpar725	cpar2_802800	orf19.2551	MET6
cpar739	cpar2_802940	orf19.2525	LYS12
cpar743	cpar2_802980
cpar745	cpar2_108230
cpar764	cpar2_108530	orf19.3008	COQ4
cpar787	cpar2_600270	orf19.5615	AYR2
cpar813	cpar2_600530	orf19.5622	GLC3
cpar82	cpar2_700830	orf19.4871	ERO1
cpar834	cpar2_208800	orf19.6202	RBT4
cpar882	cpar2_704270	orf19.5157
cpar883	cpar2_704260	orf19.5158
cpar899	cpar2_704100	orf19.5129
cpar9	cpar2_700090	orf19.2156	NAG1
cpar90	cpar2_700910	orf19.4777	DAK2
cpar91	cpar2_700920
cpar912	cpar2_703960	orf19.7197
cpar914	cpar2_703940	orf19.7196
cpar94	cpar2_700950	orf19.4774	AOX1
cpar942	cpar2_703660	orf19.1340
cpar951	cpar2_703570	orf19.6557
cpar970	cpar2_703380
cpar981	cpar2_212450	orf19.1505
cpar983	cpar2_212470	orf19.1509	ROD1
cpara5831_part
cpmt8
cpmt9

## Sheet: (B) GO enrichment analysis
Additional file 15B- GO term enrichment analysis of the clusters shown in 16A
Genes
Cluster 1			Cluster 2			Cluster 3			Cluster 4			Cluster 5			Cluster 6			pri
GO ID	Genes annotated to the term	p-value	GO ID	Genes annotated to the term	p-value	GO ID	Genes annotated to the term	p-value	GO ID	Genes annotated to the term	p-value	GO ID	Genes annotated to the term	p-value	GO ID	Genes annotated to the term	p-value
oxidation-reduction process	HMG1:FAD2:orf19.1340:COX11:ACS1:CBR1:ALG6:orf19.1940:orf19.2175:CCP1:IFR2:LYS12:ADH5:SOD1:SOU2:GSY1:orf19.3307:SCS7:PUT2:DES1:PUT1:GRE3:TAL1:orf19.4449:CAT2:ZWF1:AOX1:URA1:ERO1:GND1:orf19.5158:orf19.5525:AYR2:GLC3:PRO3:orf19.5665:RNR21:SUR2:orf19.6066:GCY1:YIM1:orf19.86	5.52e-09	cellular carbohydrate catabolic process	XKS1:GPD1:PGM2:PDC11:CDC19:PGK1:GAL10:PGI1:ENO1:PFK1:ADH1:FBA1:TKL1:HXK2:PFK2:TPI1:TDH3:orf19.6816:GPH1:GLK1:GPM1	1.86e-27	phytosteroid biosynthetic process	ERG6:ERG3:ERG11	1.87e-06	sterol biosynthetic process	ERG10:ERG24:ERG27:ERG9:ERG25:UPC2:ERG1:ERG5:ERG4:ERG2:MVD:ERG13	2.33e-21				transmembrane transport	orf19.1403:GIT3:NAG3:orf19.2751:ATP7:DIP5:ATP3:orf19.3232:orf19.341:ATP4:CTR1:orf19.3691:SFC1:orf19.4159:GAP1:TNA1:HGT1:orf19.4779:orf19.4889:HGT19:ATP14:orf19.5628:ARG11:CDR1:orf19.6209:PHO84:NUP:orf19.7077:OAC1:ATP16:PET9	7.18e-07
small molecule metabolic process	PDR16:HMG1:ACS2:GPM2:FAD2:orf19.1340:PMI1:ERG7:CHO2:ACS1:orf19.1940:STF2:NAG1:DAC1:ARE2:MET6:URA5:THI6:IDI1:SNO1:COQ4:AAT1:FAT1:SCS7:SAH1:PUT2:DES1:PUT1:GRE3:TAL1:CAT2:ZWF1:DAK2:CRP1:MLS1:URA1:GND1:orf19.5054:orf19.5525:orf19.5576:orf19.5611:PRO3:RNR21:SUR2:orf19.583:FAS2:LRO1:orf19.6189:SAM2:GCY1:orf19.6951:CYB5:orf19.7357:OPI3:orf19.7499:UGA11:orf19.891	4.55e-06	alcohol catabolic process	XKS1:GPD1:PGM2:PDC11:CDC19:PGK1:GAL10:PGI1:ENO1:PFK1:ADH1:FBA1:TKL1:HXK2:PFK2:TPI1:TDH3:orf19.6816:GLK1:GPM1	2.86e-27	cellular alcohol biosynthetic process	ERG6:ERG3:ERG11	1.87e-06	steroid biosynthetic process	ERG10:ERG24:ERG27:ERG9:ERG25:UPC2:ERG1:ERG5:ERG4:ERG2:MVD:ERG13	2.33e-21				ribosome biogenesis	ERB1:GAR1:NOP5:CIC1:UTP4:DBP2:orf19.1815:RPL82:TSR2:ARX1:RLI1:UTP20:NIP7:orf19.3547:HAS1:orf19.4029:PES1:UTP13:YVH1:PWP1:YTM1:DIM1:CSI2:TSR1:orf19.6418:ELF1:NOG1:orf19.7624	5.7e-06
coenzyme metabolic process	HMG1:ACS2:ACS1:orf19.1940:COQ4:TAL1:CAT2:ZWF1:GND1:orf19.5054:orf19.5216:orf19.5525:orf19.5576:orf19.583:SAM2:orf19.7357:orf19.7499	0.00142	carbohydrate catabolic process	XKS1:GPD1:PGM2:PDC11:CDC19:PGK1:GAL10:PGI1:ENO1:PFK1:ADH1:FBA1:TKL1:HXK2:PFK2:TPI1:TDH3:orf19.6816:GPH1:GLK1:GPM1	1.21e-26	ergosterol biosynthetic process	ERG6:ERG3:ERG11	1.87e-06	phytosteroid biosynthetic process	ERG10:ERG24:ERG27:ERG9:ERG25:UPC2:ERG1:ERG5:ERG4:ERG2:ERG13	7.89e-20				ribosomal large subunit biogenesis	ERB1:CIC1:orf19.1815:ARX1:RLI1:NIP7:orf19.3547:orf19.4029:PES1:YVH1:YTM1:CSI2:orf19.6418:NOG1	1.68e-05
alcohol metabolic process	PDR16:HMG1:GPM2:PMI1:ERG7:CHO2:NAG1:DAC1:ARE2:IDI1:GRE3:TAL1:ZWF1:DAK2:GND1:orf19.5611:GCY1:CYB5:OPI3	0.00317	monosaccharide catabolic process	XKS1:PGM2:PDC11:CDC19:PGK1:GAL10:PGI1:ENO1:PFK1:ADH1:FBA1:TKL1:HXK2:PFK2:TPI1:TDH3:orf19.6816:GLK1:GPM1	3.24e-26	phytosteroid metabolic process	ERG6:ERG3:ERG11	2.43e-06	cellular alcohol biosynthetic process	ERG10:ERG24:ERG27:ERG9:ERG25:UPC2:ERG1:ERG5:ERG4:ERG2:ERG13	7.89e-20				ribonucleoprotein complex biogenesis	ERB1:GAR1:NOP5:CIC1:UTP4:DBP2:orf19.1815:RPL82:TSR2:ARX1:RLI1:UTP20:NIP7:orf19.3547:HAS1:orf19.4029:PES1:UTP13:YVH1:PWP1:YTM1:DIM1:CSI2:TSR1:orf19.6418:ELF1:NOG1:orf19.7624	4.97e-05
cofactor metabolic process	HMG1:ACS2:ACS1:HEM4:orf19.1940:COQ4:TAL1:CAT2:ZWF1:GND1:orf19.5054:orf19.5216:orf19.5525:orf19.5576:orf19.583:SAM2:orf19.7357:orf19.7499	0.00986	hexose catabolic process	PGM2:PDC11:CDC19:PGK1:GAL10:PGI1:ENO1:PFK1:ADH1:FBA1:TKL1:HXK2:PFK2:TPI1:TDH3:GLK1:GPM1	6.11e-24	cellular alcohol metabolic process	ERG6:ERG3:ERG11	2.43e-06	ergosterol biosynthetic process	ERG10:ERG24:ERG27:ERG9:ERG25:UPC2:ERG1:ERG5:ERG4:ERG2:ERG13	7.89e-20				acetyl-CoA catabolic process	orf19.1480:CIT1:MDH1-1:IDH1:IDH2:SDH2:FUM12	0.00028
heterocycle metabolic process	HMG1:HEM4:STF2:URA5:THI6:SNO1:PUT2:PUT1:TAL1:ZWF1:CRP1:URA1:GND1:orf19.5054:orf19.5525:orf19.5576:PRO3:orf19.5665:orf19.583:SAM2:orf19.7357:orf19.7499:orf19.891	0.01949	monosaccharide metabolic process	XKS1:orf19.2308:PGM2:PDC11:CDC19:PGK1:GAL10:PGI1:ENO1:PFK1:ADH1:FBA1:TKL1:HXK2:PFK2:TPI1:TDH3:orf19.6816:GLK1:GPM1	1.24e-22	ergosterol metabolic process	ERG6:ERG3:ERG11	2.43e-06	sterol metabolic process	ERG10:ERG24:ERG27:ERG9:ERG25:UPC2:ERG1:ERG5:ERG4:ERG2:MVD:ERG13	1.1e-19				tricarboxylic acid cycle	orf19.1480:CIT1:MDH1-1:IDH1:IDH2:SDH2:FUM12	0.00028
oxidoreduction coenzyme metabolic process	orf19.1940:COQ4:TAL1:ZWF1:GND1:orf19.5054:orf19.5525:orf19.583:orf19.7499	0.02029	glycolysis	CDC19:PGK1:PGI1:ENO1:PFK1:ADH1:FBA1:HXK2:PFK2:TPI1:TDH3:GLK1:GPM1	4.39e-22	sterol biosynthetic process	ERG6:ERG3:ERG11	3.09e-06	steroid metabolic process	ERG10:ERG24:ERG27:ERG9:ERG25:UPC2:ERG1:ERG5:ERG4:ERG2:MVD:ERG13	1.1e-19				coenzyme catabolic process	orf19.1480:CIT1:MDH1-1:IDH1:IDH2:SDH2:FUM12	0.00028
			hexose metabolic process	orf19.2308:PGM2:PDC11:CDC19:PGK1:GAL10:PGI1:ENO1:PFK1:ADH1:FBA1:TKL1:HXK2:PFK2:TPI1:TDH3:GLK1:GPM1	7.3e-22	steroid biosynthetic process	ERG6:ERG3:ERG11	3.09e-06	phytosteroid metabolic process	ERG10:ERG24:ERG27:ERG9:ERG25:UPC2:ERG1:ERG5:ERG4:ERG2:ERG13	2.59e-19				small molecule metabolic process	ADE4:HOM3:ARO3:ILV2:LYS1:CHA1:URA2:orf19.25:TRP2:TYS1:RGT1:ATP7:orf19.3043:TRP4:ATP3:HMT1:orf19.3303:orf19.3341:ATP4:IDP2:LYS4:GCV2:URA7:HIS1:ILV3:ARO4:LYS22:CTN1:MDH1-1:GDH3:GUA1:FAD3:ATP14:orf19.5517:GUT1:ARG11:LEU4:KGD1:STD1:orf19.6477:FUM12:orf19.7069:PCK1:ATP16:ILV5:RMT2	0.00033
			glucose catabolic process	PDC11:CDC19:PGK1:PGI1:ENO1:PFK1:ADH1:FBA1:TKL1:HXK2:PFK2:TPI1:TDH3:GLK1:GPM1	1.73e-21	sterol metabolic process	ERG6:ERG3:ERG11	6.93e-06	cellular alcohol metabolic process	ERG10:ERG24:ERG27:ERG9:ERG25:UPC2:ERG1:ERG5:ERG4:ERG2:ERG13	2.59e-19				cofactor catabolic process	orf19.1480:CIT1:MDH1-1:IDH1:IDH2:SDH2:FUM12	0.00044
			small molecule catabolic process	XKS1:GPD1:PGM2:PDC11:CDC19:PGK1:GAL10:PGI1:ENO1:PFK1:ADH1:FBA1:TKL1:HXK2:FDH1:PFK2:TPI1:TDH3:orf19.6816:GLK1:GPM1	2.74e-21	steroid metabolic process	ERG6:ERG3:ERG11	6.93e-06	ergosterol metabolic process	ERG10:ERG24:ERG27:ERG9:ERG25:UPC2:ERG1:ERG5:ERG4:ERG2:ERG13	2.59e-19				cellular nitrogen compound biosynthetic process	ADE4:HOM3:ARO3:ILV2:LYS1:URA2:TRP2:ATP7:TRP4:ATP3:ATP4:LYS4:URA7:HIS1:ILV3:ARO4:GDH3:GUA1:ATP14:ARG11:LEU4:STD1:ATP16:ILV5	0.00066
			glucose metabolic process	PGM2:PDC11:CDC19:PGK1:PGI1:ENO1:PFK1:ADH1:FBA1:TKL1:HXK2:PFK2:TPI1:TDH3:GLK1:GPM1	4.35e-21	alcohol biosynthetic process	ERG6:ERG3:ERG11	2.77e-05	alcohol biosynthetic process	ERG10:ERG24:ERG27:ERG9:ERG25:UPC2:ERG1:ERG5:ERG4:ERG2:ERG13	6.52e-15				cellular component biogenesis at cellular level	ERB1:GAR1:NOP5:CIC1:UTP4:DBP2:orf19.1815:RPL82:TSR2:ARX1:RLI1:UTP20:NIP7:orf19.3547:HAS1:orf19.4029:PES1:UTP13:YVH1:PWP1:YTM1:DIM1:CSI2:ATP14:TSR1:orf19.6418:ELF1:NOG1:orf19.7624	0.00154
			alcohol metabolic process	XKS1:GPD1:orf19.2308:PGM2:PDC11:CDC19:PGK1:GAL10:PGI1:ENO1:PFK1:ADH1:FBA1:TKL1:HXK2:RHR2:PFK2:TPI1:TDH3:orf19.6816:GLK1:GPM1	2.06e-18	lipid biosynthetic process	ERG6:ERG3:ERG11	0.00032	small molecule biosynthetic process	ERG10:ERG24:orf19.163:SLD1:MET13:ERG27:ERG9:ERG25:UPC2:ERG1:ERG5:ERG4:ERG2:orf19.6057:ERG13	2.82e-14				acetyl-CoA metabolic process	orf19.1480:CIT1:CTN1:MDH1-1:IDH1:IDH2:SDH2:FUM12	0.00195
			cellular carbohydrate metabolic process	XKS1:GPD1:orf19.2308:PGM2:PDC11:CDC19:PGK1:GAL10:PGI1:ENO1:PFK1:ADH1:FBA1:TKL1:MDH1-3:HXK2:RHR2:PFK2:TPI1:TDH3:orf19.6816:GPH1:GLK1:GPM1	2.28e-18	alcohol metabolic process	ERG6:ERG3:ERG11	0.00056	lipid biosynthetic process	ERG10:ERG24:SLD1:ERG27:ERG9:ERG25:UPC2:ERG1:ERG5:ERG4:ERG2:MVD:ERG13	3.27e-14				carboxylic acid metabolic process	HOM3:ARO3:ILV2:LYS1:CHA1:URA2:TRP2:TYS1:TRP4:orf19.3341:IDP2:LYS4:GCV2:HIS1:ILV3:ARO4:LYS22:CTN1:MDH1-1:GDH3:GUA1:FAD3:ARG11:LEU4:FUM12:ILV5	0.00267
			carbohydrate metabolic process	XKS1:GPD1:orf19.2308:PGM2:PDC11:orf19.338:CDC19:PGK1:GAL10:PGI1:ENO1:PFK1:ADH1:FBA1:TKL1:MDH1-3:HXK2:RHR2:PFK2:TPI1:TDH3:orf19.6816:GPH1:GLK1:GPM1	6.3e-18	small molecule biosynthetic process	ERG6:ERG3:ERG11	0.00168	alcohol metabolic process	ERG10:ERG24:orf19.276:ERG27:ERG9:ERG25:UPC2:ERG1:ERG5:ERG4:ERG2:MVD:ERG13	3.49e-13				oxoacid metabolic process	HOM3:ARO3:ILV2:LYS1:CHA1:URA2:TRP2:TYS1:TRP4:orf19.3341:IDP2:LYS4:GCV2:HIS1:ILV3:ARO4:LYS22:CTN1:MDH1-1:GDH3:GUA1:FAD3:ARG11:LEU4:FUM12:ILV5	0.00267
			generation of precursor metabolites and energy	UCF1:PGM2:PDC11:CDC19:PGK1:PGI1:ENO1:PFK1:ADH1:FBA1:HXK2:RHR2:PFK2:TPI1:TDH3:GPH1:GLK1:orf19.7459:GPM1	1.38e-16	lipid metabolic process	ERG6:ERG3:ERG11	0.00193	lipid metabolic process	ERG10:ERG24:SLD1:ERG27:ERG9:ERG25:UPC2:ERG1:orf19.4982:ERG5:ERG4:ERG2:MVD:ERG13	2.26e-12				organic acid metabolic process	HOM3:ARO3:ILV2:LYS1:CHA1:URA2:TRP2:TYS1:TRP4:orf19.3341:IDP2:LYS4:GCV2:HIS1:ILV3:ARO4:LYS22:CTN1:MDH1-1:GDH3:GUA1:FAD3:ARG11:LEU4:FUM12:ILV5	0.00283
			small molecule metabolic process	XKS1:GPD1:orf19.2308:PGM2:PDC11:MAE1:CDC19:PGK1:GAL10:PGI1:ENO1:PFK1:ADH1:FBA1:ERG251:TKL1:OLE1:MDH1-3:HXK2:RHR2:FDH1:PFK2:TPI1:POS5:TDH3:orf19.6816:ACB1:GLK1:ACC1:GPM1:FAS1	1.89e-12	response to drug	ERG6:ERG3:ERG11	0.00562	small molecule metabolic process	ERG10:ERG24:orf19.163:URA3:SLD1:orf19.276:MET13:ACH1:ERG27:ERG9:ERG25:UPC2:ERG1:ERG5:ERG4:ERG2:orf19.6057:MVD:ERG13	3.29e-12				cellular amino acid metabolic process	HOM3:ARO3:ILV2:LYS1:CHA1:URA2:TRP2:TYS1:TRP4:orf19.3341:LYS4:GCV2:HIS1:ILV3:ARO4:CTN1:GDH3:GUA1:ARG11:LEU4:ILV5	0.0035
			oxidation-reduction process	UCF1:GPD1:HEM13:PGM2:PDC11:PGI1:ADH1:ERG251:TKL1:OLE1:MDH1-3:RHR2:TDH3:orf19.6816:OSM1:GPH1:orf19.7459:XYL2:IFG3:FAS1	7.75e-09	response to chemical stimulus	ERG6:ERG3:ERG11	0.02299	cellular biosynthetic process	ERG10:ERG24:orf19.163:URA3:SLD1:MET13:ERG27:ERG9:ERG25:UPC2:ERG1:ERG5:ERG4:ERG2:orf19.6057:MVD:ERG13	1.77e-06				cellular ketone metabolic process	HOM3:ARO3:ILV2:LYS1:CHA1:URA2:TRP2:TYS1:TRP4:orf19.3341:IDP2:LYS4:GCV2:HIS1:ILV3:ARO4:LYS22:CTN1:MDH1-1:GDH3:GUA1:FAD3:ARG11:LEU4:FUM12:ILV5	0.00547
			positive regulation of defense response	CDC19:PGK1:ENO1:ADH1:FBA1:TPI1:TDH3	1.08e-08				biosynthetic process	ERG10:ERG24:orf19.163:URA3:SLD1:MET13:ERG27:ERG9:ERG25:UPC2:ERG1:ERG5:ERG4:ERG2:orf19.6057:MVD:ERG13	2.42e-06				oxidation-reduction process	FRE10:orf19.1480:ALI1:LYS1:orf19.3544:IDP2:GCV2:CIT1:CTN1:MDH1-1:GDH3:orf19.4758:AOX2:IDH1:FAD3:orf19.5517:orf19.5728:IDH2:CAT1:SDH2:orf19.6662:FUM12:FESUR1:orf19.7077:IFE1:ILV5:PET9	0.0061
			induction by symbiont of host defense response	CDC19:PGK1:ENO1:ADH1:FBA1:TPI1:TDH3	1.08e-08				metabolic process	ERG10:ERG24:orf19.163:URA3:SLD1:orf19.276:MET13:ACH1:ERG27:ERG9:ERG25:UPC2:ERG1:orf19.4982:ERG5:ERG4:ERG2:orf19.6057:MVD:SET3:ERG13	0.00145				cellular amino acid biosynthetic process	HOM3:ARO3:ILV2:LYS1:TRP2:TRP4:LYS4:HIS1:ILV3:ARO4:GDH3:ARG11:LEU4:ILV5	0.00799
			induction by organism of defense response of other organism involved in symbiotic interaction	CDC19:PGK1:ENO1:ADH1:FBA1:TPI1:TDH3	1.08e-08				primary metabolic process	ERG10:ERG24:orf19.163:URA3:SLD1:MET13:ERG27:ERG9:ERG25:UPC2:ERG1:orf19.4982:ERG5:ERG4:ERG2:orf19.6057:MVD:SET3:ERG13	0.00603				cellular amine metabolic process	HOM3:ARO3:ILV2:LYS1:CHA1:URA2:TRP2:TYS1:TRP4:orf19.3341:LYS4:GCV2:HIS1:ILV3:ARO4:CTN1:GDH3:GUA1:ARG11:LEU4:ILV5	0.00938
			positive regulation by symbiont of host defense response	CDC19:PGK1:ENO1:ADH1:FBA1:TPI1:TDH3	1.08e-08				cellular metabolic process	ERG10:ERG24:orf19.163:URA3:SLD1:MET13:ACH1:ERG27:ERG9:ERG25:UPC2:ERG1:ERG5:ERG4:ERG2:orf19.6057:MVD:SET3:ERG13	0.01294				amine biosynthetic process	HOM3:ARO3:ILV2:LYS1:TRP2:TRP4:LYS4:HIS1:ILV3:ARO4:GDH3:ARG11:LEU4:ILV5	0.01202
			positive regulation by organism of defense response of other organism involved in symbiotic interaction	CDC19:PGK1:ENO1:ADH1:FBA1:TPI1:TDH3	1.08e-08				carboxylic acid metabolic process	orf19.163:SLD1:MET13:ACH1:ERG25:ERG1:orf19.6057	0.01748				cellular respiration	orf19.1480:CIT1:CTN1:MDH1-1:AOX2:IDH1:IDH2:SDH2:orf19.6662:FUM12:PET9	0.0178
			modulation by symbiont of host defense response	CDC19:PGK1:ENO1:ADH1:FBA1:TPI1:TDH3	3.23e-08				oxoacid metabolic process	orf19.163:SLD1:MET13:ACH1:ERG25:ERG1:orf19.6057	0.01748				energy coupled proton transport, down electrochemical gradient	ATP7:ATP3:ATP4:ATP14:ATP16	0.02792
			modulation by organism of defense response of other organism involved in symbiotic interaction	CDC19:PGK1:ENO1:ADH1:FBA1:TPI1:TDH3	3.23e-08				organic acid metabolic process	orf19.163:SLD1:MET13:ACH1:ERG25:ERG1:orf19.6057	0.01784				ATP synthesis coupled proton transport	ATP7:ATP3:ATP4:ATP14:ATP16	0.02792
			regulation of defense response	CDC19:PGK1:ENO1:ADH1:FBA1:TPI1:TDH3	5.25e-08				cellular ketone metabolic process	orf19.163:SLD1:MET13:ACH1:ERG25:ERG1:orf19.6057	0.02234				amine metabolic process	HOM3:ARO3:ILV2:LYS1:CHA1:URA2:TRP2:TYS1:TRP4:orf19.3341:LYS4:GCV2:HIS1:ILV3:ARO4:CTN1:GDH3:GUA1:ARG11:LEU4:ILV5	0.02932
			modification of morphology or physiology of other organism	CDC19:PGK1:ENO1:ADH1:FBA1:TPI1:TDH3	5.25e-08				organic acid biosynthetic process	orf19.163:SLD1:MET13:ERG25:orf19.6057	0.03058				ion transport	FRE10:GIT3:ATP7:ATP3:orf19.3232:ATP4:CTR1:SFC1:TNA1:orf19.4889:ATP14:PHO84:orf19.7077:OAC1:ATP16	0.03932
			modification by symbiont of host morphology or physiology	CDC19:PGK1:ENO1:ADH1:FBA1:TPI1:TDH3	5.25e-08				carboxylic acid biosynthetic process	orf19.163:SLD1:MET13:ERG25:orf19.6057	0.03058				organic acid biosynthetic process	HOM3:ARO3:ILV2:LYS1:TRP2:TRP4:LYS4:HIS1:ILV3:ARO4:GDH3:FAD3:ARG11:LEU4:ILV5	0.04606
			modification of morphology or physiology of other organism involved in symbiotic interaction	CDC19:PGK1:ENO1:ADH1:FBA1:TPI1:TDH3	5.25e-08				monocarboxylic acid metabolic process	SLD1:ACH1:ERG25:ERG1	0.03098				carboxylic acid biosynthetic process	HOM3:ARO3:ILV2:LYS1:TRP2:TRP4:LYS4:HIS1:ILV3:ARO4:GDH3:FAD3:ARG11:LEU4:ILV5	0.04606
			catabolic process	XKS1:GPD1:PGM2:PDC11:CDC19:PGK1:GAL10:PGI1:ENO1:PFK1:ADH1:FBA1:TKL1:HXK2:FDH1:PFK2:TPI1:TDH3:orf19.6816:GPH1:GLK1:GPM1	6.19e-08				pantothenate metabolic process	orf19.163:orf19.6057	0.03278				dicarboxylic acid metabolic process	ARO3:TRP2:TRP4:ARO4:MDH1-1:FUM12	0.04773
			positive regulation of response to stimulus	CDC19:PGK1:ENO1:ADH1:FBA1:TPI1:TDH3	1.25e-07				pantothenate biosynthetic process	orf19.163:orf19.6057	0.03278
			gluconeogenesis	PGK1:PGI1:ENO1:FBA1:GPM1	1.09e-06
			response to host defenses	CDC19:PGK1:ENO1:ADH1:FBA1:TPI1:TDH3	1.8e-06
			response to host	CDC19:PGK1:ENO1:ADH1:FBA1:TPI1:TDH3	1.8e-06
			regulation of response to stress	CDC19:PGK1:ENO1:ADH1:FBA1:TPI1:TDH3	1.8e-06
			response to other organism	CDC19:PGK1:ENO1:ADH1:FBA1:TPI1:TDH3	3.9e-06
			response to defenses of other organism involved in symbiotic interaction	CDC19:PGK1:ENO1:ADH1:FBA1:TPI1:TDH3	3.9e-06
			response to biotic stimulus	CDC19:PGK1:ENO1:ADH1:FBA1:TPI1:TDH3	3.9e-06
			hexose biosynthetic process	PGK1:PGI1:ENO1:FBA1:GPM1	8.79e-06
			monocarboxylic acid metabolic process	PDC11:MAE1:CDC19:ERG251:OLE1:FDH1:ACB1:ACC1:FAS1	1.97e-05
			interaction with host	CDC19:PGK1:ENO1:ADH1:FBA1:TPI1:TDH3:GPM1	6.73e-05
			cellular carbohydrate biosynthetic process	PGM2:PGK1:PGI1:ENO1:FBA1:RHR2:GPM1	0.00014
			monosaccharide biosynthetic process	PGK1:PGI1:ENO1:FBA1:GPM1	0.0002
			symbiosis, encompassing mutualism through parasitism	CDC19:PGK1:ENO1:ADH1:FBA1:TPI1:TDH3:GPM1	0.00024
			alcohol biosynthetic process	PDC11:PGK1:PGI1:ENO1:FBA1:RHR2:GPM1	0.00024
			interspecies interaction between organisms	CDC19:PGK1:ENO1:ADH1:FBA1:TPI1:TDH3:GPM1	0.00029
			carbohydrate biosynthetic process	PGM2:PGK1:PGI1:ENO1:FBA1:RHR2:GPM1	0.00045
			small molecule biosynthetic process	PDC11:PGK1:PGI1:ENO1:FBA1:ERG251:OLE1:RHR2:ACC1:GPM1:FAS1	0.00184
			regulation of response to stimulus	CDC19:PGK1:ENO1:ADH1:FBA1:TPI1:TDH3	0.0055
			regulation of biological quality	GPD1:PGM2:CDC19:PGK1:ENO1:ADH1:FBA1:HXK2:orf19.55:TPI1:TDH3	0.00927
			pyruvate metabolic process	PDC11:MAE1:CDC19	0.01102
			metabolic process	XKS1:UCF1:GPD1:orf19.1862:orf19.2308:HEM13:PGM2:PDC11:orf19.338:MAE1:CDC19:PGK1:GAL10:PGI1:ENO1:PFK1:ADH1:orf19.4210:FBA1:ERG251:TKL1:OLE1:MDH1-3:HXK2:RHR2:FDH1:PFK2:TPI1:POS5:TDH3:orf19.6816:OSM1:GPH1:ACB1:GLK1:orf19.7459:ACC1:XYL2:GPM1:IFG3:FAS1	0.01209
			glucose import	HXK2:GLK1	0.0201
			fatty acid biosynthetic process	ERG251:OLE1:ACC1:FAS1	0.0346
